# Supplementary material for: Glycolytic flux control by drugging phosphoglycolate phosphatase
Source: Nat Commun. 2022 Nov 11;13:6845. doi: 10.1038/s41467-022-34228-2 (PMC9652372; doi:10.1038/s41467-022-34228-2)
Supplement: Supplementary file 9 — ChemDraw Structures [file 41467_2022_34228_MOESM9_ESM.cdxml]

<?xml version="1.0" encoding="UTF-8" ?>
<!DOCTYPE CDXML SYSTEM "http://www.cambridgesoft.com/xml/cdxml.dtd" >
<CDXML
 CreationProgram="ChemDraw 20.1.0.110"
 Name="Nature_Comm Strukturformeln.cdxml"
 BoundingBox="18.78 28.75 999.20 634.30"
 WindowPosition="0 0"
 WindowSize="0 0"
 WindowIsZoomed="yes"
 FractionalWidths="yes"
 InterpretChemically="yes"
 ShowAtomQuery="yes"
 ShowAtomStereo="no"
 ShowAtomEnhancedStereo="yes"
 ShowAtomNumber="no"
 ShowResidueID="no"
 ShowBondQuery="yes"
 ShowBondRxn="yes"
 ShowBondStereo="no"
 ShowTerminalCarbonLabels="no"
 ShowNonTerminalCarbonLabels="no"
 HideImplicitHydrogens="no"
 LabelFont="3"
 LabelSize="6"
 LabelFace="96"
 CaptionFont="3"
 CaptionSize="6"
 CaptionFace="96"
 HashSpacing="1.70"
 MarginWidth="1.19"
 LineWidth="0.60"
 BoldWidth="1.56"
 BondLength="10.80"
 BondSpacing="18"
 ChainAngle="120"
 LabelJustification="Auto"
 CaptionJustification="Left"
 AminoAcidTermini="HOH"
 ShowSequenceTermini="yes"
 ShowSequenceBonds="yes"
 ShowSequenceUnlinkedBranches="no"
 ResidueWrapCount="40"
 ResidueBlockCount="10"
 ResidueZigZag="yes"
 NumberResidueBlocks="no"
 PrintMargins="50.88 55.84 50.88 55.84"
 MacPrintInfo="00030000004800480000000002DE0240FFEEFFEE030602520367052803FC00020000004800480000000002DE0240000100000064000000010001010100000001270F000100010000000000000000000000000002001901900000000000600000000000000000000100000000000000000000000000000000"
 ChemPropName=""
 ChemPropFormula="Chemical Formula: "
 ChemPropExactMass="Exact Mass: "
 ChemPropMolWt="Molecular Weight: "
 ChemPropMOverZ="m/z: "
 ChemPropAnalysis="Elemental Analysis: "
 ChemPropBoilingPt="Boiling Point: "
 ChemPropMeltingPt="Melting Point: "
 ChemPropCritTemp="Critical Temp: "
 ChemPropCritPres="Critical Pres: "
 ChemPropCritVol="Critical Vol: "
 ChemPropGibbs="Gibbs Energy: "
 ChemPropLogP="Log P: "
 ChemPropMR="MR: "
 ChemPropHenry="Henry&apos;s Law: "
 ChemPropEForm="Heat of Form: "
 ChemProptPSA="tPSA: "
 ChemPropCLogP="CLogP: "
 ChemPropCMR="CMR: "
 ChemPropLogS="LogS: "
 ChemPropPKa="pKa: "
 ChemPropID=""
 ChemPropFragmentLabel=""
 color="0"
 bgcolor="1"
 RxnAutonumberStart="1"
 RxnAutonumberConditions="no"
 RxnAutonumberStyle="Roman"
 RxnAutonumberFormat="(#)"
><colortable>
<color r="1" g="1" b="1"/>
<color r="0" g="0" b="0"/>
<color r="0.0706" g="0.0706" b="0.0706"/>
<color r="0.7255" g="0.0510" b="0.1255"/>
<color r="0.9608" g="0.7451" b="0.3608"/>
<color r="0" g="0.4353" b="0.2000"/>
<color r="0" g="0.4510" b="0.5373"/>
<color r="0" g="0.1608" b="0.3451"/>
<color r="0.3451" g="0.2902" b="0.5059"/>
<color r="0.4000" g="0.4000" b="1"/>
<color r="0.7961" g="0.9020" b="1"/>
<color r="0.9255" g="0.8667" b="0.9255"/>
<color r="1" g="0" b="1"/>
<color r="0.2353" g="0.5255" b="0.4000"/>
<color r="0.7451" g="0.7451" b="0.7451"/>
<color r="0.9216" g="0.9216" b="0.9216"/>
<color r="0.5020" g="0" b="0.5020"/>
<color r="1" g="0" b="0"/>
<color r="0" g="0" b="1"/>
<color r="0.8824" g="0.8824" b="0"/>
</colortable><fonttable>
<font id="3" charset="iso-8859-1" name="Arial"/>
</fonttable><page
 id="115481"
 BoundingBox="0 0 1020.48 1360.64"
 HeaderPosition="36"
 FooterPosition="36"
 PrintTrimMarks="yes"
 HeightPages="2"
 WidthPages="2"
><group
 id="112459"
 BoundingBox="556.98 64.70 999.20 613.35"
 Z="2088"
><group
 id="112458"
 BoundingBox="556.98 88.60 999.20 613.35"
 Z="2087"
><group
 id="111831"
 BoundingBox="556.98 409.13 710.48 613.35"
 Z="1823"
><group
 id="111474"
 BoundingBox="583.80 430.64 661.48 593.57"
 Z="1750"
><group
 id="163"
 BoundingBox="606.79 572.37 651.77 593.57"
 Z="1743"
><t
 id="162"
 p="629.28 580.72"
 BoundingBox="606.79 572.37 651.77 593.57"
 Z="1742"
 Warning="ChemDraw can&apos;t interpret this label."
 CaptionJustification="Center"
 Justification="Center"
 LineHeight="auto"
 LineStarts="12 18"
><s font="3" size="9" color="0" face="97">Full width:
180 mm</s></t></group><group
 id="211"
 BoundingBox="593.08 430.64 636.08 451.84"
 Z="1744"
><group
 id="153"
 BoundingBox="593.08 430.64 636.08 451.84"
 Z="1741"
><t
 id="138"
 p="614.58 438.99"
 BoundingBox="593.08 430.64 636.08 451.84"
 Z="1740"
 Warning="ChemDraw can&apos;t interpret this label."
 CaptionJustification="Center"
 Justification="Center"
 LineHeight="auto"
 LineStarts="11 18"
><s font="3" size="9" color="0" face="97">1-column: 
70.4 mm</s></t></group></group><group
 id="210"
 BoundingBox="583.80 476.15 624.82 507.95"
 Z="1819"
><group
 id="154"
 BoundingBox="583.80 476.15 624.82 507.95"
 Z="1818"
><t
 id="145"
 p="604.31 484.50"
 BoundingBox="583.80 476.15 624.82 507.95"
 Z="1817"
 Warning="Chemical Interpretation is not possible for this label"
 CaptionJustification="Center"
 Justification="Center"
 LineHeight="auto"
 LineStarts="10 21 29"
><s font="3" size="9" color="0" face="1">1</s><s font="3" size="9" color="0" face="97">-column 
+ margin: 
105.6 mm</s></t></group></group><group
 id="212"
 BoundingBox="618.48 527.18 661.48 548.38"
 Z="1822"
><group
 id="155"
 BoundingBox="618.48 527.18 661.48 548.38"
 Z="1821"
><t
 id="152"
 p="639.98 535.53"
 BoundingBox="618.48 527.18 661.48 548.38"
 Z="1820"
 Warning="ChemDraw can&apos;t interpret this label."
 CaptionJustification="Center"
 Justification="Center"
 LineHeight="auto"
 LineStarts="10 18"
><s font="3" size="9" color="0" face="97">2-column:
144.8 mm</s></t></group></group></group><group
 id="111803"
 BoundingBox="561.53 418.70 698.43 600.58"
 Z="1801"
><group
 id="111794"
 BoundingBox="644.82 419.88 697.59 517.92"
 Z="1799"
><graphic
 id="115178"
 SupersededBy="115482"
 BoundingBox="697.38 420.18 644.82 420.18"
 Z="1754"
 GraphicType="Line"
 HeadSize="1000"
/><graphic
 id="115179"
 SupersededBy="115483"
 BoundingBox="697.38 422.80 644.82 422.80"
 Z="1756"
 GraphicType="Line"
 HeadSize="1000"
/><graphic
 id="115180"
 SupersededBy="115484"
 BoundingBox="697.38 425.43 644.82 425.43"
 Z="1757"
 GraphicType="Line"
 HeadSize="1000"
/><graphic
 id="115181"
 SupersededBy="115485"
 BoundingBox="697.38 428.06 644.82 428.06"
 Z="1758"
 GraphicType="Line"
 HeadSize="1000"
/><graphic
 id="115182"
 SupersededBy="115486"
 BoundingBox="697.38 430.69 644.82 430.69"
 Z="1759"
 GraphicType="Line"
 HeadSize="1000"
/><graphic
 id="115183"
 SupersededBy="115487"
 BoundingBox="697.38 433.32 644.82 433.32"
 Z="1760"
 GraphicType="Line"
 HeadSize="1000"
/><graphic
 id="115184"
 SupersededBy="115488"
 BoundingBox="697.38 435.94 644.82 435.94"
 Z="1761"
 GraphicType="Line"
 HeadSize="1000"
/><graphic
 id="115185"
 SupersededBy="115489"
 BoundingBox="697.38 438.57 644.82 438.57"
 Z="1762"
 GraphicType="Line"
 HeadSize="1000"
/><graphic
 id="115186"
 SupersededBy="115490"
 BoundingBox="697.38 441.20 644.82 441.20"
 Z="1763"
 GraphicType="Line"
 HeadSize="1000"
/><graphic
 id="115187"
 SupersededBy="115491"
 BoundingBox="697.38 443.83 644.82 443.83"
 Z="1764"
 GraphicType="Line"
 HeadSize="1000"
/><graphic
 id="115188"
 SupersededBy="115492"
 BoundingBox="697.38 446.46 644.82 446.46"
 Z="1765"
 GraphicType="Line"
 HeadSize="1000"
/><graphic
 id="115189"
 SupersededBy="115493"
 BoundingBox="697.38 449.08 644.82 449.08"
 Z="1766"
 GraphicType="Line"
 HeadSize="1000"
/><graphic
 id="115190"
 SupersededBy="115494"
 BoundingBox="697.38 451.71 644.82 451.71"
 Z="1767"
 GraphicType="Line"
 HeadSize="1000"
/><graphic
 id="115191"
 SupersededBy="115495"
 BoundingBox="697.38 454.34 644.82 454.34"
 Z="1768"
 GraphicType="Line"
 HeadSize="1000"
/><graphic
 id="115192"
 SupersededBy="115496"
 BoundingBox="697.38 456.97 644.82 456.97"
 Z="1769"
 GraphicType="Line"
 HeadSize="1000"
/><graphic
 id="115193"
 SupersededBy="115497"
 BoundingBox="697.38 459.60 644.82 459.60"
 Z="1770"
 GraphicType="Line"
 HeadSize="1000"
/><graphic
 id="115194"
 SupersededBy="115498"
 BoundingBox="697.38 462.22 644.82 462.22"
 Z="1771"
 GraphicType="Line"
 HeadSize="1000"
/><graphic
 id="115195"
 SupersededBy="115499"
 BoundingBox="697.38 464.85 644.82 464.85"
 Z="1772"
 GraphicType="Line"
 HeadSize="1000"
/><graphic
 id="115196"
 SupersededBy="115500"
 BoundingBox="697.38 467.48 644.82 467.48"
 Z="1773"
 GraphicType="Line"
 HeadSize="1000"
/><graphic
 id="115197"
 SupersededBy="115501"
 BoundingBox="697.38 470.11 644.82 470.11"
 Z="1774"
 GraphicType="Line"
 HeadSize="1000"
/><graphic
 id="115198"
 SupersededBy="115502"
 BoundingBox="697.59 472.95 645.03 472.95"
 Z="1775"
 GraphicType="Line"
 HeadSize="1000"
/><graphic
 id="115199"
 SupersededBy="115503"
 BoundingBox="697.59 475.58 645.03 475.58"
 Z="1777"
 GraphicType="Line"
 HeadSize="1000"
/><graphic
 id="115200"
 SupersededBy="115504"
 BoundingBox="697.59 478.20 645.03 478.20"
 Z="1779"
 GraphicType="Line"
 HeadSize="1000"
/><graphic
 id="115201"
 SupersededBy="115505"
 BoundingBox="697.59 480.83 645.03 480.83"
 Z="1780"
 GraphicType="Line"
 HeadSize="1000"
/><graphic
 id="115202"
 SupersededBy="115506"
 BoundingBox="697.59 483.46 645.03 483.46"
 Z="1781"
 GraphicType="Line"
 HeadSize="1000"
/><graphic
 id="115203"
 SupersededBy="115507"
 BoundingBox="697.59 486.09 645.03 486.09"
 Z="1782"
 GraphicType="Line"
 HeadSize="1000"
/><graphic
 id="115204"
 SupersededBy="115508"
 BoundingBox="697.59 488.72 645.03 488.72"
 Z="1783"
 GraphicType="Line"
 HeadSize="1000"
/><graphic
 id="115205"
 SupersededBy="115509"
 BoundingBox="697.59 491.34 645.03 491.34"
 Z="1784"
 GraphicType="Line"
 HeadSize="1000"
/><graphic
 id="115206"
 SupersededBy="115510"
 BoundingBox="697.59 493.97 645.03 493.97"
 Z="1785"
 GraphicType="Line"
 HeadSize="1000"
/><graphic
 id="115207"
 SupersededBy="115511"
 BoundingBox="697.59 496.60 645.03 496.60"
 Z="1786"
 GraphicType="Line"
 HeadSize="1000"
/><graphic
 id="115208"
 SupersededBy="115512"
 BoundingBox="697.59 499.23 645.03 499.23"
 Z="1787"
 GraphicType="Line"
 HeadSize="1000"
/><graphic
 id="115209"
 SupersededBy="115513"
 BoundingBox="697.59 501.86 645.03 501.86"
 Z="1788"
 GraphicType="Line"
 HeadSize="1000"
/><graphic
 id="115210"
 SupersededBy="115514"
 BoundingBox="697.59 504.48 645.03 504.48"
 Z="1789"
 GraphicType="Line"
 HeadSize="1000"
/><graphic
 id="115211"
 SupersededBy="115515"
 BoundingBox="697.59 507.11 645.03 507.11"
 Z="1790"
 GraphicType="Line"
 HeadSize="1000"
/><graphic
 id="115212"
 SupersededBy="115516"
 BoundingBox="697.59 509.74 645.03 509.74"
 Z="1792"
 GraphicType="Line"
 HeadSize="1000"
/><graphic
 id="115213"
 SupersededBy="115517"
 BoundingBox="697.59 512.37 645.03 512.37"
 Z="1794"
 GraphicType="Line"
 HeadSize="1000"
/><graphic
 id="115214"
 SupersededBy="115518"
 BoundingBox="697.59 515 645.03 515"
 Z="1795"
 GraphicType="Line"
 HeadSize="1000"
/><graphic
 id="115215"
 SupersededBy="115519"
 BoundingBox="697.59 517.62 645.03 517.62"
 Z="1796"
 GraphicType="Line"
 HeadSize="1000"
/><arrow
 id="115482"
 BoundingBox="644.82 419.88 697.38 420.48"
 Z="1754"
 FillType="None"
 ArrowheadType="Solid"
 HeadSize="1000"
 ArrowheadCenterSize="875"
 ArrowheadWidth="250"
 Head3D="697.38 420.18 0"
 Tail3D="644.82 420.18 0"
 Center3D="701.22 425.46 0"
 MajorAxisEnd3D="753.78 425.46 0"
 MinorAxisEnd3D="701.22 480.56 0"
/><arrow
 id="115483"
 BoundingBox="644.82 422.50 697.38 423.10"
 Z="1756"
 FillType="None"
 ArrowheadType="Solid"
 HeadSize="1000"
 ArrowheadCenterSize="875"
 ArrowheadWidth="250"
 Head3D="697.38 422.80 0"
 Tail3D="644.82 422.80 0"
 Center3D="701.22 428.09 0"
 MajorAxisEnd3D="753.78 428.09 0"
 MinorAxisEnd3D="701.22 483.19 0"
/><arrow
 id="115484"
 BoundingBox="644.82 425.13 697.38 425.73"
 Z="1757"
 FillType="None"
 ArrowheadType="Solid"
 HeadSize="1000"
 ArrowheadCenterSize="875"
 ArrowheadWidth="250"
 Head3D="697.38 425.43 0"
 Tail3D="644.82 425.43 0"
 Center3D="701.22 430.72 0"
 MajorAxisEnd3D="753.78 430.72 0"
 MinorAxisEnd3D="701.22 485.81 0"
/><arrow
 id="115485"
 BoundingBox="644.82 427.76 697.38 428.36"
 Z="1758"
 FillType="None"
 ArrowheadType="Solid"
 HeadSize="1000"
 ArrowheadCenterSize="875"
 ArrowheadWidth="250"
 Head3D="697.38 428.06 0"
 Tail3D="644.82 428.06 0"
 Center3D="732.09 437.05 0"
 MajorAxisEnd3D="783.24 437.05 0"
 MinorAxisEnd3D="732.09 490.66 0"
/><arrow
 id="115486"
 BoundingBox="644.82 430.39 697.38 430.99"
 Z="1759"
 FillType="None"
 ArrowheadType="Solid"
 HeadSize="1000"
 ArrowheadCenterSize="875"
 ArrowheadWidth="250"
 Head3D="697.38 430.69 0"
 Tail3D="644.82 430.69 0"
 Center3D="701.22 435.98 0"
 MajorAxisEnd3D="753.78 435.98 0"
 MinorAxisEnd3D="701.22 491.07 0"
/><arrow
 id="115487"
 BoundingBox="644.82 433.02 697.38 433.62"
 Z="1760"
 FillType="None"
 ArrowheadType="Solid"
 HeadSize="1000"
 ArrowheadCenterSize="875"
 ArrowheadWidth="250"
 Head3D="697.38 433.32 0"
 Tail3D="644.82 433.32 0"
 Center3D="701.22 438.60 0"
 MajorAxisEnd3D="753.78 438.60 0"
 MinorAxisEnd3D="701.22 493.70 0"
/><arrow
 id="115488"
 BoundingBox="644.82 435.64 697.38 436.24"
 Z="1761"
 FillType="None"
 ArrowheadType="Solid"
 HeadSize="1000"
 ArrowheadCenterSize="875"
 ArrowheadWidth="250"
 Head3D="697.38 435.94 0"
 Tail3D="644.82 435.94 0"
 Center3D="701.22 441.23 0"
 MajorAxisEnd3D="753.78 441.23 0"
 MinorAxisEnd3D="701.22 496.33 0"
/><arrow
 id="115489"
 BoundingBox="644.82 438.27 697.38 438.87"
 Z="1762"
 FillType="None"
 ArrowheadType="Solid"
 HeadSize="1000"
 ArrowheadCenterSize="875"
 ArrowheadWidth="250"
 Head3D="697.38 438.57 0"
 Tail3D="644.82 438.57 0"
 Center3D="701.22 443.86 0"
 MajorAxisEnd3D="753.78 443.86 0"
 MinorAxisEnd3D="701.22 498.95 0"
/><arrow
 id="115490"
 BoundingBox="644.82 440.90 697.38 441.50"
 Z="1763"
 FillType="None"
 ArrowheadType="Solid"
 HeadSize="1000"
 ArrowheadCenterSize="875"
 ArrowheadWidth="250"
 Head3D="697.38 441.20 0"
 Tail3D="644.82 441.20 0"
 Center3D="701.22 446.49 0"
 MajorAxisEnd3D="753.78 446.49 0"
 MinorAxisEnd3D="701.22 501.58 0"
/><arrow
 id="115491"
 BoundingBox="644.82 443.53 697.38 444.13"
 Z="1764"
 FillType="None"
 ArrowheadType="Solid"
 HeadSize="1000"
 ArrowheadCenterSize="875"
 ArrowheadWidth="250"
 Head3D="697.38 443.83 0"
 Tail3D="644.82 443.83 0"
 Center3D="701.22 449.12 0"
 MajorAxisEnd3D="753.78 449.12 0"
 MinorAxisEnd3D="701.22 504.21 0"
/><arrow
 id="115492"
 BoundingBox="644.82 446.16 697.38 446.76"
 Z="1765"
 FillType="None"
 ArrowheadType="Solid"
 HeadSize="1000"
 ArrowheadCenterSize="875"
 ArrowheadWidth="250"
 Head3D="697.38 446.46 0"
 Tail3D="644.82 446.46 0"
 Center3D="701.22 451.74 0"
 MajorAxisEnd3D="753.78 451.74 0"
 MinorAxisEnd3D="701.22 506.84 0"
/><arrow
 id="115493"
 BoundingBox="644.82 448.78 697.38 449.38"
 Z="1766"
 FillType="None"
 ArrowheadType="Solid"
 HeadSize="1000"
 ArrowheadCenterSize="875"
 ArrowheadWidth="250"
 Head3D="697.38 449.08 0"
 Tail3D="644.82 449.08 0"
 Center3D="732.09 458.07 0"
 MajorAxisEnd3D="783.24 458.07 0"
 MinorAxisEnd3D="732.09 511.69 0"
/><arrow
 id="115494"
 BoundingBox="644.82 451.41 697.38 452.01"
 Z="1767"
 FillType="None"
 ArrowheadType="Solid"
 HeadSize="1000"
 ArrowheadCenterSize="875"
 ArrowheadWidth="250"
 Head3D="697.38 451.71 0"
 Tail3D="644.82 451.71 0"
 Center3D="701.22 457 0"
 MajorAxisEnd3D="753.78 457 0"
 MinorAxisEnd3D="701.22 512.09 0"
/><arrow
 id="115495"
 BoundingBox="644.82 454.04 697.38 454.64"
 Z="1768"
 FillType="None"
 ArrowheadType="Solid"
 HeadSize="1000"
 ArrowheadCenterSize="875"
 ArrowheadWidth="250"
 Head3D="697.38 454.34 0"
 Tail3D="644.82 454.34 0"
 Center3D="701.22 459.63 0"
 MajorAxisEnd3D="753.78 459.63 0"
 MinorAxisEnd3D="701.22 514.72 0"
/><arrow
 id="115496"
 BoundingBox="644.82 456.67 697.38 457.27"
 Z="1769"
 FillType="None"
 ArrowheadType="Solid"
 HeadSize="1000"
 ArrowheadCenterSize="875"
 ArrowheadWidth="250"
 Head3D="697.38 456.97 0"
 Tail3D="644.82 456.97 0"
 Center3D="701.22 462.26 0"
 MajorAxisEnd3D="753.78 462.26 0"
 MinorAxisEnd3D="701.22 517.35 0"
/><arrow
 id="115497"
 BoundingBox="644.82 459.30 697.38 459.90"
 Z="1770"
 FillType="None"
 ArrowheadType="Solid"
 HeadSize="1000"
 ArrowheadCenterSize="875"
 ArrowheadWidth="250"
 Head3D="697.38 459.60 0"
 Tail3D="644.82 459.60 0"
 Center3D="701.22 464.88 0"
 MajorAxisEnd3D="753.78 464.88 0"
 MinorAxisEnd3D="701.22 519.98 0"
/><arrow
 id="115498"
 BoundingBox="644.82 461.92 697.38 462.52"
 Z="1771"
 FillType="None"
 ArrowheadType="Solid"
 HeadSize="1000"
 ArrowheadCenterSize="875"
 ArrowheadWidth="250"
 Head3D="697.38 462.22 0"
 Tail3D="644.82 462.22 0"
 Center3D="701.22 467.51 0"
 MajorAxisEnd3D="753.78 467.51 0"
 MinorAxisEnd3D="701.22 522.61 0"
/><arrow
 id="115499"
 BoundingBox="644.82 464.55 697.38 465.15"
 Z="1772"
 FillType="None"
 ArrowheadType="Solid"
 HeadSize="1000"
 ArrowheadCenterSize="875"
 ArrowheadWidth="250"
 Head3D="697.38 464.85 0"
 Tail3D="644.82 464.85 0"
 Center3D="701.22 470.14 0"
 MajorAxisEnd3D="753.78 470.14 0"
 MinorAxisEnd3D="701.22 525.23 0"
/><arrow
 id="115500"
 BoundingBox="644.82 467.18 697.38 467.78"
 Z="1773"
 FillType="None"
 ArrowheadType="Solid"
 HeadSize="1000"
 ArrowheadCenterSize="875"
 ArrowheadWidth="250"
 Head3D="697.38 467.48 0"
 Tail3D="644.82 467.48 0"
 Center3D="701.22 472.77 0"
 MajorAxisEnd3D="753.78 472.77 0"
 MinorAxisEnd3D="701.22 527.86 0"
/><arrow
 id="115501"
 BoundingBox="644.82 469.81 697.38 470.41"
 Z="1774"
 FillType="None"
 ArrowheadType="Solid"
 HeadSize="1000"
 ArrowheadCenterSize="875"
 ArrowheadWidth="250"
 Head3D="697.38 470.11 0"
 Tail3D="644.82 470.11 0"
 Center3D="732.09 479.10 0"
 MajorAxisEnd3D="783.24 479.10 0"
 MinorAxisEnd3D="732.09 532.71 0"
/><arrow
 id="115502"
 BoundingBox="645.03 472.65 697.59 473.25"
 Z="1775"
 FillType="None"
 ArrowheadType="Solid"
 HeadSize="1000"
 ArrowheadCenterSize="875"
 ArrowheadWidth="250"
 Head3D="697.59 472.95 0"
 Tail3D="645.03 472.95 0"
 Center3D="701.42 478.24 0"
 MajorAxisEnd3D="753.98 478.24 0"
 MinorAxisEnd3D="701.42 533.33 0"
/><arrow
 id="115503"
 BoundingBox="645.03 475.28 697.59 475.88"
 Z="1777"
 FillType="None"
 ArrowheadType="Solid"
 HeadSize="1000"
 ArrowheadCenterSize="875"
 ArrowheadWidth="250"
 Head3D="697.59 475.58 0"
 Tail3D="645.03 475.58 0"
 Center3D="701.42 480.86 0"
 MajorAxisEnd3D="753.98 480.86 0"
 MinorAxisEnd3D="701.42 535.96 0"
/><arrow
 id="115504"
 BoundingBox="645.03 477.90 697.59 478.50"
 Z="1779"
 FillType="None"
 ArrowheadType="Solid"
 HeadSize="1000"
 ArrowheadCenterSize="875"
 ArrowheadWidth="250"
 Head3D="697.59 478.20 0"
 Tail3D="645.03 478.20 0"
 Center3D="701.42 483.49 0"
 MajorAxisEnd3D="753.98 483.49 0"
 MinorAxisEnd3D="701.42 538.59 0"
/><arrow
 id="115505"
 BoundingBox="645.03 480.53 697.59 481.13"
 Z="1780"
 FillType="None"
 ArrowheadType="Solid"
 HeadSize="1000"
 ArrowheadCenterSize="875"
 ArrowheadWidth="250"
 Head3D="697.59 480.83 0"
 Tail3D="645.03 480.83 0"
 Center3D="701.42 486.12 0"
 MajorAxisEnd3D="753.98 486.12 0"
 MinorAxisEnd3D="701.42 541.21 0"
/><arrow
 id="115506"
 BoundingBox="645.03 483.16 697.59 483.76"
 Z="1781"
 FillType="None"
 ArrowheadType="Solid"
 HeadSize="1000"
 ArrowheadCenterSize="875"
 ArrowheadWidth="250"
 Head3D="697.59 483.46 0"
 Tail3D="645.03 483.46 0"
 Center3D="701.42 488.75 0"
 MajorAxisEnd3D="753.98 488.75 0"
 MinorAxisEnd3D="701.42 543.84 0"
/><arrow
 id="115507"
 BoundingBox="645.03 485.79 697.59 486.39"
 Z="1782"
 FillType="None"
 ArrowheadType="Solid"
 HeadSize="1000"
 ArrowheadCenterSize="875"
 ArrowheadWidth="250"
 Head3D="697.59 486.09 0"
 Tail3D="645.03 486.09 0"
 Center3D="701.42 491.38 0"
 MajorAxisEnd3D="753.98 491.38 0"
 MinorAxisEnd3D="701.42 546.47 0"
/><arrow
 id="115508"
 BoundingBox="645.03 488.42 697.59 489.02"
 Z="1783"
 FillType="None"
 ArrowheadType="Solid"
 HeadSize="1000"
 ArrowheadCenterSize="875"
 ArrowheadWidth="250"
 Head3D="697.59 488.72 0"
 Tail3D="645.03 488.72 0"
 Center3D="701.42 494 0"
 MajorAxisEnd3D="753.98 494 0"
 MinorAxisEnd3D="701.42 549.10 0"
/><arrow
 id="115509"
 BoundingBox="645.03 491.04 697.59 491.64"
 Z="1784"
 FillType="None"
 ArrowheadType="Solid"
 HeadSize="1000"
 ArrowheadCenterSize="875"
 ArrowheadWidth="250"
 Head3D="697.59 491.34 0"
 Tail3D="645.03 491.34 0"
 Center3D="732.29 500.33 0"
 MajorAxisEnd3D="783.44 500.33 0"
 MinorAxisEnd3D="732.29 553.95 0"
/><arrow
 id="115510"
 BoundingBox="645.03 493.67 697.59 494.27"
 Z="1785"
 FillType="None"
 ArrowheadType="Solid"
 HeadSize="1000"
 ArrowheadCenterSize="875"
 ArrowheadWidth="250"
 Head3D="697.59 493.97 0"
 Tail3D="645.03 493.97 0"
 Center3D="701.42 499.26 0"
 MajorAxisEnd3D="753.98 499.26 0"
 MinorAxisEnd3D="701.42 554.35 0"
/><arrow
 id="115511"
 BoundingBox="645.03 496.30 697.59 496.90"
 Z="1786"
 FillType="None"
 ArrowheadType="Solid"
 HeadSize="1000"
 ArrowheadCenterSize="875"
 ArrowheadWidth="250"
 Head3D="697.59 496.60 0"
 Tail3D="645.03 496.60 0"
 Center3D="701.42 501.89 0"
 MajorAxisEnd3D="753.98 501.89 0"
 MinorAxisEnd3D="701.42 556.98 0"
/><arrow
 id="115512"
 BoundingBox="645.03 498.93 697.59 499.53"
 Z="1787"
 FillType="None"
 ArrowheadType="Solid"
 HeadSize="1000"
 ArrowheadCenterSize="875"
 ArrowheadWidth="250"
 Head3D="697.59 499.23 0"
 Tail3D="645.03 499.23 0"
 Center3D="701.42 504.52 0"
 MajorAxisEnd3D="753.98 504.52 0"
 MinorAxisEnd3D="701.42 559.61 0"
/><arrow
 id="115513"
 BoundingBox="645.03 501.56 697.59 502.16"
 Z="1788"
 FillType="None"
 ArrowheadType="Solid"
 HeadSize="1000"
 ArrowheadCenterSize="875"
 ArrowheadWidth="250"
 Head3D="697.59 501.86 0"
 Tail3D="645.03 501.86 0"
 Center3D="701.42 507.14 0"
 MajorAxisEnd3D="753.98 507.14 0"
 MinorAxisEnd3D="701.42 562.24 0"
/><arrow
 id="115514"
 BoundingBox="645.03 504.18 697.59 504.78"
 Z="1789"
 FillType="None"
 ArrowheadType="Solid"
 HeadSize="1000"
 ArrowheadCenterSize="875"
 ArrowheadWidth="250"
 Head3D="697.59 504.48 0"
 Tail3D="645.03 504.48 0"
 Center3D="701.42 509.77 0"
 MajorAxisEnd3D="753.98 509.77 0"
 MinorAxisEnd3D="701.42 564.87 0"
/><arrow
 id="115515"
 BoundingBox="645.03 506.81 697.59 507.41"
 Z="1790"
 FillType="None"
 ArrowheadType="Solid"
 HeadSize="1000"
 ArrowheadCenterSize="875"
 ArrowheadWidth="250"
 Head3D="697.59 507.11 0"
 Tail3D="645.03 507.11 0"
 Center3D="701.42 512.40 0"
 MajorAxisEnd3D="753.98 512.40 0"
 MinorAxisEnd3D="701.42 567.49 0"
/><arrow
 id="115516"
 BoundingBox="645.03 509.44 697.59 510.04"
 Z="1792"
 FillType="None"
 ArrowheadType="Solid"
 HeadSize="1000"
 ArrowheadCenterSize="875"
 ArrowheadWidth="250"
 Head3D="697.59 509.74 0"
 Tail3D="645.03 509.74 0"
 Center3D="701.42 515.03 0"
 MajorAxisEnd3D="753.98 515.03 0"
 MinorAxisEnd3D="701.42 570.12 0"
/><arrow
 id="115517"
 BoundingBox="645.03 512.07 697.59 512.67"
 Z="1794"
 FillType="None"
 ArrowheadType="Solid"
 HeadSize="1000"
 ArrowheadCenterSize="875"
 ArrowheadWidth="250"
 Head3D="697.59 512.37 0"
 Tail3D="645.03 512.37 0"
 Center3D="732.29 521.36 0"
 MajorAxisEnd3D="783.44 521.36 0"
 MinorAxisEnd3D="732.29 574.97 0"
/><arrow
 id="115518"
 BoundingBox="645.03 514.70 697.59 515.30"
 Z="1795"
 FillType="None"
 ArrowheadType="Solid"
 HeadSize="1000"
 ArrowheadCenterSize="875"
 ArrowheadWidth="250"
 Head3D="697.59 515 0"
 Tail3D="645.03 515 0"
 Center3D="701.42 520.28 0"
 MajorAxisEnd3D="753.98 520.28 0"
 MinorAxisEnd3D="701.42 575.38 0"
/><arrow
 id="115519"
 BoundingBox="645.03 517.32 697.59 517.92"
 Z="1796"
 FillType="None"
 ArrowheadType="Solid"
 HeadSize="1000"
 ArrowheadCenterSize="875"
 ArrowheadWidth="250"
 Head3D="697.59 517.62 0"
 Tail3D="645.03 517.62 0"
 Center3D="701.42 522.91 0"
 MajorAxisEnd3D="753.98 522.91 0"
 MinorAxisEnd3D="701.42 578.01 0"
/></group><graphic
 id="111802"
 BoundingBox="697.18 599.53 562.58 561.65"
 Z="1735"
 color="17"
 GraphicType="Rectangle"
 RectangleType="Filled"
 Center3D="629.88 580.59 0"
 MajorAxisEnd3D="697.18 580.59 0"
 MinorAxisEnd3D="629.88 599.53 0"
/><graphic
 id="111796"
 BoundingBox="640.28 419.75 588 461.83"
 Z="1736"
 color="17"
 GraphicType="Rectangle"
 RectangleType="Filled"
 Center3D="614.14 440.79 0"
 MajorAxisEnd3D="640.28 440.79 0"
 MinorAxisEnd3D="614.14 419.75 0"
/><graphic
 id="111800"
 BoundingBox="697.38 551.94 588 520"
 Z="1739"
 color="17"
 GraphicType="Rectangle"
 RectangleType="Filled"
 Center3D="642.69 535.97 0"
 MajorAxisEnd3D="697.38 535.97 0"
 MinorAxisEnd3D="642.69 551.94 0"
/><graphic
 id="115216"
 SupersededBy="115520"
 BoundingBox="640.48 465.01 587.92 465.01"
 Z="1753"
 GraphicType="Line"
 HeadSize="1000"
/><graphic
 id="115217"
 SupersededBy="115521"
 BoundingBox="640.48 467.64 587.92 467.64"
 Z="1755"
 GraphicType="Line"
 HeadSize="1000"
/><graphic
 id="111798"
 BoundingBox="640.28 511.12 562.58 469.86"
 Z="1800"
 color="17"
 GraphicType="Rectangle"
 RectangleType="Filled"
 Center3D="601.43 490.49 0"
 MajorAxisEnd3D="640.28 490.49 0"
 MinorAxisEnd3D="601.43 511.12 0"
/><arrow
 id="115520"
 BoundingBox="587.92 464.71 640.48 465.31"
 Z="1753"
 FillType="None"
 ArrowheadType="Solid"
 HeadSize="1000"
 ArrowheadCenterSize="875"
 ArrowheadWidth="250"
 Head3D="640.48 465.01 0"
 Tail3D="587.92 465.01 0"
 Center3D="644.32 470.30 0"
 MajorAxisEnd3D="696.88 470.30 0"
 MinorAxisEnd3D="644.32 525.40 0"
/><arrow
 id="115521"
 BoundingBox="587.92 467.34 640.48 467.94"
 Z="1755"
 FillType="None"
 ArrowheadType="Solid"
 HeadSize="1000"
 ArrowheadCenterSize="875"
 ArrowheadWidth="250"
 Head3D="640.48 467.64 0"
 Tail3D="587.92 467.64 0"
 Center3D="644.32 472.93 0"
 MajorAxisEnd3D="696.88 472.93 0"
 MinorAxisEnd3D="644.32 528.02 0"
/></group><group
 id="111804"
 BoundingBox="587.92 553.72 640.48 556.95"
 Z="1802"
><graphic
 id="115218"
 SupersededBy="115522"
 BoundingBox="640.48 554.02 587.92 554.02"
 Z="1791"
 color="16"
 GraphicType="Line"
 HeadSize="1000"
/><graphic
 id="115219"
 SupersededBy="115523"
 BoundingBox="640.48 556.65 587.92 556.65"
 Z="1793"
 GraphicType="Line"
 HeadSize="1000"
/><arrow
 id="115522"
 BoundingBox="587.92 553.72 640.48 554.32"
 Z="1791"
 color="16"
 FillType="None"
 ArrowheadType="Solid"
 HeadSize="1000"
 ArrowheadCenterSize="875"
 ArrowheadWidth="250"
 Head3D="640.48 554.02 0"
 Tail3D="587.92 554.02 0"
 Center3D="644.32 559.31 0"
 MajorAxisEnd3D="696.88 559.31 0"
 MinorAxisEnd3D="644.32 614.41 0"
/><arrow
 id="115523"
 BoundingBox="587.92 556.35 640.48 556.95"
 Z="1793"
 FillType="None"
 ArrowheadType="Solid"
 HeadSize="1000"
 ArrowheadCenterSize="875"
 ArrowheadWidth="250"
 Head3D="640.48 556.65 0"
 Tail3D="587.92 556.65 0"
 Center3D="644.32 561.94 0"
 MajorAxisEnd3D="696.88 561.94 0"
 MinorAxisEnd3D="644.32 617.03 0"
/></group><group
 id="111805"
 BoundingBox="643.61 553.72 696.17 556.95"
 Z="1803"
><graphic
 id="115220"
 SupersededBy="115524"
 BoundingBox="696.17 554.02 643.61 554.02"
 Z="1797"
 color="16"
 GraphicType="Line"
 HeadSize="1000"
/><graphic
 id="115221"
 SupersededBy="115525"
 BoundingBox="696.17 556.65 643.61 556.65"
 Z="1798"
 GraphicType="Line"
 HeadSize="1000"
/><arrow
 id="115524"
 BoundingBox="643.61 553.72 696.17 554.32"
 Z="1797"
 color="16"
 FillType="None"
 ArrowheadType="Solid"
 HeadSize="1000"
 ArrowheadCenterSize="875"
 ArrowheadWidth="250"
 Head3D="696.17 554.02 0"
 Tail3D="643.61 554.02 0"
 Center3D="700.01 559.31 0"
 MajorAxisEnd3D="752.57 559.31 0"
 MinorAxisEnd3D="700.01 614.41 0"
/><arrow
 id="115525"
 BoundingBox="643.61 556.35 696.17 556.95"
 Z="1798"
 FillType="None"
 ArrowheadType="Solid"
 HeadSize="1000"
 ArrowheadCenterSize="875"
 ArrowheadWidth="250"
 Head3D="696.17 556.65 0"
 Tail3D="643.61 556.65 0"
 Center3D="700.01 561.94 0"
 MajorAxisEnd3D="752.57 561.94 0"
 MinorAxisEnd3D="700.01 617.03 0"
/></group><group
 id="111806"
 BoundingBox="587.92 514.70 640.48 517.92"
 Z="1804"
><graphic
 id="115222"
 SupersededBy="115526"
 BoundingBox="640.48 515 587.92 515"
 Z="1776"
 GraphicType="Line"
 HeadSize="1000"
/><graphic
 id="115223"
 SupersededBy="115527"
 BoundingBox="640.48 517.62 587.92 517.62"
 Z="1778"
 GraphicType="Line"
 HeadSize="1000"
/><arrow
 id="115526"
 BoundingBox="587.92 514.70 640.48 515.30"
 Z="1776"
 FillType="None"
 ArrowheadType="Solid"
 HeadSize="1000"
 ArrowheadCenterSize="875"
 ArrowheadWidth="250"
 Head3D="640.48 515 0"
 Tail3D="587.92 515 0"
 Center3D="644.32 520.28 0"
 MajorAxisEnd3D="696.88 520.28 0"
 MinorAxisEnd3D="644.32 575.38 0"
/><arrow
 id="115527"
 BoundingBox="587.92 517.32 640.48 517.92"
 Z="1778"
 FillType="None"
 ArrowheadType="Solid"
 HeadSize="1000"
 ArrowheadCenterSize="875"
 ArrowheadWidth="250"
 Head3D="640.48 517.62 0"
 Tail3D="587.92 517.62 0"
 Center3D="644.32 522.91 0"
 MajorAxisEnd3D="696.88 522.91 0"
 MinorAxisEnd3D="644.32 578.01 0"
/></group><group
 id="111807"
 BoundingBox="588.93 602.16 641.49 605.39"
 Z="1809"
><graphic
 id="115224"
 SupersededBy="115528"
 BoundingBox="641.49 602.46 588.93 602.46"
 Z="1805"
 GraphicType="Line"
 HeadSize="1000"
/><graphic
 id="115225"
 SupersededBy="115529"
 BoundingBox="641.49 605.09 588.93 605.09"
 Z="1806"
 GraphicType="Line"
 HeadSize="1000"
/><arrow
 id="115528"
 BoundingBox="588.93 602.16 641.49 602.76"
 Z="1805"
 FillType="None"
 ArrowheadType="Solid"
 HeadSize="1000"
 ArrowheadCenterSize="875"
 ArrowheadWidth="250"
 Head3D="641.49 602.46 0"
 Tail3D="588.93 602.46 0"
 Center3D="645.33 607.75 0"
 MajorAxisEnd3D="697.89 607.75 0"
 MinorAxisEnd3D="645.33 662.84 0"
/><arrow
 id="115529"
 BoundingBox="588.93 604.79 641.49 605.39"
 Z="1806"
 FillType="None"
 ArrowheadType="Solid"
 HeadSize="1000"
 ArrowheadCenterSize="875"
 ArrowheadWidth="250"
 Head3D="641.49 605.09 0"
 Tail3D="588.93 605.09 0"
 Center3D="645.33 610.37 0"
 MajorAxisEnd3D="697.89 610.37 0"
 MinorAxisEnd3D="645.33 665.47 0"
/></group><group
 id="111817"
 BoundingBox="644.62 602.16 697.18 605.39"
 Z="1810"
><graphic
 id="115226"
 SupersededBy="115530"
 BoundingBox="697.18 602.46 644.62 602.46"
 Z="1807"
 GraphicType="Line"
 HeadSize="1000"
/><graphic
 id="115227"
 SupersededBy="115531"
 BoundingBox="697.18 605.09 644.62 605.09"
 Z="1808"
 GraphicType="Line"
 HeadSize="1000"
/><arrow
 id="115530"
 BoundingBox="644.62 602.16 697.18 602.76"
 Z="1807"
 FillType="None"
 ArrowheadType="Solid"
 HeadSize="1000"
 ArrowheadCenterSize="875"
 ArrowheadWidth="250"
 Head3D="697.18 602.46 0"
 Tail3D="644.62 602.46 0"
 Center3D="701.02 607.75 0"
 MajorAxisEnd3D="753.58 607.75 0"
 MinorAxisEnd3D="701.02 662.84 0"
/><arrow
 id="115531"
 BoundingBox="644.62 604.79 697.18 605.39"
 Z="1808"
 FillType="None"
 ArrowheadType="Solid"
 HeadSize="1000"
 ArrowheadCenterSize="875"
 ArrowheadWidth="250"
 Head3D="697.18 605.09 0"
 Tail3D="644.62 605.09 0"
 Center3D="701.02 610.37 0"
 MajorAxisEnd3D="753.58 610.37 0"
 MinorAxisEnd3D="701.02 665.47 0"
/></group><graphic
 id="111830"
 BoundingBox="707.26 436.99 701.80 410.11"
 Z="1734"
 color="16"
 GraphicType="Rectangle"
 RectangleType="RoundEdge Filled"
 CornerRadius="600"
 Center3D="704.53 423.55 0"
 MajorAxisEnd3D="707.26 423.55 0"
 MinorAxisEnd3D="704.53 436.99 0"
/><graphic
 id="111821"
 BoundingBox="612.75 458.54 590.03 423.62"
 Z="1737"
 color="16"
 GraphicType="Rectangle"
 RectangleType="Plain"
 Center3D="601.39 441.08 0"
 MajorAxisEnd3D="612.75 441.08 0"
 MinorAxisEnd3D="601.39 458.54 0"
/><graphic
 id="111822"
 BoundingBox="637.77 458.54 615.05 423.62"
 Z="1738"
 color="16"
 GraphicType="Rectangle"
 RectangleType="Plain"
 Center3D="626.41 441.08 0"
 MajorAxisEnd3D="637.77 441.08 0"
 MinorAxisEnd3D="626.41 458.54 0"
/><graphic
 id="111477"
 BoundingBox="709.43 612.30 558.03 410.18"
 Z="1751"
 GraphicType="Rectangle"
 RectangleType="Plain"
 Center3D="633.73 511.24 0"
 MajorAxisEnd3D="709.43 511.24 0"
 MinorAxisEnd3D="633.73 612.30 0"
/><graphic
 id="111479"
 BoundingBox="709.28 436.99 703.82 410.11"
 Z="1752"
 color="15"
 GraphicType="Rectangle"
 RectangleType="RoundEdge Filled"
 CornerRadius="600"
 Center3D="706.55 423.55 0"
 MajorAxisEnd3D="709.28 423.55 0"
 MinorAxisEnd3D="706.55 436.99 0"
/><graphic
 id="111823"
 BoundingBox="610.26 550.45 590.64 520.29"
 Z="1811"
 color="16"
 GraphicType="Rectangle"
 RectangleType="Plain"
 Center3D="600.45 535.37 0"
 MajorAxisEnd3D="610.26 535.37 0"
 MinorAxisEnd3D="600.45 550.45 0"
/><graphic
 id="111824"
 BoundingBox="652.18 534.28 612.42 520.28"
 Z="1812"
 color="16"
 GraphicType="Rectangle"
 RectangleType="Plain"
 Center3D="632.30 527.28 0"
 MajorAxisEnd3D="652.18 527.28 0"
 MinorAxisEnd3D="632.30 534.28 0"
/><graphic
 id="111825"
 BoundingBox="652.18 550.45 612.42 536.45"
 Z="1813"
 color="16"
 GraphicType="Rectangle"
 RectangleType="Plain"
 Center3D="632.30 543.45 0"
 MajorAxisEnd3D="652.18 543.45 0"
 MinorAxisEnd3D="632.30 550.45 0"
/><graphic
 id="111826"
 BoundingBox="695.97 550.02 654.19 520.62"
 Z="1814"
 color="16"
 GraphicType="Rectangle"
 RectangleType="Plain"
 Center3D="675.08 535.32 0"
 MajorAxisEnd3D="695.97 535.32 0"
 MinorAxisEnd3D="675.08 550.02 0"
/><graphic
 id="111827"
 BoundingBox="611.83 509.72 563.39 471.22"
 Z="1815"
 color="16"
 GraphicType="Rectangle"
 RectangleType="Plain"
 Center3D="587.61 490.47 0"
 MajorAxisEnd3D="611.83 490.47 0"
 MinorAxisEnd3D="587.61 509.72 0"
/><graphic
 id="111828"
 BoundingBox="638.44 509.63 613.98 471.47"
 Z="1816"
 color="16"
 GraphicType="Rectangle"
 RectangleType="Plain"
 Center3D="626.21 490.55 0"
 MajorAxisEnd3D="638.44 490.55 0"
 MinorAxisEnd3D="626.21 509.63 0"
/></group><group
 id="112161"
 BoundingBox="796.97 409.09 950.45 613.31"
 Z="1975"
><group
 id="111838"
 BoundingBox="807.19 426.29 845.41 445.09"
 Z="1831"
><t
 id="111839"
 p="826.30 433.69"
 BoundingBox="807.19 426.29 845.41 445.09"
 Z="1830"
 Warning="ChemDraw can&apos;t interpret this label."
 CaptionJustification="Center"
 Justification="Center"
 LineHeight="auto"
 LineStarts="11 18"
><s font="3" size="8" color="0" face="97">1-column: 
57.3 mm</s></t></group><group
 id="111843"
 BoundingBox="826.77 488.69 869.77 509.89"
 Z="1882"
><group
 id="111844"
 BoundingBox="826.77 488.69 869.77 509.89"
 Z="1881"
><t
 id="111845"
 p="848.27 497.04"
 BoundingBox="826.77 488.69 869.77 509.89"
 Z="1880"
 Warning="ChemDraw can&apos;t interpret this label."
 CaptionJustification="Center"
 Justification="Center"
 LineHeight="auto"
 LineStarts="10 18"
><s font="3" size="9" color="0" face="97">2-column:
118.7 mm</s></t></group></group><group
 id="111833"
 BoundingBox="796.97 409.09 950.45 613.31"
 Z="1883"
><group
 id="111834"
 BoundingBox="847.52 549.64 892.50 570.84"
 Z="1834"
><group
 id="111835"
 BoundingBox="847.52 549.64 892.50 570.84"
 Z="1833"
><t
 id="111836"
 p="870.01 557.99"
 BoundingBox="847.52 549.64 892.50 570.84"
 Z="1832"
 Warning="ChemDraw can&apos;t interpret this label."
 CaptionJustification="Center"
 Justification="Center"
 LineHeight="auto"
 LineStarts="12 18"
><s font="3" size="9" color="0" face="97">Full width:
180 mm</s></t></group></group><group
 id="111846"
 BoundingBox="802.25 418.90 938.95 577.86"
 Z="1875"
><group
 id="111847"
 BoundingBox="897.15 418.90 937.56 514.70"
 Z="1874"
><graphic
 id="115228"
 SupersededBy="115532"
 BoundingBox="937.41 419.20 897.15 419.20"
 Z="1837"
 GraphicType="Line"
 HeadSize="1000"
/><graphic
 id="115229"
 SupersededBy="115533"
 BoundingBox="937.41 422.21 897.15 422.21"
 Z="1838"
 GraphicType="Line"
 HeadSize="1000"
/><graphic
 id="115230"
 SupersededBy="115534"
 BoundingBox="937.41 424.84 897.15 424.84"
 Z="1839"
 GraphicType="Line"
 HeadSize="1000"
/><graphic
 id="115231"
 SupersededBy="115535"
 BoundingBox="937.41 427.47 897.15 427.47"
 Z="1840"
 GraphicType="Line"
 HeadSize="1000"
/><graphic
 id="115232"
 SupersededBy="115536"
 BoundingBox="937.41 430.09 897.15 430.09"
 Z="1841"
 GraphicType="Line"
 HeadSize="1000"
/><graphic
 id="115233"
 SupersededBy="115537"
 BoundingBox="937.41 432.72 897.15 432.72"
 Z="1842"
 GraphicType="Line"
 HeadSize="1000"
/><graphic
 id="115234"
 SupersededBy="115538"
 BoundingBox="937.41 435.35 897.15 435.35"
 Z="1843"
 GraphicType="Line"
 HeadSize="1000"
/><graphic
 id="115235"
 SupersededBy="115539"
 BoundingBox="937.41 437.98 897.15 437.98"
 Z="1844"
 GraphicType="Line"
 HeadSize="1000"
/><graphic
 id="115236"
 SupersededBy="115540"
 BoundingBox="937.41 440.61 897.15 440.61"
 Z="1845"
 GraphicType="Line"
 HeadSize="1000"
/><graphic
 id="115237"
 SupersededBy="115541"
 BoundingBox="937.41 443.23 897.15 443.23"
 Z="1846"
 GraphicType="Line"
 HeadSize="1000"
/><graphic
 id="115238"
 SupersededBy="115542"
 BoundingBox="937.41 445.86 897.15 445.86"
 Z="1847"
 GraphicType="Line"
 HeadSize="1000"
/><graphic
 id="115239"
 SupersededBy="115543"
 BoundingBox="937.41 448.49 897.15 448.49"
 Z="1848"
 GraphicType="Line"
 HeadSize="1000"
/><graphic
 id="115240"
 SupersededBy="115544"
 BoundingBox="937.41 451.12 897.15 451.12"
 Z="1849"
 GraphicType="Line"
 HeadSize="1000"
/><graphic
 id="115241"
 SupersededBy="115545"
 BoundingBox="937.41 453.75 897.15 453.75"
 Z="1850"
 GraphicType="Line"
 HeadSize="1000"
/><graphic
 id="115242"
 SupersededBy="115546"
 BoundingBox="937.41 456.37 897.15 456.37"
 Z="1851"
 GraphicType="Line"
 HeadSize="1000"
/><graphic
 id="115243"
 SupersededBy="115547"
 BoundingBox="937.41 459 897.15 459"
 Z="1852"
 GraphicType="Line"
 HeadSize="1000"
/><graphic
 id="115244"
 SupersededBy="115548"
 BoundingBox="937.41 461.63 897.15 461.63"
 Z="1853"
 GraphicType="Line"
 HeadSize="1000"
/><graphic
 id="115245"
 SupersededBy="115549"
 BoundingBox="937.41 464.26 897.15 464.26"
 Z="1854"
 GraphicType="Line"
 HeadSize="1000"
/><graphic
 id="115246"
 SupersededBy="115550"
 BoundingBox="937.41 466.89 897.15 466.89"
 Z="1855"
 GraphicType="Line"
 HeadSize="1000"
/><graphic
 id="115247"
 SupersededBy="115551"
 BoundingBox="937.56 469.72 897.30 469.72"
 Z="1856"
 GraphicType="Line"
 HeadSize="1000"
/><graphic
 id="115248"
 SupersededBy="115552"
 BoundingBox="937.56 472.35 897.30 472.35"
 Z="1857"
 GraphicType="Line"
 HeadSize="1000"
/><graphic
 id="115249"
 SupersededBy="115553"
 BoundingBox="937.56 474.98 897.30 474.98"
 Z="1858"
 GraphicType="Line"
 HeadSize="1000"
/><graphic
 id="115250"
 SupersededBy="115554"
 BoundingBox="937.56 477.61 897.30 477.61"
 Z="1859"
 GraphicType="Line"
 HeadSize="1000"
/><graphic
 id="115251"
 SupersededBy="115555"
 BoundingBox="937.56 480.24 897.30 480.24"
 Z="1860"
 GraphicType="Line"
 HeadSize="1000"
/><graphic
 id="115252"
 SupersededBy="115556"
 BoundingBox="937.56 482.86 897.30 482.86"
 Z="1861"
 GraphicType="Line"
 HeadSize="1000"
/><graphic
 id="115253"
 SupersededBy="115557"
 BoundingBox="937.56 485.49 897.30 485.49"
 Z="1862"
 GraphicType="Line"
 HeadSize="1000"
/><graphic
 id="115254"
 SupersededBy="115558"
 BoundingBox="937.56 488.12 897.30 488.12"
 Z="1863"
 GraphicType="Line"
 HeadSize="1000"
/><graphic
 id="115255"
 SupersededBy="115559"
 BoundingBox="937.56 490.75 897.30 490.75"
 Z="1864"
 GraphicType="Line"
 HeadSize="1000"
/><graphic
 id="115256"
 SupersededBy="115560"
 BoundingBox="937.56 493.38 897.30 493.38"
 Z="1865"
 GraphicType="Line"
 HeadSize="1000"
/><graphic
 id="115257"
 SupersededBy="115561"
 BoundingBox="937.56 496 897.30 496"
 Z="1866"
 GraphicType="Line"
 HeadSize="1000"
/><graphic
 id="115258"
 SupersededBy="115562"
 BoundingBox="937.56 498.63 897.30 498.63"
 Z="1867"
 GraphicType="Line"
 HeadSize="1000"
/><graphic
 id="115259"
 SupersededBy="115563"
 BoundingBox="937.56 501.26 897.30 501.26"
 Z="1868"
 GraphicType="Line"
 HeadSize="1000"
/><graphic
 id="115260"
 SupersededBy="115564"
 BoundingBox="937.56 503.89 897.30 503.89"
 Z="1869"
 GraphicType="Line"
 HeadSize="1000"
/><graphic
 id="115261"
 SupersededBy="115565"
 BoundingBox="937.56 506.52 897.30 506.52"
 Z="1870"
 GraphicType="Line"
 HeadSize="1000"
/><graphic
 id="115262"
 SupersededBy="115566"
 BoundingBox="937.56 509.14 897.30 509.14"
 Z="1871"
 GraphicType="Line"
 HeadSize="1000"
/><graphic
 id="115263"
 SupersededBy="115567"
 BoundingBox="937.56 511.77 897.30 511.77"
 Z="1872"
 GraphicType="Line"
 HeadSize="1000"
/><graphic
 id="115264"
 SupersededBy="115568"
 BoundingBox="937.56 514.40 897.30 514.40"
 Z="1873"
 GraphicType="Line"
 HeadSize="1000"
/><arrow
 id="115532"
 BoundingBox="897.15 418.90 937.41 419.50"
 Z="1837"
 FillType="None"
 ArrowheadType="Solid"
 HeadSize="1000"
 ArrowheadCenterSize="875"
 ArrowheadWidth="250"
 Head3D="937.41 419.20 0"
 Tail3D="897.15 419.20 0"
 Center3D="940.34 424.49 0"
 MajorAxisEnd3D="980.60 424.49 0"
 MinorAxisEnd3D="940.34 479.58 0"
/><arrow
 id="115533"
 BoundingBox="897.15 421.91 937.41 422.51"
 Z="1838"
 FillType="None"
 ArrowheadType="Solid"
 HeadSize="1000"
 ArrowheadCenterSize="875"
 ArrowheadWidth="250"
 Head3D="937.41 422.21 0"
 Tail3D="897.15 422.21 0"
 Center3D="940.34 427.50 0"
 MajorAxisEnd3D="980.60 427.50 0"
 MinorAxisEnd3D="940.34 482.59 0"
/><arrow
 id="115534"
 BoundingBox="897.15 424.54 937.41 425.14"
 Z="1839"
 FillType="None"
 ArrowheadType="Solid"
 HeadSize="1000"
 ArrowheadCenterSize="875"
 ArrowheadWidth="250"
 Head3D="937.41 424.84 0"
 Tail3D="897.15 424.84 0"
 Center3D="963.99 433.83 0"
 MajorAxisEnd3D="1003.17 433.83 0"
 MinorAxisEnd3D="963.99 487.44 0"
/><arrow
 id="115535"
 BoundingBox="897.15 427.17 937.41 427.77"
 Z="1840"
 FillType="None"
 ArrowheadType="Solid"
 HeadSize="1000"
 ArrowheadCenterSize="875"
 ArrowheadWidth="250"
 Head3D="937.41 427.47 0"
 Tail3D="897.15 427.47 0"
 Center3D="940.34 432.75 0"
 MajorAxisEnd3D="980.60 432.75 0"
 MinorAxisEnd3D="940.34 487.85 0"
/><arrow
 id="115536"
 BoundingBox="897.15 429.79 937.41 430.39"
 Z="1841"
 FillType="None"
 ArrowheadType="Solid"
 HeadSize="1000"
 ArrowheadCenterSize="875"
 ArrowheadWidth="250"
 Head3D="937.41 430.09 0"
 Tail3D="897.15 430.09 0"
 Center3D="940.34 435.38 0"
 MajorAxisEnd3D="980.60 435.38 0"
 MinorAxisEnd3D="940.34 490.47 0"
/><arrow
 id="115537"
 BoundingBox="897.15 432.42 937.41 433.02"
 Z="1842"
 FillType="None"
 ArrowheadType="Solid"
 HeadSize="1000"
 ArrowheadCenterSize="875"
 ArrowheadWidth="250"
 Head3D="937.41 432.72 0"
 Tail3D="897.15 432.72 0"
 Center3D="940.34 438.01 0"
 MajorAxisEnd3D="980.60 438.01 0"
 MinorAxisEnd3D="940.34 493.10 0"
/><arrow
 id="115538"
 BoundingBox="897.15 435.05 937.41 435.65"
 Z="1843"
 FillType="None"
 ArrowheadType="Solid"
 HeadSize="1000"
 ArrowheadCenterSize="875"
 ArrowheadWidth="250"
 Head3D="937.41 435.35 0"
 Tail3D="897.15 435.35 0"
 Center3D="940.34 440.64 0"
 MajorAxisEnd3D="980.60 440.64 0"
 MinorAxisEnd3D="940.34 495.73 0"
/><arrow
 id="115539"
 BoundingBox="897.15 437.68 937.41 438.28"
 Z="1844"
 FillType="None"
 ArrowheadType="Solid"
 HeadSize="1000"
 ArrowheadCenterSize="875"
 ArrowheadWidth="250"
 Head3D="937.41 437.98 0"
 Tail3D="897.15 437.98 0"
 Center3D="940.34 443.26 0"
 MajorAxisEnd3D="980.60 443.26 0"
 MinorAxisEnd3D="940.34 498.36 0"
/><arrow
 id="115540"
 BoundingBox="897.15 440.31 937.41 440.91"
 Z="1845"
 FillType="None"
 ArrowheadType="Solid"
 HeadSize="1000"
 ArrowheadCenterSize="875"
 ArrowheadWidth="250"
 Head3D="937.41 440.61 0"
 Tail3D="897.15 440.61 0"
 Center3D="940.34 445.89 0"
 MajorAxisEnd3D="980.60 445.89 0"
 MinorAxisEnd3D="940.34 500.99 0"
/><arrow
 id="115541"
 BoundingBox="897.15 442.93 937.41 443.53"
 Z="1846"
 FillType="None"
 ArrowheadType="Solid"
 HeadSize="1000"
 ArrowheadCenterSize="875"
 ArrowheadWidth="250"
 Head3D="937.41 443.23 0"
 Tail3D="897.15 443.23 0"
 Center3D="940.34 448.52 0"
 MajorAxisEnd3D="980.60 448.52 0"
 MinorAxisEnd3D="940.34 503.61 0"
/><arrow
 id="115542"
 BoundingBox="897.15 445.56 937.41 446.16"
 Z="1847"
 FillType="None"
 ArrowheadType="Solid"
 HeadSize="1000"
 ArrowheadCenterSize="875"
 ArrowheadWidth="250"
 Head3D="937.41 445.86 0"
 Tail3D="897.15 445.86 0"
 Center3D="963.99 454.85 0"
 MajorAxisEnd3D="1003.17 454.85 0"
 MinorAxisEnd3D="963.99 508.46 0"
/><arrow
 id="115543"
 BoundingBox="897.15 448.19 937.41 448.79"
 Z="1848"
 FillType="None"
 ArrowheadType="Solid"
 HeadSize="1000"
 ArrowheadCenterSize="875"
 ArrowheadWidth="250"
 Head3D="937.41 448.49 0"
 Tail3D="897.15 448.49 0"
 Center3D="940.34 453.78 0"
 MajorAxisEnd3D="980.60 453.78 0"
 MinorAxisEnd3D="940.34 508.87 0"
/><arrow
 id="115544"
 BoundingBox="897.15 450.82 937.41 451.42"
 Z="1849"
 FillType="None"
 ArrowheadType="Solid"
 HeadSize="1000"
 ArrowheadCenterSize="875"
 ArrowheadWidth="250"
 Head3D="937.41 451.12 0"
 Tail3D="897.15 451.12 0"
 Center3D="940.34 456.40 0"
 MajorAxisEnd3D="980.60 456.40 0"
 MinorAxisEnd3D="940.34 511.50 0"
/><arrow
 id="115545"
 BoundingBox="897.15 453.45 937.41 454.05"
 Z="1850"
 FillType="None"
 ArrowheadType="Solid"
 HeadSize="1000"
 ArrowheadCenterSize="875"
 ArrowheadWidth="250"
 Head3D="937.41 453.75 0"
 Tail3D="897.15 453.75 0"
 Center3D="940.34 459.03 0"
 MajorAxisEnd3D="980.60 459.03 0"
 MinorAxisEnd3D="940.34 514.13 0"
/><arrow
 id="115546"
 BoundingBox="897.15 456.07 937.41 456.67"
 Z="1851"
 FillType="None"
 ArrowheadType="Solid"
 HeadSize="1000"
 ArrowheadCenterSize="875"
 ArrowheadWidth="250"
 Head3D="937.41 456.37 0"
 Tail3D="897.15 456.37 0"
 Center3D="940.34 461.66 0"
 MajorAxisEnd3D="980.60 461.66 0"
 MinorAxisEnd3D="940.34 516.75 0"
/><arrow
 id="115547"
 BoundingBox="897.15 458.70 937.41 459.30"
 Z="1852"
 FillType="None"
 ArrowheadType="Solid"
 HeadSize="1000"
 ArrowheadCenterSize="875"
 ArrowheadWidth="250"
 Head3D="937.41 459 0"
 Tail3D="897.15 459 0"
 Center3D="940.34 464.29 0"
 MajorAxisEnd3D="980.60 464.29 0"
 MinorAxisEnd3D="940.34 519.38 0"
/><arrow
 id="115548"
 BoundingBox="897.15 461.33 937.41 461.93"
 Z="1853"
 FillType="None"
 ArrowheadType="Solid"
 HeadSize="1000"
 ArrowheadCenterSize="875"
 ArrowheadWidth="250"
 Head3D="937.41 461.63 0"
 Tail3D="897.15 461.63 0"
 Center3D="940.34 466.92 0"
 MajorAxisEnd3D="980.60 466.92 0"
 MinorAxisEnd3D="940.34 522.01 0"
/><arrow
 id="115549"
 BoundingBox="897.15 463.96 937.41 464.56"
 Z="1854"
 FillType="None"
 ArrowheadType="Solid"
 HeadSize="1000"
 ArrowheadCenterSize="875"
 ArrowheadWidth="250"
 Head3D="937.41 464.26 0"
 Tail3D="897.15 464.26 0"
 Center3D="940.34 469.54 0"
 MajorAxisEnd3D="980.60 469.54 0"
 MinorAxisEnd3D="940.34 524.64 0"
/><arrow
 id="115550"
 BoundingBox="897.15 466.59 937.41 467.19"
 Z="1855"
 FillType="None"
 ArrowheadType="Solid"
 HeadSize="1000"
 ArrowheadCenterSize="875"
 ArrowheadWidth="250"
 Head3D="937.41 466.89 0"
 Tail3D="897.15 466.89 0"
 Center3D="963.99 475.87 0"
 MajorAxisEnd3D="1003.17 475.87 0"
 MinorAxisEnd3D="963.99 529.49 0"
/><arrow
 id="115551"
 BoundingBox="897.30 469.42 937.56 470.02"
 Z="1856"
 FillType="None"
 ArrowheadType="Solid"
 HeadSize="1000"
 ArrowheadCenterSize="875"
 ArrowheadWidth="250"
 Head3D="937.56 469.72 0"
 Tail3D="897.30 469.72 0"
 Center3D="940.50 475.01 0"
 MajorAxisEnd3D="980.76 475.01 0"
 MinorAxisEnd3D="940.50 530.11 0"
/><arrow
 id="115552"
 BoundingBox="897.30 472.05 937.56 472.65"
 Z="1857"
 FillType="None"
 ArrowheadType="Solid"
 HeadSize="1000"
 ArrowheadCenterSize="875"
 ArrowheadWidth="250"
 Head3D="937.56 472.35 0"
 Tail3D="897.30 472.35 0"
 Center3D="940.50 477.64 0"
 MajorAxisEnd3D="980.76 477.64 0"
 MinorAxisEnd3D="940.50 532.73 0"
/><arrow
 id="115553"
 BoundingBox="897.30 474.68 937.56 475.28"
 Z="1858"
 FillType="None"
 ArrowheadType="Solid"
 HeadSize="1000"
 ArrowheadCenterSize="875"
 ArrowheadWidth="250"
 Head3D="937.56 474.98 0"
 Tail3D="897.30 474.98 0"
 Center3D="940.50 480.27 0"
 MajorAxisEnd3D="980.76 480.27 0"
 MinorAxisEnd3D="940.50 535.36 0"
/><arrow
 id="115554"
 BoundingBox="897.30 477.31 937.56 477.91"
 Z="1859"
 FillType="None"
 ArrowheadType="Solid"
 HeadSize="1000"
 ArrowheadCenterSize="875"
 ArrowheadWidth="250"
 Head3D="937.56 477.61 0"
 Tail3D="897.30 477.61 0"
 Center3D="940.50 482.90 0"
 MajorAxisEnd3D="980.76 482.90 0"
 MinorAxisEnd3D="940.50 537.99 0"
/><arrow
 id="115555"
 BoundingBox="897.30 479.94 937.56 480.54"
 Z="1860"
 FillType="None"
 ArrowheadType="Solid"
 HeadSize="1000"
 ArrowheadCenterSize="875"
 ArrowheadWidth="250"
 Head3D="937.56 480.24 0"
 Tail3D="897.30 480.24 0"
 Center3D="940.50 485.52 0"
 MajorAxisEnd3D="980.76 485.52 0"
 MinorAxisEnd3D="940.50 540.62 0"
/><arrow
 id="115556"
 BoundingBox="897.30 482.56 937.56 483.16"
 Z="1861"
 FillType="None"
 ArrowheadType="Solid"
 HeadSize="1000"
 ArrowheadCenterSize="875"
 ArrowheadWidth="250"
 Head3D="937.56 482.86 0"
 Tail3D="897.30 482.86 0"
 Center3D="940.50 488.15 0"
 MajorAxisEnd3D="980.76 488.15 0"
 MinorAxisEnd3D="940.50 543.25 0"
/><arrow
 id="115557"
 BoundingBox="897.30 485.19 937.56 485.79"
 Z="1862"
 FillType="None"
 ArrowheadType="Solid"
 HeadSize="1000"
 ArrowheadCenterSize="875"
 ArrowheadWidth="250"
 Head3D="937.56 485.49 0"
 Tail3D="897.30 485.49 0"
 Center3D="940.50 490.78 0"
 MajorAxisEnd3D="980.76 490.78 0"
 MinorAxisEnd3D="940.50 545.87 0"
/><arrow
 id="115558"
 BoundingBox="897.30 487.82 937.56 488.42"
 Z="1863"
 FillType="None"
 ArrowheadType="Solid"
 HeadSize="1000"
 ArrowheadCenterSize="875"
 ArrowheadWidth="250"
 Head3D="937.56 488.12 0"
 Tail3D="897.30 488.12 0"
 Center3D="964.14 497.11 0"
 MajorAxisEnd3D="1003.32 497.11 0"
 MinorAxisEnd3D="964.14 550.72 0"
/><arrow
 id="115559"
 BoundingBox="897.30 490.45 937.56 491.05"
 Z="1864"
 FillType="None"
 ArrowheadType="Solid"
 HeadSize="1000"
 ArrowheadCenterSize="875"
 ArrowheadWidth="250"
 Head3D="937.56 490.75 0"
 Tail3D="897.30 490.75 0"
 Center3D="940.50 496.04 0"
 MajorAxisEnd3D="980.76 496.04 0"
 MinorAxisEnd3D="940.50 551.13 0"
/><arrow
 id="115560"
 BoundingBox="897.30 493.08 937.56 493.68"
 Z="1865"
 FillType="None"
 ArrowheadType="Solid"
 HeadSize="1000"
 ArrowheadCenterSize="875"
 ArrowheadWidth="250"
 Head3D="937.56 493.38 0"
 Tail3D="897.30 493.38 0"
 Center3D="940.50 498.66 0"
 MajorAxisEnd3D="980.76 498.66 0"
 MinorAxisEnd3D="940.50 553.76 0"
/><arrow
 id="115561"
 BoundingBox="897.30 495.70 937.56 496.30"
 Z="1866"
 FillType="None"
 ArrowheadType="Solid"
 HeadSize="1000"
 ArrowheadCenterSize="875"
 ArrowheadWidth="250"
 Head3D="937.56 496 0"
 Tail3D="897.30 496 0"
 Center3D="940.50 501.29 0"
 MajorAxisEnd3D="980.76 501.29 0"
 MinorAxisEnd3D="940.50 556.39 0"
/><arrow
 id="115562"
 BoundingBox="897.30 498.33 937.56 498.93"
 Z="1867"
 FillType="None"
 ArrowheadType="Solid"
 HeadSize="1000"
 ArrowheadCenterSize="875"
 ArrowheadWidth="250"
 Head3D="937.56 498.63 0"
 Tail3D="897.30 498.63 0"
 Center3D="940.50 503.92 0"
 MajorAxisEnd3D="980.76 503.92 0"
 MinorAxisEnd3D="940.50 559.01 0"
/><arrow
 id="115563"
 BoundingBox="897.30 500.96 937.56 501.56"
 Z="1868"
 FillType="None"
 ArrowheadType="Solid"
 HeadSize="1000"
 ArrowheadCenterSize="875"
 ArrowheadWidth="250"
 Head3D="937.56 501.26 0"
 Tail3D="897.30 501.26 0"
 Center3D="940.50 506.55 0"
 MajorAxisEnd3D="980.76 506.55 0"
 MinorAxisEnd3D="940.50 561.64 0"
/><arrow
 id="115564"
 BoundingBox="897.30 503.59 937.56 504.19"
 Z="1869"
 FillType="None"
 ArrowheadType="Solid"
 HeadSize="1000"
 ArrowheadCenterSize="875"
 ArrowheadWidth="250"
 Head3D="937.56 503.89 0"
 Tail3D="897.30 503.89 0"
 Center3D="940.50 509.18 0"
 MajorAxisEnd3D="980.76 509.18 0"
 MinorAxisEnd3D="940.50 564.27 0"
/><arrow
 id="115565"
 BoundingBox="897.30 506.22 937.56 506.82"
 Z="1870"
 FillType="None"
 ArrowheadType="Solid"
 HeadSize="1000"
 ArrowheadCenterSize="875"
 ArrowheadWidth="250"
 Head3D="937.56 506.52 0"
 Tail3D="897.30 506.52 0"
 Center3D="940.50 511.80 0"
 MajorAxisEnd3D="980.76 511.80 0"
 MinorAxisEnd3D="940.50 566.90 0"
/><arrow
 id="115566"
 BoundingBox="897.30 508.84 937.56 509.44"
 Z="1871"
 FillType="None"
 ArrowheadType="Solid"
 HeadSize="1000"
 ArrowheadCenterSize="875"
 ArrowheadWidth="250"
 Head3D="937.56 509.14 0"
 Tail3D="897.30 509.14 0"
 Center3D="964.14 518.13 0"
 MajorAxisEnd3D="1003.32 518.13 0"
 MinorAxisEnd3D="964.14 571.75 0"
/><arrow
 id="115567"
 BoundingBox="897.30 511.47 937.56 512.07"
 Z="1872"
 FillType="None"
 ArrowheadType="Solid"
 HeadSize="1000"
 ArrowheadCenterSize="875"
 ArrowheadWidth="250"
 Head3D="937.56 511.77 0"
 Tail3D="897.30 511.77 0"
 Center3D="940.50 517.06 0"
 MajorAxisEnd3D="980.76 517.06 0"
 MinorAxisEnd3D="940.50 572.15 0"
/><arrow
 id="115568"
 BoundingBox="897.30 514.10 937.56 514.70"
 Z="1873"
 FillType="None"
 ArrowheadType="Solid"
 HeadSize="1000"
 ArrowheadCenterSize="875"
 ArrowheadWidth="250"
 Head3D="937.56 514.40 0"
 Tail3D="897.30 514.40 0"
 Center3D="940.50 519.69 0"
 MajorAxisEnd3D="980.76 519.69 0"
 MinorAxisEnd3D="940.50 574.78 0"
/></group><graphic
 id="111925"
 BoundingBox="937.90 576.81 803.30 538.93"
 Z="1825"
 color="17"
 GraphicType="Rectangle"
 RectangleType="Filled"
 Center3D="870.60 557.87 0"
 MajorAxisEnd3D="937.90 557.87 0"
 MinorAxisEnd3D="870.60 576.81 0"
/></group><graphic
 id="111958"
 BoundingBox="947.24 436.95 941.78 410.07"
 Z="1824"
 color="16"
 GraphicType="Rectangle"
 RectangleType="RoundEdge Filled"
 CornerRadius="600"
 Center3D="944.51 423.51 0"
 MajorAxisEnd3D="947.24 423.51 0"
 MinorAxisEnd3D="944.51 436.95 0"
/><graphic
 id="111961"
 BoundingBox="949.40 612.26 798.02 410.16"
 Z="1835"
 GraphicType="Rectangle"
 RectangleType="Plain"
 Center3D="873.71 511.21 0"
 MajorAxisEnd3D="949.40 511.21 0"
 MinorAxisEnd3D="873.71 612.26 0"
/><graphic
 id="111962"
 BoundingBox="949.26 436.95 943.80 410.07"
 Z="1836"
 color="15"
 GraphicType="Rectangle"
 RectangleType="RoundEdge Filled"
 CornerRadius="600"
 Center3D="946.53 423.51 0"
 MajorAxisEnd3D="949.26 423.51 0"
 MinorAxisEnd3D="946.53 436.95 0"
/></group><group
 id="111990"
 BoundingBox="805.99 480.45 890.55 514.51"
 Z="1892"
><graphic
 id="111927"
 BoundingBox="889.50 513.46 807.04 481.50"
 Z="1829"
 color="17"
 GraphicType="Rectangle"
 RectangleType="Filled"
 Center3D="848.27 497.48 0"
 MajorAxisEnd3D="889.50 497.48 0"
 MinorAxisEnd3D="848.27 513.46 0"
/><graphic
 id="111963"
 BoundingBox="823.82 511.96 809.02 481.80"
 Z="1876"
 color="16"
 GraphicType="Rectangle"
 RectangleType="Plain"
 Center3D="816.42 496.88 0"
 MajorAxisEnd3D="823.82 496.88 0"
 MinorAxisEnd3D="816.42 511.96 0"
/><graphic
 id="111964"
 BoundingBox="855.43 495.79 825.45 481.81"
 Z="1877"
 color="16"
 GraphicType="Rectangle"
 RectangleType="Plain"
 Center3D="840.44 488.80 0"
 MajorAxisEnd3D="855.43 488.80 0"
 MinorAxisEnd3D="840.44 495.79 0"
/><graphic
 id="111965"
 BoundingBox="855.43 511.96 825.45 497.96"
 Z="1878"
 color="16"
 GraphicType="Rectangle"
 RectangleType="Plain"
 Center3D="840.44 504.96 0"
 MajorAxisEnd3D="855.43 504.96 0"
 MinorAxisEnd3D="840.44 511.96 0"
/><graphic
 id="111966"
 BoundingBox="888.44 511.54 856.94 482.12"
 Z="1879"
 color="16"
 GraphicType="Rectangle"
 RectangleType="Plain"
 Center3D="872.69 496.83 0"
 MajorAxisEnd3D="888.44 496.83 0"
 MinorAxisEnd3D="872.69 511.54 0"
/></group><group
 id="112048"
 BoundingBox="850.83 419.28 891.25 477.91"
 Z="1916"
><graphic
 id="115265"
 SupersededBy="115569"
 BoundingBox="891.09 419.58 850.83 419.58"
 Z="1893"
 GraphicType="Line"
 HeadSize="1000"
/><graphic
 id="115266"
 SupersededBy="115570"
 BoundingBox="891.09 422.21 850.83 422.21"
 Z="1894"
 GraphicType="Line"
 HeadSize="1000"
/><graphic
 id="115267"
 SupersededBy="115571"
 BoundingBox="891.09 424.84 850.83 424.84"
 Z="1895"
 GraphicType="Line"
 HeadSize="1000"
/><graphic
 id="115268"
 SupersededBy="115572"
 BoundingBox="891.09 427.47 850.83 427.47"
 Z="1896"
 GraphicType="Line"
 HeadSize="1000"
/><graphic
 id="115269"
 SupersededBy="115573"
 BoundingBox="891.09 430.09 850.83 430.09"
 Z="1897"
 GraphicType="Line"
 HeadSize="1000"
/><graphic
 id="115270"
 SupersededBy="115574"
 BoundingBox="891.25 432.93 850.99 432.93"
 Z="1898"
 GraphicType="Line"
 HeadSize="1000"
/><graphic
 id="115271"
 SupersededBy="115575"
 BoundingBox="891.25 435.56 850.99 435.56"
 Z="1899"
 GraphicType="Line"
 HeadSize="1000"
/><graphic
 id="115272"
 SupersededBy="115576"
 BoundingBox="891.25 438.19 850.99 438.19"
 Z="1900"
 GraphicType="Line"
 HeadSize="1000"
/><graphic
 id="115273"
 SupersededBy="115577"
 BoundingBox="891.25 440.82 850.99 440.82"
 Z="1901"
 GraphicType="Line"
 HeadSize="1000"
/><graphic
 id="115274"
 SupersededBy="115578"
 BoundingBox="891.25 443.44 850.99 443.44"
 Z="1902"
 GraphicType="Line"
 HeadSize="1000"
/><graphic
 id="115275"
 SupersededBy="115579"
 BoundingBox="891.25 446.07 850.99 446.07"
 Z="1903"
 GraphicType="Line"
 HeadSize="1000"
/><graphic
 id="115276"
 SupersededBy="115580"
 BoundingBox="891.25 448.70 850.99 448.70"
 Z="1904"
 GraphicType="Line"
 HeadSize="1000"
/><graphic
 id="115277"
 SupersededBy="115581"
 BoundingBox="891.25 451.33 850.99 451.33"
 Z="1905"
 GraphicType="Line"
 HeadSize="1000"
/><graphic
 id="115278"
 SupersededBy="115582"
 BoundingBox="891.25 453.96 850.99 453.96"
 Z="1906"
 GraphicType="Line"
 HeadSize="1000"
/><graphic
 id="115279"
 SupersededBy="115583"
 BoundingBox="891.25 456.58 850.99 456.58"
 Z="1907"
 GraphicType="Line"
 HeadSize="1000"
/><graphic
 id="115280"
 SupersededBy="115584"
 BoundingBox="891.25 459.21 850.99 459.21"
 Z="1908"
 GraphicType="Line"
 HeadSize="1000"
/><graphic
 id="115281"
 SupersededBy="115585"
 BoundingBox="891.25 461.84 850.99 461.84"
 Z="1909"
 GraphicType="Line"
 HeadSize="1000"
/><graphic
 id="115282"
 SupersededBy="115586"
 BoundingBox="891.25 464.47 850.99 464.47"
 Z="1910"
 GraphicType="Line"
 HeadSize="1000"
/><graphic
 id="115283"
 SupersededBy="115587"
 BoundingBox="891.25 467.10 850.99 467.10"
 Z="1911"
 GraphicType="Line"
 HeadSize="1000"
/><graphic
 id="115284"
 SupersededBy="115588"
 BoundingBox="891.25 469.72 850.99 469.72"
 Z="1912"
 GraphicType="Line"
 HeadSize="1000"
/><graphic
 id="115285"
 SupersededBy="115589"
 BoundingBox="891.25 472.35 850.99 472.35"
 Z="1913"
 GraphicType="Line"
 HeadSize="1000"
/><graphic
 id="115286"
 SupersededBy="115590"
 BoundingBox="891.25 474.98 850.99 474.98"
 Z="1914"
 GraphicType="Line"
 HeadSize="1000"
/><graphic
 id="115287"
 SupersededBy="115591"
 BoundingBox="891.25 477.61 850.99 477.61"
 Z="1915"
 GraphicType="Line"
 HeadSize="1000"
/><arrow
 id="115569"
 BoundingBox="850.83 419.28 891.09 419.88"
 Z="1893"
 FillType="None"
 ArrowheadType="Solid"
 HeadSize="1000"
 ArrowheadCenterSize="875"
 ArrowheadWidth="250"
 Head3D="891.09 419.58 0"
 Tail3D="850.83 419.58 0"
 Center3D="894.03 424.87 0"
 MajorAxisEnd3D="934.29 424.87 0"
 MinorAxisEnd3D="894.03 479.96 0"
/><arrow
 id="115570"
 BoundingBox="850.83 421.91 891.09 422.51"
 Z="1894"
 FillType="None"
 ArrowheadType="Solid"
 HeadSize="1000"
 ArrowheadCenterSize="875"
 ArrowheadWidth="250"
 Head3D="891.09 422.21 0"
 Tail3D="850.83 422.21 0"
 Center3D="894.03 427.50 0"
 MajorAxisEnd3D="934.29 427.50 0"
 MinorAxisEnd3D="894.03 482.59 0"
/><arrow
 id="115571"
 BoundingBox="850.83 424.54 891.09 425.14"
 Z="1895"
 FillType="None"
 ArrowheadType="Solid"
 HeadSize="1000"
 ArrowheadCenterSize="875"
 ArrowheadWidth="250"
 Head3D="891.09 424.84 0"
 Tail3D="850.83 424.84 0"
 Center3D="894.03 430.12 0"
 MajorAxisEnd3D="934.29 430.12 0"
 MinorAxisEnd3D="894.03 485.22 0"
/><arrow
 id="115572"
 BoundingBox="850.83 427.17 891.09 427.77"
 Z="1896"
 FillType="None"
 ArrowheadType="Solid"
 HeadSize="1000"
 ArrowheadCenterSize="875"
 ArrowheadWidth="250"
 Head3D="891.09 427.47 0"
 Tail3D="850.83 427.47 0"
 Center3D="894.03 432.75 0"
 MajorAxisEnd3D="934.29 432.75 0"
 MinorAxisEnd3D="894.03 487.85 0"
/><arrow
 id="115573"
 BoundingBox="850.83 429.79 891.09 430.39"
 Z="1897"
 FillType="None"
 ArrowheadType="Solid"
 HeadSize="1000"
 ArrowheadCenterSize="875"
 ArrowheadWidth="250"
 Head3D="891.09 430.09 0"
 Tail3D="850.83 430.09 0"
 Center3D="917.68 439.08 0"
 MajorAxisEnd3D="956.86 439.08 0"
 MinorAxisEnd3D="917.68 492.70 0"
/><arrow
 id="115574"
 BoundingBox="850.99 432.63 891.25 433.23"
 Z="1898"
 FillType="None"
 ArrowheadType="Solid"
 HeadSize="1000"
 ArrowheadCenterSize="875"
 ArrowheadWidth="250"
 Head3D="891.25 432.93 0"
 Tail3D="850.99 432.93 0"
 Center3D="894.18 438.22 0"
 MajorAxisEnd3D="934.45 438.22 0"
 MinorAxisEnd3D="894.18 493.31 0"
/><arrow
 id="115575"
 BoundingBox="850.99 435.26 891.25 435.86"
 Z="1899"
 FillType="None"
 ArrowheadType="Solid"
 HeadSize="1000"
 ArrowheadCenterSize="875"
 ArrowheadWidth="250"
 Head3D="891.25 435.56 0"
 Tail3D="850.99 435.56 0"
 Center3D="894.18 440.85 0"
 MajorAxisEnd3D="934.45 440.85 0"
 MinorAxisEnd3D="894.18 495.94 0"
/><arrow
 id="115576"
 BoundingBox="850.99 437.89 891.25 438.49"
 Z="1900"
 FillType="None"
 ArrowheadType="Solid"
 HeadSize="1000"
 ArrowheadCenterSize="875"
 ArrowheadWidth="250"
 Head3D="891.25 438.19 0"
 Tail3D="850.99 438.19 0"
 Center3D="894.18 443.48 0"
 MajorAxisEnd3D="934.45 443.48 0"
 MinorAxisEnd3D="894.18 498.57 0"
/><arrow
 id="115577"
 BoundingBox="850.99 440.52 891.25 441.12"
 Z="1901"
 FillType="None"
 ArrowheadType="Solid"
 HeadSize="1000"
 ArrowheadCenterSize="875"
 ArrowheadWidth="250"
 Head3D="891.25 440.82 0"
 Tail3D="850.99 440.82 0"
 Center3D="894.18 446.10 0"
 MajorAxisEnd3D="934.45 446.10 0"
 MinorAxisEnd3D="894.18 501.20 0"
/><arrow
 id="115578"
 BoundingBox="850.99 443.14 891.25 443.74"
 Z="1902"
 FillType="None"
 ArrowheadType="Solid"
 HeadSize="1000"
 ArrowheadCenterSize="875"
 ArrowheadWidth="250"
 Head3D="891.25 443.44 0"
 Tail3D="850.99 443.44 0"
 Center3D="894.18 448.73 0"
 MajorAxisEnd3D="934.45 448.73 0"
 MinorAxisEnd3D="894.18 503.83 0"
/><arrow
 id="115579"
 BoundingBox="850.99 445.77 891.25 446.37"
 Z="1903"
 FillType="None"
 ArrowheadType="Solid"
 HeadSize="1000"
 ArrowheadCenterSize="875"
 ArrowheadWidth="250"
 Head3D="891.25 446.07 0"
 Tail3D="850.99 446.07 0"
 Center3D="894.18 451.36 0"
 MajorAxisEnd3D="934.45 451.36 0"
 MinorAxisEnd3D="894.18 506.45 0"
/><arrow
 id="115580"
 BoundingBox="850.99 448.40 891.25 449"
 Z="1904"
 FillType="None"
 ArrowheadType="Solid"
 HeadSize="1000"
 ArrowheadCenterSize="875"
 ArrowheadWidth="250"
 Head3D="891.25 448.70 0"
 Tail3D="850.99 448.70 0"
 Center3D="894.18 453.99 0"
 MajorAxisEnd3D="934.45 453.99 0"
 MinorAxisEnd3D="894.18 509.08 0"
/><arrow
 id="115581"
 BoundingBox="850.99 451.03 891.25 451.63"
 Z="1905"
 FillType="None"
 ArrowheadType="Solid"
 HeadSize="1000"
 ArrowheadCenterSize="875"
 ArrowheadWidth="250"
 Head3D="891.25 451.33 0"
 Tail3D="850.99 451.33 0"
 Center3D="917.83 460.32 0"
 MajorAxisEnd3D="957.01 460.32 0"
 MinorAxisEnd3D="917.83 513.93 0"
/><arrow
 id="115582"
 BoundingBox="850.99 453.66 891.25 454.26"
 Z="1906"
 FillType="None"
 ArrowheadType="Solid"
 HeadSize="1000"
 ArrowheadCenterSize="875"
 ArrowheadWidth="250"
 Head3D="891.25 453.96 0"
 Tail3D="850.99 453.96 0"
 Center3D="894.18 459.24 0"
 MajorAxisEnd3D="934.45 459.24 0"
 MinorAxisEnd3D="894.18 514.34 0"
/><arrow
 id="115583"
 BoundingBox="850.99 456.28 891.25 456.88"
 Z="1907"
 FillType="None"
 ArrowheadType="Solid"
 HeadSize="1000"
 ArrowheadCenterSize="875"
 ArrowheadWidth="250"
 Head3D="891.25 456.58 0"
 Tail3D="850.99 456.58 0"
 Center3D="894.18 461.87 0"
 MajorAxisEnd3D="934.45 461.87 0"
 MinorAxisEnd3D="894.18 516.97 0"
/><arrow
 id="115584"
 BoundingBox="850.99 458.91 891.25 459.51"
 Z="1908"
 FillType="None"
 ArrowheadType="Solid"
 HeadSize="1000"
 ArrowheadCenterSize="875"
 ArrowheadWidth="250"
 Head3D="891.25 459.21 0"
 Tail3D="850.99 459.21 0"
 Center3D="894.18 464.50 0"
 MajorAxisEnd3D="934.45 464.50 0"
 MinorAxisEnd3D="894.18 519.59 0"
/><arrow
 id="115585"
 BoundingBox="850.99 461.54 891.25 462.14"
 Z="1909"
 FillType="None"
 ArrowheadType="Solid"
 HeadSize="1000"
 ArrowheadCenterSize="875"
 ArrowheadWidth="250"
 Head3D="891.25 461.84 0"
 Tail3D="850.99 461.84 0"
 Center3D="894.18 467.13 0"
 MajorAxisEnd3D="934.45 467.13 0"
 MinorAxisEnd3D="894.18 522.22 0"
/><arrow
 id="115586"
 BoundingBox="850.99 464.17 891.25 464.77"
 Z="1910"
 FillType="None"
 ArrowheadType="Solid"
 HeadSize="1000"
 ArrowheadCenterSize="875"
 ArrowheadWidth="250"
 Head3D="891.25 464.47 0"
 Tail3D="850.99 464.47 0"
 Center3D="894.18 469.76 0"
 MajorAxisEnd3D="934.45 469.76 0"
 MinorAxisEnd3D="894.18 524.85 0"
/><arrow
 id="115587"
 BoundingBox="850.99 466.80 891.25 467.40"
 Z="1911"
 FillType="None"
 ArrowheadType="Solid"
 HeadSize="1000"
 ArrowheadCenterSize="875"
 ArrowheadWidth="250"
 Head3D="891.25 467.10 0"
 Tail3D="850.99 467.10 0"
 Center3D="894.18 472.38 0"
 MajorAxisEnd3D="934.45 472.38 0"
 MinorAxisEnd3D="894.18 527.48 0"
/><arrow
 id="115588"
 BoundingBox="850.99 469.42 891.25 470.02"
 Z="1912"
 FillType="None"
 ArrowheadType="Solid"
 HeadSize="1000"
 ArrowheadCenterSize="875"
 ArrowheadWidth="250"
 Head3D="891.25 469.72 0"
 Tail3D="850.99 469.72 0"
 Center3D="894.18 475.01 0"
 MajorAxisEnd3D="934.45 475.01 0"
 MinorAxisEnd3D="894.18 530.11 0"
/><arrow
 id="115589"
 BoundingBox="850.99 472.05 891.25 472.65"
 Z="1913"
 FillType="None"
 ArrowheadType="Solid"
 HeadSize="1000"
 ArrowheadCenterSize="875"
 ArrowheadWidth="250"
 Head3D="891.25 472.35 0"
 Tail3D="850.99 472.35 0"
 Center3D="917.83 481.34 0"
 MajorAxisEnd3D="957.01 481.34 0"
 MinorAxisEnd3D="917.83 534.96 0"
/><arrow
 id="115590"
 BoundingBox="850.99 474.68 891.25 475.28"
 Z="1914"
 FillType="None"
 ArrowheadType="Solid"
 HeadSize="1000"
 ArrowheadCenterSize="875"
 ArrowheadWidth="250"
 Head3D="891.25 474.98 0"
 Tail3D="850.99 474.98 0"
 Center3D="894.18 480.27 0"
 MajorAxisEnd3D="934.45 480.27 0"
 MinorAxisEnd3D="894.18 535.36 0"
/><arrow
 id="115591"
 BoundingBox="850.99 477.31 891.25 477.91"
 Z="1915"
 FillType="None"
 ArrowheadType="Solid"
 HeadSize="1000"
 ArrowheadCenterSize="875"
 ArrowheadWidth="250"
 Head3D="891.25 477.61 0"
 Tail3D="850.99 477.61 0"
 Center3D="894.18 482.90 0"
 MajorAxisEnd3D="934.45 482.90 0"
 MinorAxisEnd3D="894.18 537.99 0"
/></group><group
 id="112049"
 BoundingBox="806.01 458.91 846.27 477.91"
 Z="1917"
><graphic
 id="115288"
 SupersededBy="115592"
 BoundingBox="846.27 459.21 806.01 459.21"
 Z="1884"
 GraphicType="Line"
 HeadSize="1000"
/><graphic
 id="115289"
 SupersededBy="115593"
 BoundingBox="846.27 461.84 806.01 461.84"
 Z="1885"
 GraphicType="Line"
 HeadSize="1000"
/><graphic
 id="115290"
 SupersededBy="115594"
 BoundingBox="846.27 464.47 806.01 464.47"
 Z="1886"
 GraphicType="Line"
 HeadSize="1000"
/><graphic
 id="115291"
 SupersededBy="115595"
 BoundingBox="846.27 467.10 806.01 467.10"
 Z="1887"
 GraphicType="Line"
 HeadSize="1000"
/><graphic
 id="115292"
 SupersededBy="115596"
 BoundingBox="846.27 469.72 806.01 469.72"
 Z="1888"
 GraphicType="Line"
 HeadSize="1000"
/><graphic
 id="115293"
 SupersededBy="115597"
 BoundingBox="846.27 472.35 806.01 472.35"
 Z="1889"
 GraphicType="Line"
 HeadSize="1000"
/><graphic
 id="115294"
 SupersededBy="115598"
 BoundingBox="846.27 474.98 806.01 474.98"
 Z="1890"
 GraphicType="Line"
 HeadSize="1000"
/><graphic
 id="115295"
 SupersededBy="115599"
 BoundingBox="846.27 477.61 806.01 477.61"
 Z="1891"
 GraphicType="Line"
 HeadSize="1000"
/><arrow
 id="115592"
 BoundingBox="806.01 458.91 846.27 459.51"
 Z="1884"
 FillType="None"
 ArrowheadType="Solid"
 HeadSize="1000"
 ArrowheadCenterSize="875"
 ArrowheadWidth="250"
 Head3D="846.27 459.21 0"
 Tail3D="806.01 459.21 0"
 Center3D="849.21 464.50 0"
 MajorAxisEnd3D="889.47 464.50 0"
 MinorAxisEnd3D="849.21 519.59 0"
/><arrow
 id="115593"
 BoundingBox="806.01 461.54 846.27 462.14"
 Z="1885"
 FillType="None"
 ArrowheadType="Solid"
 HeadSize="1000"
 ArrowheadCenterSize="875"
 ArrowheadWidth="250"
 Head3D="846.27 461.84 0"
 Tail3D="806.01 461.84 0"
 Center3D="849.21 467.13 0"
 MajorAxisEnd3D="889.47 467.13 0"
 MinorAxisEnd3D="849.21 522.22 0"
/><arrow
 id="115594"
 BoundingBox="806.01 464.17 846.27 464.77"
 Z="1886"
 FillType="None"
 ArrowheadType="Solid"
 HeadSize="1000"
 ArrowheadCenterSize="875"
 ArrowheadWidth="250"
 Head3D="846.27 464.47 0"
 Tail3D="806.01 464.47 0"
 Center3D="849.21 469.76 0"
 MajorAxisEnd3D="889.47 469.76 0"
 MinorAxisEnd3D="849.21 524.85 0"
/><arrow
 id="115595"
 BoundingBox="806.01 466.80 846.27 467.40"
 Z="1887"
 FillType="None"
 ArrowheadType="Solid"
 HeadSize="1000"
 ArrowheadCenterSize="875"
 ArrowheadWidth="250"
 Head3D="846.27 467.10 0"
 Tail3D="806.01 467.10 0"
 Center3D="849.21 472.38 0"
 MajorAxisEnd3D="889.47 472.38 0"
 MinorAxisEnd3D="849.21 527.48 0"
/><arrow
 id="115596"
 BoundingBox="806.01 469.42 846.27 470.02"
 Z="1888"
 FillType="None"
 ArrowheadType="Solid"
 HeadSize="1000"
 ArrowheadCenterSize="875"
 ArrowheadWidth="250"
 Head3D="846.27 469.72 0"
 Tail3D="806.01 469.72 0"
 Center3D="849.21 475.01 0"
 MajorAxisEnd3D="889.47 475.01 0"
 MinorAxisEnd3D="849.21 530.11 0"
/><arrow
 id="115597"
 BoundingBox="806.01 472.05 846.27 472.65"
 Z="1889"
 FillType="None"
 ArrowheadType="Solid"
 HeadSize="1000"
 ArrowheadCenterSize="875"
 ArrowheadWidth="250"
 Head3D="846.27 472.35 0"
 Tail3D="806.01 472.35 0"
 Center3D="849.21 477.64 0"
 MajorAxisEnd3D="889.47 477.64 0"
 MinorAxisEnd3D="849.21 532.73 0"
/><arrow
 id="115598"
 BoundingBox="806.01 474.68 846.27 475.28"
 Z="1890"
 FillType="None"
 ArrowheadType="Solid"
 HeadSize="1000"
 ArrowheadCenterSize="875"
 ArrowheadWidth="250"
 Head3D="846.27 474.98 0"
 Tail3D="806.01 474.98 0"
 Center3D="849.21 480.27 0"
 MajorAxisEnd3D="889.47 480.27 0"
 MinorAxisEnd3D="849.21 535.36 0"
/><arrow
 id="115599"
 BoundingBox="806.01 477.31 846.27 477.91"
 Z="1891"
 FillType="None"
 ArrowheadType="Solid"
 HeadSize="1000"
 ArrowheadCenterSize="875"
 ArrowheadWidth="250"
 Head3D="846.27 477.61 0"
 Tail3D="806.01 477.61 0"
 Center3D="872.86 486.60 0"
 MajorAxisEnd3D="912.04 486.60 0"
 MinorAxisEnd3D="872.86 540.21 0"
/></group><group
 id="112154"
 BoundingBox="803.11 580.76 937.84 599.97"
 Z="1968"
><group
 id="112102"
 BoundingBox="803.11 580.98 843.37 599.97"
 Z="1967"
><graphic
 id="115296"
 SupersededBy="115600"
 BoundingBox="843.37 581.28 803.11 581.28"
 Z="1951"
 GraphicType="Line"
 HeadSize="1000"
/><graphic
 id="115297"
 SupersededBy="115601"
 BoundingBox="843.37 583.90 803.11 583.90"
 Z="1952"
 GraphicType="Line"
 HeadSize="1000"
/><graphic
 id="115298"
 SupersededBy="115602"
 BoundingBox="843.37 586.53 803.11 586.53"
 Z="1953"
 GraphicType="Line"
 HeadSize="1000"
/><graphic
 id="115299"
 SupersededBy="115603"
 BoundingBox="843.37 589.16 803.11 589.16"
 Z="1954"
 GraphicType="Line"
 HeadSize="1000"
/><graphic
 id="115300"
 SupersededBy="115604"
 BoundingBox="843.37 591.79 803.11 591.79"
 Z="1955"
 GraphicType="Line"
 HeadSize="1000"
/><graphic
 id="115301"
 SupersededBy="115605"
 BoundingBox="843.37 594.42 803.11 594.42"
 Z="1956"
 GraphicType="Line"
 HeadSize="1000"
/><graphic
 id="115302"
 SupersededBy="115606"
 BoundingBox="843.37 597.04 803.11 597.04"
 Z="1957"
 GraphicType="Line"
 HeadSize="1000"
/><graphic
 id="115303"
 SupersededBy="115607"
 BoundingBox="843.37 599.67 803.11 599.67"
 Z="1958"
 GraphicType="Line"
 HeadSize="1000"
/><arrow
 id="115600"
 BoundingBox="803.11 580.98 843.37 581.58"
 Z="1951"
 FillType="None"
 ArrowheadType="Solid"
 HeadSize="1000"
 ArrowheadCenterSize="875"
 ArrowheadWidth="250"
 Head3D="843.37 581.28 0"
 Tail3D="803.11 581.28 0"
 Center3D="846.30 586.56 0"
 MajorAxisEnd3D="886.57 586.56 0"
 MinorAxisEnd3D="846.30 641.66 0"
/><arrow
 id="115601"
 BoundingBox="803.11 583.60 843.37 584.20"
 Z="1952"
 FillType="None"
 ArrowheadType="Solid"
 HeadSize="1000"
 ArrowheadCenterSize="875"
 ArrowheadWidth="250"
 Head3D="843.37 583.90 0"
 Tail3D="803.11 583.90 0"
 Center3D="846.30 589.19 0"
 MajorAxisEnd3D="886.57 589.19 0"
 MinorAxisEnd3D="846.30 644.28 0"
/><arrow
 id="115602"
 BoundingBox="803.11 586.23 843.37 586.83"
 Z="1953"
 FillType="None"
 ArrowheadType="Solid"
 HeadSize="1000"
 ArrowheadCenterSize="875"
 ArrowheadWidth="250"
 Head3D="843.37 586.53 0"
 Tail3D="803.11 586.53 0"
 Center3D="846.30 591.82 0"
 MajorAxisEnd3D="886.57 591.82 0"
 MinorAxisEnd3D="846.30 646.91 0"
/><arrow
 id="115603"
 BoundingBox="803.11 588.86 843.37 589.46"
 Z="1954"
 FillType="None"
 ArrowheadType="Solid"
 HeadSize="1000"
 ArrowheadCenterSize="875"
 ArrowheadWidth="250"
 Head3D="843.37 589.16 0"
 Tail3D="803.11 589.16 0"
 Center3D="846.30 594.45 0"
 MajorAxisEnd3D="886.57 594.45 0"
 MinorAxisEnd3D="846.30 649.54 0"
/><arrow
 id="115604"
 BoundingBox="803.11 591.49 843.37 592.09"
 Z="1955"
 FillType="None"
 ArrowheadType="Solid"
 HeadSize="1000"
 ArrowheadCenterSize="875"
 ArrowheadWidth="250"
 Head3D="843.37 591.79 0"
 Tail3D="803.11 591.79 0"
 Center3D="846.30 597.07 0"
 MajorAxisEnd3D="886.57 597.07 0"
 MinorAxisEnd3D="846.30 652.17 0"
/><arrow
 id="115605"
 BoundingBox="803.11 594.12 843.37 594.72"
 Z="1956"
 FillType="None"
 ArrowheadType="Solid"
 HeadSize="1000"
 ArrowheadCenterSize="875"
 ArrowheadWidth="250"
 Head3D="843.37 594.42 0"
 Tail3D="803.11 594.42 0"
 Center3D="846.30 599.70 0"
 MajorAxisEnd3D="886.57 599.70 0"
 MinorAxisEnd3D="846.30 654.80 0"
/><arrow
 id="115606"
 BoundingBox="803.11 596.74 843.37 597.34"
 Z="1957"
 FillType="None"
 ArrowheadType="Solid"
 HeadSize="1000"
 ArrowheadCenterSize="875"
 ArrowheadWidth="250"
 Head3D="843.37 597.04 0"
 Tail3D="803.11 597.04 0"
 Center3D="846.30 602.33 0"
 MajorAxisEnd3D="886.57 602.33 0"
 MinorAxisEnd3D="846.30 657.42 0"
/><arrow
 id="115607"
 BoundingBox="803.11 599.37 843.37 599.97"
 Z="1958"
 FillType="None"
 ArrowheadType="Solid"
 HeadSize="1000"
 ArrowheadCenterSize="875"
 ArrowheadWidth="250"
 Head3D="843.37 599.67 0"
 Tail3D="803.11 599.67 0"
 Center3D="869.95 608.66 0"
 MajorAxisEnd3D="909.13 608.66 0"
 MinorAxisEnd3D="869.95 662.27 0"
/></group><graphic
 id="115304"
 SupersededBy="115608"
 BoundingBox="937.69 581.06 897.43 581.06"
 Z="1943"
 GraphicType="Line"
 HeadSize="1000"
/><graphic
 id="115305"
 SupersededBy="115609"
 BoundingBox="937.69 583.69 897.43 583.69"
 Z="1944"
 GraphicType="Line"
 HeadSize="1000"
/><graphic
 id="115306"
 SupersededBy="115610"
 BoundingBox="937.69 586.32 897.43 586.32"
 Z="1945"
 GraphicType="Line"
 HeadSize="1000"
/><graphic
 id="115307"
 SupersededBy="115611"
 BoundingBox="937.69 588.95 897.43 588.95"
 Z="1946"
 GraphicType="Line"
 HeadSize="1000"
/><graphic
 id="115308"
 SupersededBy="115612"
 BoundingBox="937.84 591.79 897.58 591.79"
 Z="1947"
 GraphicType="Line"
 HeadSize="1000"
/><graphic
 id="115309"
 SupersededBy="115613"
 BoundingBox="937.84 594.42 897.58 594.42"
 Z="1948"
 GraphicType="Line"
 HeadSize="1000"
/><graphic
 id="115310"
 SupersededBy="115614"
 BoundingBox="937.84 597.04 897.58 597.04"
 Z="1949"
 GraphicType="Line"
 HeadSize="1000"
/><graphic
 id="115311"
 SupersededBy="115615"
 BoundingBox="937.84 599.67 897.58 599.67"
 Z="1950"
 GraphicType="Line"
 HeadSize="1000"
/><graphic
 id="115312"
 SupersededBy="115616"
 BoundingBox="891.53 581.28 851.27 581.28"
 Z="1959"
 GraphicType="Line"
 HeadSize="1000"
/><graphic
 id="115313"
 SupersededBy="115617"
 BoundingBox="891.53 583.90 851.27 583.90"
 Z="1960"
 GraphicType="Line"
 HeadSize="1000"
/><graphic
 id="115314"
 SupersededBy="115618"
 BoundingBox="891.53 586.53 851.27 586.53"
 Z="1961"
 GraphicType="Line"
 HeadSize="1000"
/><graphic
 id="115315"
 SupersededBy="115619"
 BoundingBox="891.53 589.16 851.27 589.16"
 Z="1962"
 GraphicType="Line"
 HeadSize="1000"
/><graphic
 id="115316"
 SupersededBy="115620"
 BoundingBox="891.53 591.79 851.27 591.79"
 Z="1963"
 GraphicType="Line"
 HeadSize="1000"
/><graphic
 id="115317"
 SupersededBy="115621"
 BoundingBox="891.53 594.42 851.27 594.42"
 Z="1964"
 GraphicType="Line"
 HeadSize="1000"
/><graphic
 id="115318"
 SupersededBy="115622"
 BoundingBox="891.53 597.04 851.27 597.04"
 Z="1965"
 GraphicType="Line"
 HeadSize="1000"
/><graphic
 id="115319"
 SupersededBy="115623"
 BoundingBox="891.53 599.67 851.27 599.67"
 Z="1966"
 GraphicType="Line"
 HeadSize="1000"
/><arrow
 id="115608"
 BoundingBox="897.43 580.76 937.69 581.36"
 Z="1943"
 FillType="None"
 ArrowheadType="Solid"
 HeadSize="1000"
 ArrowheadCenterSize="875"
 ArrowheadWidth="250"
 Head3D="937.69 581.06 0"
 Tail3D="897.43 581.06 0"
 Center3D="940.62 586.35 0"
 MajorAxisEnd3D="980.88 586.35 0"
 MinorAxisEnd3D="940.62 641.45 0"
/><arrow
 id="115609"
 BoundingBox="897.43 583.39 937.69 583.99"
 Z="1944"
 FillType="None"
 ArrowheadType="Solid"
 HeadSize="1000"
 ArrowheadCenterSize="875"
 ArrowheadWidth="250"
 Head3D="937.69 583.69 0"
 Tail3D="897.43 583.69 0"
 Center3D="940.62 588.98 0"
 MajorAxisEnd3D="980.88 588.98 0"
 MinorAxisEnd3D="940.62 644.07 0"
/><arrow
 id="115610"
 BoundingBox="897.43 586.02 937.69 586.62"
 Z="1945"
 FillType="None"
 ArrowheadType="Solid"
 HeadSize="1000"
 ArrowheadCenterSize="875"
 ArrowheadWidth="250"
 Head3D="937.69 586.32 0"
 Tail3D="897.43 586.32 0"
 Center3D="940.62 591.61 0"
 MajorAxisEnd3D="980.88 591.61 0"
 MinorAxisEnd3D="940.62 646.70 0"
/><arrow
 id="115611"
 BoundingBox="897.43 588.65 937.69 589.25"
 Z="1946"
 FillType="None"
 ArrowheadType="Solid"
 HeadSize="1000"
 ArrowheadCenterSize="875"
 ArrowheadWidth="250"
 Head3D="937.69 588.95 0"
 Tail3D="897.43 588.95 0"
 Center3D="964.27 597.94 0"
 MajorAxisEnd3D="1003.45 597.94 0"
 MinorAxisEnd3D="964.27 651.55 0"
/><arrow
 id="115612"
 BoundingBox="897.58 591.49 937.84 592.09"
 Z="1947"
 FillType="None"
 ArrowheadType="Solid"
 HeadSize="1000"
 ArrowheadCenterSize="875"
 ArrowheadWidth="250"
 Head3D="937.84 591.79 0"
 Tail3D="897.58 591.79 0"
 Center3D="940.78 597.07 0"
 MajorAxisEnd3D="981.04 597.07 0"
 MinorAxisEnd3D="940.78 652.17 0"
/><arrow
 id="115613"
 BoundingBox="897.58 594.12 937.84 594.72"
 Z="1948"
 FillType="None"
 ArrowheadType="Solid"
 HeadSize="1000"
 ArrowheadCenterSize="875"
 ArrowheadWidth="250"
 Head3D="937.84 594.42 0"
 Tail3D="897.58 594.42 0"
 Center3D="940.78 599.70 0"
 MajorAxisEnd3D="981.04 599.70 0"
 MinorAxisEnd3D="940.78 654.80 0"
/><arrow
 id="115614"
 BoundingBox="897.58 596.74 937.84 597.34"
 Z="1949"
 FillType="None"
 ArrowheadType="Solid"
 HeadSize="1000"
 ArrowheadCenterSize="875"
 ArrowheadWidth="250"
 Head3D="937.84 597.04 0"
 Tail3D="897.58 597.04 0"
 Center3D="940.78 602.33 0"
 MajorAxisEnd3D="981.04 602.33 0"
 MinorAxisEnd3D="940.78 657.42 0"
/><arrow
 id="115615"
 BoundingBox="897.58 599.37 937.84 599.97"
 Z="1950"
 FillType="None"
 ArrowheadType="Solid"
 HeadSize="1000"
 ArrowheadCenterSize="875"
 ArrowheadWidth="250"
 Head3D="937.84 599.67 0"
 Tail3D="897.58 599.67 0"
 Center3D="940.78 604.96 0"
 MajorAxisEnd3D="981.04 604.96 0"
 MinorAxisEnd3D="940.78 660.05 0"
/><arrow
 id="115616"
 BoundingBox="851.27 580.98 891.53 581.58"
 Z="1959"
 FillType="None"
 ArrowheadType="Solid"
 HeadSize="1000"
 ArrowheadCenterSize="875"
 ArrowheadWidth="250"
 Head3D="891.53 581.28 0"
 Tail3D="851.27 581.28 0"
 Center3D="894.47 586.56 0"
 MajorAxisEnd3D="934.73 586.56 0"
 MinorAxisEnd3D="894.47 641.66 0"
/><arrow
 id="115617"
 BoundingBox="851.27 583.60 891.53 584.20"
 Z="1960"
 FillType="None"
 ArrowheadType="Solid"
 HeadSize="1000"
 ArrowheadCenterSize="875"
 ArrowheadWidth="250"
 Head3D="891.53 583.90 0"
 Tail3D="851.27 583.90 0"
 Center3D="894.47 589.19 0"
 MajorAxisEnd3D="934.73 589.19 0"
 MinorAxisEnd3D="894.47 644.28 0"
/><arrow
 id="115618"
 BoundingBox="851.27 586.23 891.53 586.83"
 Z="1961"
 FillType="None"
 ArrowheadType="Solid"
 HeadSize="1000"
 ArrowheadCenterSize="875"
 ArrowheadWidth="250"
 Head3D="891.53 586.53 0"
 Tail3D="851.27 586.53 0"
 Center3D="894.47 591.82 0"
 MajorAxisEnd3D="934.73 591.82 0"
 MinorAxisEnd3D="894.47 646.91 0"
/><arrow
 id="115619"
 BoundingBox="851.27 588.86 891.53 589.46"
 Z="1962"
 FillType="None"
 ArrowheadType="Solid"
 HeadSize="1000"
 ArrowheadCenterSize="875"
 ArrowheadWidth="250"
 Head3D="891.53 589.16 0"
 Tail3D="851.27 589.16 0"
 Center3D="894.47 594.45 0"
 MajorAxisEnd3D="934.73 594.45 0"
 MinorAxisEnd3D="894.47 649.54 0"
/><arrow
 id="115620"
 BoundingBox="851.27 591.49 891.53 592.09"
 Z="1963"
 FillType="None"
 ArrowheadType="Solid"
 HeadSize="1000"
 ArrowheadCenterSize="875"
 ArrowheadWidth="250"
 Head3D="891.53 591.79 0"
 Tail3D="851.27 591.79 0"
 Center3D="894.47 597.07 0"
 MajorAxisEnd3D="934.73 597.07 0"
 MinorAxisEnd3D="894.47 652.17 0"
/><arrow
 id="115621"
 BoundingBox="851.27 594.12 891.53 594.72"
 Z="1964"
 FillType="None"
 ArrowheadType="Solid"
 HeadSize="1000"
 ArrowheadCenterSize="875"
 ArrowheadWidth="250"
 Head3D="891.53 594.42 0"
 Tail3D="851.27 594.42 0"
 Center3D="918.11 603.40 0"
 MajorAxisEnd3D="957.29 603.40 0"
 MinorAxisEnd3D="918.11 657.02 0"
/><arrow
 id="115622"
 BoundingBox="851.27 596.74 891.53 597.34"
 Z="1965"
 FillType="None"
 ArrowheadType="Solid"
 HeadSize="1000"
 ArrowheadCenterSize="875"
 ArrowheadWidth="250"
 Head3D="891.53 597.04 0"
 Tail3D="851.27 597.04 0"
 Center3D="894.47 602.33 0"
 MajorAxisEnd3D="934.73 602.33 0"
 MinorAxisEnd3D="894.47 657.42 0"
/><arrow
 id="115623"
 BoundingBox="851.27 599.37 891.53 599.97"
 Z="1966"
 FillType="None"
 ArrowheadType="Solid"
 HeadSize="1000"
 ArrowheadCenterSize="875"
 ArrowheadWidth="250"
 Head3D="891.53 599.67 0"
 Tail3D="851.27 599.67 0"
 Center3D="894.47 604.96 0"
 MajorAxisEnd3D="934.73 604.96 0"
 MinorAxisEnd3D="894.47 660.05 0"
/></group><group
 id="112155"
 BoundingBox="806.29 516.83 937.84 536.03"
 Z="1969"
><group
 id="112050"
 BoundingBox="806.29 517.04 846.56 536.03"
 Z="1942"
><graphic
 id="115320"
 SupersededBy="115624"
 BoundingBox="846.56 517.34 806.29 517.34"
 Z="1926"
 GraphicType="Line"
 HeadSize="1000"
/><graphic
 id="115321"
 SupersededBy="115625"
 BoundingBox="846.56 519.97 806.29 519.97"
 Z="1927"
 GraphicType="Line"
 HeadSize="1000"
/><graphic
 id="115322"
 SupersededBy="115626"
 BoundingBox="846.56 522.59 806.29 522.59"
 Z="1928"
 GraphicType="Line"
 HeadSize="1000"
/><graphic
 id="115323"
 SupersededBy="115627"
 BoundingBox="846.56 525.22 806.29 525.22"
 Z="1929"
 GraphicType="Line"
 HeadSize="1000"
/><graphic
 id="115324"
 SupersededBy="115628"
 BoundingBox="846.56 527.85 806.29 527.85"
 Z="1930"
 GraphicType="Line"
 HeadSize="1000"
/><graphic
 id="115325"
 SupersededBy="115629"
 BoundingBox="846.56 530.48 806.29 530.48"
 Z="1931"
 GraphicType="Line"
 HeadSize="1000"
/><graphic
 id="115326"
 SupersededBy="115630"
 BoundingBox="846.56 533.11 806.29 533.11"
 Z="1932"
 GraphicType="Line"
 HeadSize="1000"
/><graphic
 id="115327"
 SupersededBy="115631"
 BoundingBox="846.56 535.73 806.29 535.73"
 Z="1933"
 GraphicType="Line"
 HeadSize="1000"
/><arrow
 id="115624"
 BoundingBox="806.29 517.04 846.56 517.64"
 Z="1926"
 FillType="None"
 ArrowheadType="Solid"
 HeadSize="1000"
 ArrowheadCenterSize="875"
 ArrowheadWidth="250"
 Head3D="846.56 517.34 0"
 Tail3D="806.29 517.34 0"
 Center3D="849.49 522.63 0"
 MajorAxisEnd3D="889.75 522.63 0"
 MinorAxisEnd3D="849.49 577.72 0"
/><arrow
 id="115625"
 BoundingBox="806.29 519.67 846.56 520.27"
 Z="1927"
 FillType="None"
 ArrowheadType="Solid"
 HeadSize="1000"
 ArrowheadCenterSize="875"
 ArrowheadWidth="250"
 Head3D="846.56 519.97 0"
 Tail3D="806.29 519.97 0"
 Center3D="849.49 525.25 0"
 MajorAxisEnd3D="889.75 525.25 0"
 MinorAxisEnd3D="849.49 580.35 0"
/><arrow
 id="115626"
 BoundingBox="806.29 522.29 846.56 522.89"
 Z="1928"
 FillType="None"
 ArrowheadType="Solid"
 HeadSize="1000"
 ArrowheadCenterSize="875"
 ArrowheadWidth="250"
 Head3D="846.56 522.59 0"
 Tail3D="806.29 522.59 0"
 Center3D="849.49 527.88 0"
 MajorAxisEnd3D="889.75 527.88 0"
 MinorAxisEnd3D="849.49 582.98 0"
/><arrow
 id="115627"
 BoundingBox="806.29 524.92 846.56 525.52"
 Z="1929"
 FillType="None"
 ArrowheadType="Solid"
 HeadSize="1000"
 ArrowheadCenterSize="875"
 ArrowheadWidth="250"
 Head3D="846.56 525.22 0"
 Tail3D="806.29 525.22 0"
 Center3D="849.49 530.51 0"
 MajorAxisEnd3D="889.75 530.51 0"
 MinorAxisEnd3D="849.49 585.60 0"
/><arrow
 id="115628"
 BoundingBox="806.29 527.55 846.56 528.15"
 Z="1930"
 FillType="None"
 ArrowheadType="Solid"
 HeadSize="1000"
 ArrowheadCenterSize="875"
 ArrowheadWidth="250"
 Head3D="846.56 527.85 0"
 Tail3D="806.29 527.85 0"
 Center3D="849.49 533.14 0"
 MajorAxisEnd3D="889.75 533.14 0"
 MinorAxisEnd3D="849.49 588.23 0"
/><arrow
 id="115629"
 BoundingBox="806.29 530.18 846.56 530.78"
 Z="1931"
 FillType="None"
 ArrowheadType="Solid"
 HeadSize="1000"
 ArrowheadCenterSize="875"
 ArrowheadWidth="250"
 Head3D="846.56 530.48 0"
 Tail3D="806.29 530.48 0"
 Center3D="849.49 535.77 0"
 MajorAxisEnd3D="889.75 535.77 0"
 MinorAxisEnd3D="849.49 590.86 0"
/><arrow
 id="115630"
 BoundingBox="806.29 532.81 846.56 533.41"
 Z="1932"
 FillType="None"
 ArrowheadType="Solid"
 HeadSize="1000"
 ArrowheadCenterSize="875"
 ArrowheadWidth="250"
 Head3D="846.56 533.11 0"
 Tail3D="806.29 533.11 0"
 Center3D="849.49 538.39 0"
 MajorAxisEnd3D="889.75 538.39 0"
 MinorAxisEnd3D="849.49 593.49 0"
/><arrow
 id="115631"
 BoundingBox="806.29 535.43 846.56 536.03"
 Z="1933"
 FillType="None"
 ArrowheadType="Solid"
 HeadSize="1000"
 ArrowheadCenterSize="875"
 ArrowheadWidth="250"
 Head3D="846.56 535.73 0"
 Tail3D="806.29 535.73 0"
 Center3D="873.14 544.72 0"
 MajorAxisEnd3D="912.32 544.72 0"
 MinorAxisEnd3D="873.14 598.34 0"
/></group><graphic
 id="115328"
 SupersededBy="115632"
 BoundingBox="937.69 517.13 897.43 517.13"
 Z="1918"
 GraphicType="Line"
 HeadSize="1000"
/><graphic
 id="115329"
 SupersededBy="115633"
 BoundingBox="937.69 519.75 897.43 519.75"
 Z="1919"
 GraphicType="Line"
 HeadSize="1000"
/><graphic
 id="115330"
 SupersededBy="115634"
 BoundingBox="937.69 522.38 897.43 522.38"
 Z="1920"
 GraphicType="Line"
 HeadSize="1000"
/><graphic
 id="115331"
 SupersededBy="115635"
 BoundingBox="937.69 525.01 897.43 525.01"
 Z="1921"
 GraphicType="Line"
 HeadSize="1000"
/><graphic
 id="115332"
 SupersededBy="115636"
 BoundingBox="937.84 527.85 897.58 527.85"
 Z="1922"
 GraphicType="Line"
 HeadSize="1000"
/><graphic
 id="115333"
 SupersededBy="115637"
 BoundingBox="937.84 530.48 897.58 530.48"
 Z="1923"
 GraphicType="Line"
 HeadSize="1000"
/><graphic
 id="115334"
 SupersededBy="115638"
 BoundingBox="937.84 533.11 897.58 533.11"
 Z="1924"
 GraphicType="Line"
 HeadSize="1000"
/><graphic
 id="115335"
 SupersededBy="115639"
 BoundingBox="937.84 535.73 897.58 535.73"
 Z="1925"
 GraphicType="Line"
 HeadSize="1000"
/><graphic
 id="115336"
 SupersededBy="115640"
 BoundingBox="891.53 517.34 851.27 517.34"
 Z="1934"
 GraphicType="Line"
 HeadSize="1000"
/><graphic
 id="115337"
 SupersededBy="115641"
 BoundingBox="891.53 519.97 851.27 519.97"
 Z="1935"
 GraphicType="Line"
 HeadSize="1000"
/><graphic
 id="115338"
 SupersededBy="115642"
 BoundingBox="891.53 522.59 851.27 522.59"
 Z="1936"
 GraphicType="Line"
 HeadSize="1000"
/><graphic
 id="115339"
 SupersededBy="115643"
 BoundingBox="891.53 525.22 851.27 525.22"
 Z="1937"
 GraphicType="Line"
 HeadSize="1000"
/><graphic
 id="115340"
 SupersededBy="115644"
 BoundingBox="891.53 527.85 851.27 527.85"
 Z="1938"
 GraphicType="Line"
 HeadSize="1000"
/><graphic
 id="115341"
 SupersededBy="115645"
 BoundingBox="891.53 530.48 851.27 530.48"
 Z="1939"
 GraphicType="Line"
 HeadSize="1000"
/><graphic
 id="115342"
 SupersededBy="115646"
 BoundingBox="891.53 533.11 851.27 533.11"
 Z="1940"
 GraphicType="Line"
 HeadSize="1000"
/><graphic
 id="115343"
 SupersededBy="115647"
 BoundingBox="891.53 535.73 851.27 535.73"
 Z="1941"
 GraphicType="Line"
 HeadSize="1000"
/><arrow
 id="115632"
 BoundingBox="897.43 516.83 937.69 517.43"
 Z="1918"
 FillType="None"
 ArrowheadType="Solid"
 HeadSize="1000"
 ArrowheadCenterSize="875"
 ArrowheadWidth="250"
 Head3D="937.69 517.13 0"
 Tail3D="897.43 517.13 0"
 Center3D="940.62 522.41 0"
 MajorAxisEnd3D="980.88 522.41 0"
 MinorAxisEnd3D="940.62 577.51 0"
/><arrow
 id="115633"
 BoundingBox="897.43 519.45 937.69 520.05"
 Z="1919"
 FillType="None"
 ArrowheadType="Solid"
 HeadSize="1000"
 ArrowheadCenterSize="875"
 ArrowheadWidth="250"
 Head3D="937.69 519.75 0"
 Tail3D="897.43 519.75 0"
 Center3D="940.62 525.04 0"
 MajorAxisEnd3D="980.88 525.04 0"
 MinorAxisEnd3D="940.62 580.14 0"
/><arrow
 id="115634"
 BoundingBox="897.43 522.08 937.69 522.68"
 Z="1920"
 FillType="None"
 ArrowheadType="Solid"
 HeadSize="1000"
 ArrowheadCenterSize="875"
 ArrowheadWidth="250"
 Head3D="937.69 522.38 0"
 Tail3D="897.43 522.38 0"
 Center3D="940.62 527.67 0"
 MajorAxisEnd3D="980.88 527.67 0"
 MinorAxisEnd3D="940.62 582.76 0"
/><arrow
 id="115635"
 BoundingBox="897.43 524.71 937.69 525.31"
 Z="1921"
 FillType="None"
 ArrowheadType="Solid"
 HeadSize="1000"
 ArrowheadCenterSize="875"
 ArrowheadWidth="250"
 Head3D="937.69 525.01 0"
 Tail3D="897.43 525.01 0"
 Center3D="964.27 534 0"
 MajorAxisEnd3D="1003.45 534 0"
 MinorAxisEnd3D="964.27 587.61 0"
/><arrow
 id="115636"
 BoundingBox="897.58 527.55 937.84 528.15"
 Z="1922"
 FillType="None"
 ArrowheadType="Solid"
 HeadSize="1000"
 ArrowheadCenterSize="875"
 ArrowheadWidth="250"
 Head3D="937.84 527.85 0"
 Tail3D="897.58 527.85 0"
 Center3D="940.78 533.14 0"
 MajorAxisEnd3D="981.04 533.14 0"
 MinorAxisEnd3D="940.78 588.23 0"
/><arrow
 id="115637"
 BoundingBox="897.58 530.18 937.84 530.78"
 Z="1923"
 FillType="None"
 ArrowheadType="Solid"
 HeadSize="1000"
 ArrowheadCenterSize="875"
 ArrowheadWidth="250"
 Head3D="937.84 530.48 0"
 Tail3D="897.58 530.48 0"
 Center3D="940.78 535.77 0"
 MajorAxisEnd3D="981.04 535.77 0"
 MinorAxisEnd3D="940.78 590.86 0"
/><arrow
 id="115638"
 BoundingBox="897.58 532.81 937.84 533.41"
 Z="1924"
 FillType="None"
 ArrowheadType="Solid"
 HeadSize="1000"
 ArrowheadCenterSize="875"
 ArrowheadWidth="250"
 Head3D="937.84 533.11 0"
 Tail3D="897.58 533.11 0"
 Center3D="940.78 538.39 0"
 MajorAxisEnd3D="981.04 538.39 0"
 MinorAxisEnd3D="940.78 593.49 0"
/><arrow
 id="115639"
 BoundingBox="897.58 535.43 937.84 536.03"
 Z="1925"
 FillType="None"
 ArrowheadType="Solid"
 HeadSize="1000"
 ArrowheadCenterSize="875"
 ArrowheadWidth="250"
 Head3D="937.84 535.73 0"
 Tail3D="897.58 535.73 0"
 Center3D="940.78 541.02 0"
 MajorAxisEnd3D="981.04 541.02 0"
 MinorAxisEnd3D="940.78 596.12 0"
/><arrow
 id="115640"
 BoundingBox="851.27 517.04 891.53 517.64"
 Z="1934"
 FillType="None"
 ArrowheadType="Solid"
 HeadSize="1000"
 ArrowheadCenterSize="875"
 ArrowheadWidth="250"
 Head3D="891.53 517.34 0"
 Tail3D="851.27 517.34 0"
 Center3D="894.47 522.63 0"
 MajorAxisEnd3D="934.73 522.63 0"
 MinorAxisEnd3D="894.47 577.72 0"
/><arrow
 id="115641"
 BoundingBox="851.27 519.67 891.53 520.27"
 Z="1935"
 FillType="None"
 ArrowheadType="Solid"
 HeadSize="1000"
 ArrowheadCenterSize="875"
 ArrowheadWidth="250"
 Head3D="891.53 519.97 0"
 Tail3D="851.27 519.97 0"
 Center3D="894.47 525.25 0"
 MajorAxisEnd3D="934.73 525.25 0"
 MinorAxisEnd3D="894.47 580.35 0"
/><arrow
 id="115642"
 BoundingBox="851.27 522.29 891.53 522.89"
 Z="1936"
 FillType="None"
 ArrowheadType="Solid"
 HeadSize="1000"
 ArrowheadCenterSize="875"
 ArrowheadWidth="250"
 Head3D="891.53 522.59 0"
 Tail3D="851.27 522.59 0"
 Center3D="894.47 527.88 0"
 MajorAxisEnd3D="934.73 527.88 0"
 MinorAxisEnd3D="894.47 582.98 0"
/><arrow
 id="115643"
 BoundingBox="851.27 524.92 891.53 525.52"
 Z="1937"
 FillType="None"
 ArrowheadType="Solid"
 HeadSize="1000"
 ArrowheadCenterSize="875"
 ArrowheadWidth="250"
 Head3D="891.53 525.22 0"
 Tail3D="851.27 525.22 0"
 Center3D="894.47 530.51 0"
 MajorAxisEnd3D="934.73 530.51 0"
 MinorAxisEnd3D="894.47 585.60 0"
/><arrow
 id="115644"
 BoundingBox="851.27 527.55 891.53 528.15"
 Z="1938"
 FillType="None"
 ArrowheadType="Solid"
 HeadSize="1000"
 ArrowheadCenterSize="875"
 ArrowheadWidth="250"
 Head3D="891.53 527.85 0"
 Tail3D="851.27 527.85 0"
 Center3D="894.47 533.14 0"
 MajorAxisEnd3D="934.73 533.14 0"
 MinorAxisEnd3D="894.47 588.23 0"
/><arrow
 id="115645"
 BoundingBox="851.27 530.18 891.53 530.78"
 Z="1939"
 FillType="None"
 ArrowheadType="Solid"
 HeadSize="1000"
 ArrowheadCenterSize="875"
 ArrowheadWidth="250"
 Head3D="891.53 530.48 0"
 Tail3D="851.27 530.48 0"
 Center3D="918.11 539.47 0"
 MajorAxisEnd3D="957.29 539.47 0"
 MinorAxisEnd3D="918.11 593.08 0"
/><arrow
 id="115646"
 BoundingBox="851.27 532.81 891.53 533.41"
 Z="1940"
 FillType="None"
 ArrowheadType="Solid"
 HeadSize="1000"
 ArrowheadCenterSize="875"
 ArrowheadWidth="250"
 Head3D="891.53 533.11 0"
 Tail3D="851.27 533.11 0"
 Center3D="894.47 538.39 0"
 MajorAxisEnd3D="934.73 538.39 0"
 MinorAxisEnd3D="894.47 593.49 0"
/><arrow
 id="115647"
 BoundingBox="851.27 535.43 891.53 536.03"
 Z="1941"
 FillType="None"
 ArrowheadType="Solid"
 HeadSize="1000"
 ArrowheadCenterSize="875"
 ArrowheadWidth="250"
 Head3D="891.53 535.73 0"
 Tail3D="851.27 535.73 0"
 Center3D="894.47 541.02 0"
 MajorAxisEnd3D="934.73 541.02 0"
 MinorAxisEnd3D="894.47 596.12 0"
/></group><graphic
 id="111926"
 BoundingBox="844.96 414.46 807.32 456.52"
 Z="1826"
 color="17"
 GraphicType="Rectangle"
 RectangleType="Filled"
 Center3D="826.14 435.49 0"
 MajorAxisEnd3D="844.96 435.49 0"
 MinorAxisEnd3D="826.14 414.46 0"
/><graphic
 id="111959"
 BoundingBox="824.98 453.24 808.62 418.34"
 Z="1827"
 color="16"
 GraphicType="Rectangle"
 RectangleType="Plain"
 Center3D="816.80 435.79 0"
 MajorAxisEnd3D="824.98 435.79 0"
 MinorAxisEnd3D="816.80 453.24 0"
/><graphic
 id="111960"
 BoundingBox="843 453.24 826.64 418.34"
 Z="1828"
 color="16"
 GraphicType="Rectangle"
 RectangleType="Plain"
 Center3D="834.82 435.79 0"
 MajorAxisEnd3D="843 435.79 0"
 MinorAxisEnd3D="834.82 453.24 0"
/><graphic
 id="112156"
 BoundingBox="829.39 575.14 804.89 541.24"
 Z="1970"
 color="16"
 GraphicType="Rectangle"
 RectangleType="Plain"
 Center3D="817.14 558.19 0"
 MajorAxisEnd3D="829.39 558.19 0"
 MinorAxisEnd3D="817.14 575.14 0"
/><graphic
 id="112157"
 BoundingBox="848.70 556.97 832.08 541.23"
 Z="1971"
 color="16"
 GraphicType="Rectangle"
 RectangleType="Plain"
 Center3D="840.39 549.10 0"
 MajorAxisEnd3D="848.70 549.10 0"
 MinorAxisEnd3D="840.39 556.97 0"
/><graphic
 id="112158"
 BoundingBox="881.70 575.14 832.08 559.40"
 Z="1972"
 color="16"
 GraphicType="Rectangle"
 RectangleType="Plain"
 Center3D="856.89 567.27 0"
 MajorAxisEnd3D="881.70 567.27 0"
 MinorAxisEnd3D="856.89 575.14 0"
/><graphic
 id="112159"
 BoundingBox="936.33 574.66 884.19 541.60"
 Z="1973"
 color="16"
 GraphicType="Rectangle"
 RectangleType="Plain"
 Center3D="910.26 558.13 0"
 MajorAxisEnd3D="936.33 558.13 0"
 MinorAxisEnd3D="910.26 574.66 0"
/><graphic
 id="112160"
 BoundingBox="881.33 557.15 850.85 541.43"
 Z="1974"
 color="16"
 GraphicType="Rectangle"
 RectangleType="Plain"
 Center3D="866.09 549.29 0"
 MajorAxisEnd3D="881.33 549.29 0"
 MinorAxisEnd3D="866.09 557.15 0"
/></group><group
 id="112446"
 BoundingBox="556.98 121.91 710.48 326.13"
 Z="2075"
><group
 id="112180"
 BoundingBox="556.98 121.91 710.48 326.13"
 Z="2022"
><group
 id="112181"
 BoundingBox="578.82 156.73 653.53 266.22"
 Z="1985"
><group
 id="112182"
 BoundingBox="610.53 245.02 653.53 266.22"
 Z="1983"
><t
 id="112183"
 p="632.03 253.37"
 BoundingBox="610.53 245.02 653.53 266.22"
 Z="1982"
 Warning="ChemDraw can&apos;t interpret this label."
 CaptionJustification="Center"
 Justification="Center"
 LineHeight="auto"
 LineStarts="10 16"
><s font="3" size="9" color="0" face="97">2-column:
180 mm</s></t></group><group
 id="112184"
 BoundingBox="578.82 156.73 621.82 177.93"
 Z="1984"
><group
 id="112185"
 BoundingBox="578.82 156.73 621.82 177.93"
 Z="1981"
><t
 id="112186"
 p="600.32 165.08"
 BoundingBox="578.82 156.73 621.82 177.93"
 Z="1980"
 Warning="ChemDraw can&apos;t interpret this label."
 CaptionJustification="Center"
 Justification="Center"
 LineHeight="auto"
 LineStarts="11 16"
><s font="3" size="9" color="0" face="97">1-column: 
88 mm</s></t></group></group></group><group
 id="112193"
 BoundingBox="566.21 144.80 699.01 273.23"
 Z="2021"
><group
 id="112194"
 BoundingBox="635.64 145.97 697.90 230.70"
 Z="2020"
><graphic
 id="115344"
 SupersededBy="115648"
 BoundingBox="697.66 146.27 635.64 146.27"
 Z="1987"
 GraphicType="Line"
 HeadSize="1000"
/><graphic
 id="115345"
 SupersededBy="115649"
 BoundingBox="697.66 148.90 635.64 148.90"
 Z="1988"
 GraphicType="Line"
 HeadSize="1000"
/><graphic
 id="115346"
 SupersededBy="115650"
 BoundingBox="697.66 151.52 635.64 151.52"
 Z="1989"
 GraphicType="Line"
 HeadSize="1000"
/><graphic
 id="115347"
 SupersededBy="115651"
 BoundingBox="697.66 154.15 635.64 154.15"
 Z="1990"
 GraphicType="Line"
 HeadSize="1000"
/><graphic
 id="115348"
 SupersededBy="115652"
 BoundingBox="697.66 156.78 635.64 156.78"
 Z="1991"
 GraphicType="Line"
 HeadSize="1000"
/><graphic
 id="115349"
 SupersededBy="115653"
 BoundingBox="697.66 159.41 635.64 159.41"
 Z="1992"
 GraphicType="Line"
 HeadSize="1000"
/><graphic
 id="115350"
 SupersededBy="115654"
 BoundingBox="697.66 162.04 635.64 162.04"
 Z="1993"
 GraphicType="Line"
 HeadSize="1000"
/><graphic
 id="115351"
 SupersededBy="115655"
 BoundingBox="697.66 164.66 635.64 164.66"
 Z="1994"
 GraphicType="Line"
 HeadSize="1000"
/><graphic
 id="115352"
 SupersededBy="115656"
 BoundingBox="697.66 167.29 635.64 167.29"
 Z="1995"
 GraphicType="Line"
 HeadSize="1000"
/><graphic
 id="115353"
 SupersededBy="115657"
 BoundingBox="697.66 169.92 635.64 169.92"
 Z="1996"
 GraphicType="Line"
 HeadSize="1000"
/><graphic
 id="115354"
 SupersededBy="115658"
 BoundingBox="697.66 172.55 635.64 172.55"
 Z="1997"
 GraphicType="Line"
 HeadSize="1000"
/><graphic
 id="115355"
 SupersededBy="115659"
 BoundingBox="697.66 175.18 635.64 175.18"
 Z="1998"
 GraphicType="Line"
 HeadSize="1000"
/><graphic
 id="115356"
 SupersededBy="115660"
 BoundingBox="697.66 177.80 635.64 177.80"
 Z="1999"
 GraphicType="Line"
 HeadSize="1000"
/><graphic
 id="115357"
 SupersededBy="115661"
 BoundingBox="697.66 180.43 635.64 180.43"
 Z="2000"
 GraphicType="Line"
 HeadSize="1000"
/><graphic
 id="115358"
 SupersededBy="115662"
 BoundingBox="697.66 183.06 635.64 183.06"
 Z="2001"
 GraphicType="Line"
 HeadSize="1000"
/><graphic
 id="115359"
 SupersededBy="115663"
 BoundingBox="697.66 185.69 635.64 185.69"
 Z="2002"
 GraphicType="Line"
 HeadSize="1000"
/><graphic
 id="115360"
 SupersededBy="115664"
 BoundingBox="697.66 188.32 635.64 188.32"
 Z="2003"
 GraphicType="Line"
 HeadSize="1000"
/><graphic
 id="115361"
 SupersededBy="115665"
 BoundingBox="697.90 190.98 635.87 190.98"
 Z="2004"
 GraphicType="Line"
 HeadSize="1000"
/><graphic
 id="115362"
 SupersededBy="115666"
 BoundingBox="697.90 193.61 635.87 193.61"
 Z="2005"
 GraphicType="Line"
 HeadSize="1000"
/><graphic
 id="115363"
 SupersededBy="115667"
 BoundingBox="697.90 196.24 635.87 196.24"
 Z="2006"
 GraphicType="Line"
 HeadSize="1000"
/><graphic
 id="115364"
 SupersededBy="115668"
 BoundingBox="697.90 198.87 635.87 198.87"
 Z="2007"
 GraphicType="Line"
 HeadSize="1000"
/><graphic
 id="115365"
 SupersededBy="115669"
 BoundingBox="697.90 201.50 635.87 201.50"
 Z="2008"
 GraphicType="Line"
 HeadSize="1000"
/><graphic
 id="115366"
 SupersededBy="115670"
 BoundingBox="697.90 204.12 635.87 204.12"
 Z="2009"
 GraphicType="Line"
 HeadSize="1000"
/><graphic
 id="115367"
 SupersededBy="115671"
 BoundingBox="697.90 206.75 635.87 206.75"
 Z="2010"
 GraphicType="Line"
 HeadSize="1000"
/><graphic
 id="115368"
 SupersededBy="115672"
 BoundingBox="697.90 209.38 635.87 209.38"
 Z="2011"
 GraphicType="Line"
 HeadSize="1000"
/><graphic
 id="115369"
 SupersededBy="115673"
 BoundingBox="697.90 212.01 635.87 212.01"
 Z="2012"
 GraphicType="Line"
 HeadSize="1000"
/><graphic
 id="115370"
 SupersededBy="115674"
 BoundingBox="697.90 214.64 635.87 214.64"
 Z="2013"
 GraphicType="Line"
 HeadSize="1000"
/><graphic
 id="115371"
 SupersededBy="115675"
 BoundingBox="697.90 217.26 635.87 217.26"
 Z="2014"
 GraphicType="Line"
 HeadSize="1000"
/><graphic
 id="115372"
 SupersededBy="115676"
 BoundingBox="697.90 219.89 635.87 219.89"
 Z="2015"
 GraphicType="Line"
 HeadSize="1000"
/><graphic
 id="115373"
 SupersededBy="115677"
 BoundingBox="697.90 222.52 635.87 222.52"
 Z="2016"
 GraphicType="Line"
 HeadSize="1000"
/><graphic
 id="115374"
 SupersededBy="115678"
 BoundingBox="697.90 225.15 635.87 225.15"
 Z="2017"
 GraphicType="Line"
 HeadSize="1000"
/><graphic
 id="115375"
 SupersededBy="115679"
 BoundingBox="697.90 227.78 635.87 227.78"
 Z="2018"
 GraphicType="Line"
 HeadSize="1000"
/><graphic
 id="115376"
 SupersededBy="115680"
 BoundingBox="697.90 230.40 635.87 230.40"
 Z="2019"
 GraphicType="Line"
 HeadSize="1000"
/><arrow
 id="115648"
 BoundingBox="635.64 145.97 697.66 146.57"
 Z="1987"
 FillType="None"
 ArrowheadType="Solid"
 HeadSize="1000"
 ArrowheadCenterSize="875"
 ArrowheadWidth="250"
 Head3D="697.66 146.27 0"
 Tail3D="635.64 146.27 0"
 Center3D="702.18 151.56 0"
 MajorAxisEnd3D="764.20 151.56 0"
 MinorAxisEnd3D="702.18 206.65 0"
/><arrow
 id="115649"
 BoundingBox="635.64 148.60 697.66 149.20"
 Z="1988"
 FillType="None"
 ArrowheadType="Solid"
 HeadSize="1000"
 ArrowheadCenterSize="875"
 ArrowheadWidth="250"
 Head3D="697.66 148.90 0"
 Tail3D="635.64 148.90 0"
 Center3D="702.18 154.18 0"
 MajorAxisEnd3D="764.20 154.18 0"
 MinorAxisEnd3D="702.18 209.28 0"
/><arrow
 id="115650"
 BoundingBox="635.64 151.22 697.66 151.82"
 Z="1989"
 FillType="None"
 ArrowheadType="Solid"
 HeadSize="1000"
 ArrowheadCenterSize="875"
 ArrowheadWidth="250"
 Head3D="697.66 151.52 0"
 Tail3D="635.64 151.52 0"
 Center3D="702.18 156.81 0"
 MajorAxisEnd3D="764.20 156.81 0"
 MinorAxisEnd3D="702.18 211.91 0"
/><arrow
 id="115651"
 BoundingBox="635.64 153.85 697.66 154.45"
 Z="1990"
 FillType="None"
 ArrowheadType="Solid"
 HeadSize="1000"
 ArrowheadCenterSize="875"
 ArrowheadWidth="250"
 Head3D="697.66 154.15 0"
 Tail3D="635.64 154.15 0"
 Center3D="738.61 163.14 0"
 MajorAxisEnd3D="798.96 163.14 0"
 MinorAxisEnd3D="738.61 216.76 0"
/><arrow
 id="115652"
 BoundingBox="635.64 156.48 697.66 157.08"
 Z="1991"
 FillType="None"
 ArrowheadType="Solid"
 HeadSize="1000"
 ArrowheadCenterSize="875"
 ArrowheadWidth="250"
 Head3D="697.66 156.78 0"
 Tail3D="635.64 156.78 0"
 Center3D="702.18 162.07 0"
 MajorAxisEnd3D="764.20 162.07 0"
 MinorAxisEnd3D="702.18 217.16 0"
/><arrow
 id="115653"
 BoundingBox="635.64 159.11 697.66 159.71"
 Z="1992"
 FillType="None"
 ArrowheadType="Solid"
 HeadSize="1000"
 ArrowheadCenterSize="875"
 ArrowheadWidth="250"
 Head3D="697.66 159.41 0"
 Tail3D="635.64 159.41 0"
 Center3D="702.18 164.70 0"
 MajorAxisEnd3D="764.20 164.70 0"
 MinorAxisEnd3D="702.18 219.79 0"
/><arrow
 id="115654"
 BoundingBox="635.64 161.74 697.66 162.34"
 Z="1993"
 FillType="None"
 ArrowheadType="Solid"
 HeadSize="1000"
 ArrowheadCenterSize="875"
 ArrowheadWidth="250"
 Head3D="697.66 162.04 0"
 Tail3D="635.64 162.04 0"
 Center3D="702.18 167.32 0"
 MajorAxisEnd3D="764.20 167.32 0"
 MinorAxisEnd3D="702.18 222.42 0"
/><arrow
 id="115655"
 BoundingBox="635.64 164.36 697.66 164.96"
 Z="1994"
 FillType="None"
 ArrowheadType="Solid"
 HeadSize="1000"
 ArrowheadCenterSize="875"
 ArrowheadWidth="250"
 Head3D="697.66 164.66 0"
 Tail3D="635.64 164.66 0"
 Center3D="702.18 169.95 0"
 MajorAxisEnd3D="764.20 169.95 0"
 MinorAxisEnd3D="702.18 225.05 0"
/><arrow
 id="115656"
 BoundingBox="635.64 166.99 697.66 167.59"
 Z="1995"
 FillType="None"
 ArrowheadType="Solid"
 HeadSize="1000"
 ArrowheadCenterSize="875"
 ArrowheadWidth="250"
 Head3D="697.66 167.29 0"
 Tail3D="635.64 167.29 0"
 Center3D="702.18 172.58 0"
 MajorAxisEnd3D="764.20 172.58 0"
 MinorAxisEnd3D="702.18 227.67 0"
/><arrow
 id="115657"
 BoundingBox="635.64 169.62 697.66 170.22"
 Z="1996"
 FillType="None"
 ArrowheadType="Solid"
 HeadSize="1000"
 ArrowheadCenterSize="875"
 ArrowheadWidth="250"
 Head3D="697.66 169.92 0"
 Tail3D="635.64 169.92 0"
 Center3D="702.18 175.21 0"
 MajorAxisEnd3D="764.20 175.21 0"
 MinorAxisEnd3D="702.18 230.30 0"
/><arrow
 id="115658"
 BoundingBox="635.64 172.25 697.66 172.85"
 Z="1997"
 FillType="None"
 ArrowheadType="Solid"
 HeadSize="1000"
 ArrowheadCenterSize="875"
 ArrowheadWidth="250"
 Head3D="697.66 172.55 0"
 Tail3D="635.64 172.55 0"
 Center3D="702.18 177.84 0"
 MajorAxisEnd3D="764.20 177.84 0"
 MinorAxisEnd3D="702.18 232.93 0"
/><arrow
 id="115659"
 BoundingBox="635.64 174.88 697.66 175.48"
 Z="1998"
 FillType="None"
 ArrowheadType="Solid"
 HeadSize="1000"
 ArrowheadCenterSize="875"
 ArrowheadWidth="250"
 Head3D="697.66 175.18 0"
 Tail3D="635.64 175.18 0"
 Center3D="738.61 184.17 0"
 MajorAxisEnd3D="798.96 184.17 0"
 MinorAxisEnd3D="738.61 237.78 0"
/><arrow
 id="115660"
 BoundingBox="635.64 177.50 697.66 178.10"
 Z="1999"
 FillType="None"
 ArrowheadType="Solid"
 HeadSize="1000"
 ArrowheadCenterSize="875"
 ArrowheadWidth="250"
 Head3D="697.66 177.80 0"
 Tail3D="635.64 177.80 0"
 Center3D="702.18 183.09 0"
 MajorAxisEnd3D="764.20 183.09 0"
 MinorAxisEnd3D="702.18 238.19 0"
/><arrow
 id="115661"
 BoundingBox="635.64 180.13 697.66 180.73"
 Z="2000"
 FillType="None"
 ArrowheadType="Solid"
 HeadSize="1000"
 ArrowheadCenterSize="875"
 ArrowheadWidth="250"
 Head3D="697.66 180.43 0"
 Tail3D="635.64 180.43 0"
 Center3D="702.18 185.72 0"
 MajorAxisEnd3D="764.20 185.72 0"
 MinorAxisEnd3D="702.18 240.81 0"
/><arrow
 id="115662"
 BoundingBox="635.64 182.76 697.66 183.36"
 Z="2001"
 FillType="None"
 ArrowheadType="Solid"
 HeadSize="1000"
 ArrowheadCenterSize="875"
 ArrowheadWidth="250"
 Head3D="697.66 183.06 0"
 Tail3D="635.64 183.06 0"
 Center3D="702.18 188.35 0"
 MajorAxisEnd3D="764.20 188.35 0"
 MinorAxisEnd3D="702.18 243.44 0"
/><arrow
 id="115663"
 BoundingBox="635.64 185.39 697.66 185.99"
 Z="2002"
 FillType="None"
 ArrowheadType="Solid"
 HeadSize="1000"
 ArrowheadCenterSize="875"
 ArrowheadWidth="250"
 Head3D="697.66 185.69 0"
 Tail3D="635.64 185.69 0"
 Center3D="702.18 190.98 0"
 MajorAxisEnd3D="764.20 190.98 0"
 MinorAxisEnd3D="702.18 246.07 0"
/><arrow
 id="115664"
 BoundingBox="635.64 188.02 697.66 188.62"
 Z="2003"
 FillType="None"
 ArrowheadType="Solid"
 HeadSize="1000"
 ArrowheadCenterSize="875"
 ArrowheadWidth="250"
 Head3D="697.66 188.32 0"
 Tail3D="635.64 188.32 0"
 Center3D="702.18 193.60 0"
 MajorAxisEnd3D="764.20 193.60 0"
 MinorAxisEnd3D="702.18 248.70 0"
/><arrow
 id="115665"
 BoundingBox="635.87 190.68 697.90 191.28"
 Z="2004"
 FillType="None"
 ArrowheadType="Solid"
 HeadSize="1000"
 ArrowheadCenterSize="875"
 ArrowheadWidth="250"
 Head3D="697.90 190.98 0"
 Tail3D="635.87 190.98 0"
 Center3D="702.42 196.27 0"
 MajorAxisEnd3D="764.44 196.27 0"
 MinorAxisEnd3D="702.42 251.37 0"
/><arrow
 id="115666"
 BoundingBox="635.87 193.31 697.90 193.91"
 Z="2005"
 FillType="None"
 ArrowheadType="Solid"
 HeadSize="1000"
 ArrowheadCenterSize="875"
 ArrowheadWidth="250"
 Head3D="697.90 193.61 0"
 Tail3D="635.87 193.61 0"
 Center3D="702.42 198.90 0"
 MajorAxisEnd3D="764.44 198.90 0"
 MinorAxisEnd3D="702.42 253.99 0"
/><arrow
 id="115667"
 BoundingBox="635.87 195.94 697.90 196.54"
 Z="2006"
 FillType="None"
 ArrowheadType="Solid"
 HeadSize="1000"
 ArrowheadCenterSize="875"
 ArrowheadWidth="250"
 Head3D="697.90 196.24 0"
 Tail3D="635.87 196.24 0"
 Center3D="702.42 201.53 0"
 MajorAxisEnd3D="764.44 201.53 0"
 MinorAxisEnd3D="702.42 256.62 0"
/><arrow
 id="115668"
 BoundingBox="635.87 198.57 697.90 199.17"
 Z="2007"
 FillType="None"
 ArrowheadType="Solid"
 HeadSize="1000"
 ArrowheadCenterSize="875"
 ArrowheadWidth="250"
 Head3D="697.90 198.87 0"
 Tail3D="635.87 198.87 0"
 Center3D="702.42 204.16 0"
 MajorAxisEnd3D="764.44 204.16 0"
 MinorAxisEnd3D="702.42 259.25 0"
/><arrow
 id="115669"
 BoundingBox="635.87 201.20 697.90 201.80"
 Z="2008"
 FillType="None"
 ArrowheadType="Solid"
 HeadSize="1000"
 ArrowheadCenterSize="875"
 ArrowheadWidth="250"
 Head3D="697.90 201.50 0"
 Tail3D="635.87 201.50 0"
 Center3D="702.42 206.78 0"
 MajorAxisEnd3D="764.44 206.78 0"
 MinorAxisEnd3D="702.42 261.88 0"
/><arrow
 id="115670"
 BoundingBox="635.87 203.82 697.90 204.42"
 Z="2009"
 FillType="None"
 ArrowheadType="Solid"
 HeadSize="1000"
 ArrowheadCenterSize="875"
 ArrowheadWidth="250"
 Head3D="697.90 204.12 0"
 Tail3D="635.87 204.12 0"
 Center3D="738.85 213.11 0"
 MajorAxisEnd3D="799.20 213.11 0"
 MinorAxisEnd3D="738.85 266.73 0"
/><arrow
 id="115671"
 BoundingBox="635.87 206.45 697.90 207.05"
 Z="2010"
 FillType="None"
 ArrowheadType="Solid"
 HeadSize="1000"
 ArrowheadCenterSize="875"
 ArrowheadWidth="250"
 Head3D="697.90 206.75 0"
 Tail3D="635.87 206.75 0"
 Center3D="702.42 212.04 0"
 MajorAxisEnd3D="764.44 212.04 0"
 MinorAxisEnd3D="702.42 267.13 0"
/><arrow
 id="115672"
 BoundingBox="635.87 209.08 697.90 209.68"
 Z="2011"
 FillType="None"
 ArrowheadType="Solid"
 HeadSize="1000"
 ArrowheadCenterSize="875"
 ArrowheadWidth="250"
 Head3D="697.90 209.38 0"
 Tail3D="635.87 209.38 0"
 Center3D="702.42 214.67 0"
 MajorAxisEnd3D="764.44 214.67 0"
 MinorAxisEnd3D="702.42 269.76 0"
/><arrow
 id="115673"
 BoundingBox="635.87 211.71 697.90 212.31"
 Z="2012"
 FillType="None"
 ArrowheadType="Solid"
 HeadSize="1000"
 ArrowheadCenterSize="875"
 ArrowheadWidth="250"
 Head3D="697.90 212.01 0"
 Tail3D="635.87 212.01 0"
 Center3D="702.42 217.30 0"
 MajorAxisEnd3D="764.44 217.30 0"
 MinorAxisEnd3D="702.42 272.39 0"
/><arrow
 id="115674"
 BoundingBox="635.87 214.34 697.90 214.94"
 Z="2013"
 FillType="None"
 ArrowheadType="Solid"
 HeadSize="1000"
 ArrowheadCenterSize="875"
 ArrowheadWidth="250"
 Head3D="697.90 214.64 0"
 Tail3D="635.87 214.64 0"
 Center3D="702.42 219.92 0"
 MajorAxisEnd3D="764.44 219.92 0"
 MinorAxisEnd3D="702.42 275.02 0"
/><arrow
 id="115675"
 BoundingBox="635.87 216.96 697.90 217.56"
 Z="2014"
 FillType="None"
 ArrowheadType="Solid"
 HeadSize="1000"
 ArrowheadCenterSize="875"
 ArrowheadWidth="250"
 Head3D="697.90 217.26 0"
 Tail3D="635.87 217.26 0"
 Center3D="702.42 222.55 0"
 MajorAxisEnd3D="764.44 222.55 0"
 MinorAxisEnd3D="702.42 277.65 0"
/><arrow
 id="115676"
 BoundingBox="635.87 219.59 697.90 220.19"
 Z="2015"
 FillType="None"
 ArrowheadType="Solid"
 HeadSize="1000"
 ArrowheadCenterSize="875"
 ArrowheadWidth="250"
 Head3D="697.90 219.89 0"
 Tail3D="635.87 219.89 0"
 Center3D="702.42 225.18 0"
 MajorAxisEnd3D="764.44 225.18 0"
 MinorAxisEnd3D="702.42 280.27 0"
/><arrow
 id="115677"
 BoundingBox="635.87 222.22 697.90 222.82"
 Z="2016"
 FillType="None"
 ArrowheadType="Solid"
 HeadSize="1000"
 ArrowheadCenterSize="875"
 ArrowheadWidth="250"
 Head3D="697.90 222.52 0"
 Tail3D="635.87 222.52 0"
 Center3D="702.42 227.81 0"
 MajorAxisEnd3D="764.44 227.81 0"
 MinorAxisEnd3D="702.42 282.90 0"
/><arrow
 id="115678"
 BoundingBox="635.87 224.85 697.90 225.45"
 Z="2017"
 FillType="None"
 ArrowheadType="Solid"
 HeadSize="1000"
 ArrowheadCenterSize="875"
 ArrowheadWidth="250"
 Head3D="697.90 225.15 0"
 Tail3D="635.87 225.15 0"
 Center3D="738.85 234.14 0"
 MajorAxisEnd3D="799.20 234.14 0"
 MinorAxisEnd3D="738.85 287.75 0"
/><arrow
 id="115679"
 BoundingBox="635.87 227.48 697.90 228.08"
 Z="2018"
 FillType="None"
 ArrowheadType="Solid"
 HeadSize="1000"
 ArrowheadCenterSize="875"
 ArrowheadWidth="250"
 Head3D="697.90 227.78 0"
 Tail3D="635.87 227.78 0"
 Center3D="702.42 233.06 0"
 MajorAxisEnd3D="764.44 233.06 0"
 MinorAxisEnd3D="702.42 288.16 0"
/><arrow
 id="115680"
 BoundingBox="635.87 230.10 697.90 230.70"
 Z="2019"
 FillType="None"
 ArrowheadType="Solid"
 HeadSize="1000"
 ArrowheadCenterSize="875"
 ArrowheadWidth="250"
 Head3D="697.90 230.40 0"
 Tail3D="635.87 230.40 0"
 Center3D="702.42 235.69 0"
 MajorAxisEnd3D="764.44 235.69 0"
 MinorAxisEnd3D="702.42 290.79 0"
/></group><graphic
 id="112272"
 BoundingBox="697.96 272.18 567.26 234.32"
 Z="1976"
 color="17"
 GraphicType="Rectangle"
 RectangleType="Filled"
 Center3D="632.61 253.25 0"
 MajorAxisEnd3D="697.96 253.25 0"
 MinorAxisEnd3D="632.61 272.18 0"
/><graphic
 id="112273"
 BoundingBox="631.19 145.85 567.63 187.91"
 Z="1977"
 color="17"
 GraphicType="Rectangle"
 RectangleType="Filled"
 Center3D="599.41 166.88 0"
 MajorAxisEnd3D="631.19 166.88 0"
 MinorAxisEnd3D="599.41 145.85 0"
/></group><graphic
 id="112306"
 BoundingBox="598.13 184.63 571.03 149.73"
 Z="1978"
 color="16"
 GraphicType="Rectangle"
 RectangleType="Plain"
 Center3D="584.58 167.18 0"
 MajorAxisEnd3D="598.13 167.18 0"
 MinorAxisEnd3D="584.58 184.63 0"
/><graphic
 id="112307"
 BoundingBox="627.97 184.63 600.87 149.73"
 Z="1979"
 color="16"
 GraphicType="Rectangle"
 RectangleType="Plain"
 Center3D="614.42 167.18 0"
 MajorAxisEnd3D="627.97 167.18 0"
 MinorAxisEnd3D="614.42 184.63 0"
/><graphic
 id="112308"
 BoundingBox="709.43 325.08 558.03 122.96"
 Z="1986"
 GraphicType="Rectangle"
 RectangleType="Plain"
 Center3D="633.73 224.02 0"
 MajorAxisEnd3D="709.43 224.02 0"
 MinorAxisEnd3D="633.73 325.08 0"
/></group><group
 id="112362"
 BoundingBox="567.67 190.69 631.27 230.70"
 Z="2039"
><graphic
 id="115377"
 SupersededBy="115681"
 BoundingBox="631.27 190.99 567.67 190.99"
 Z="2023"
 GraphicType="Line"
 HeadSize="1000"
/><graphic
 id="115378"
 SupersededBy="115682"
 BoundingBox="631.27 193.61 567.67 193.61"
 Z="2024"
 GraphicType="Line"
 HeadSize="1000"
/><graphic
 id="115379"
 SupersededBy="115683"
 BoundingBox="631.27 196.24 567.67 196.24"
 Z="2025"
 GraphicType="Line"
 HeadSize="1000"
/><graphic
 id="115380"
 SupersededBy="115684"
 BoundingBox="631.27 198.87 567.67 198.87"
 Z="2026"
 GraphicType="Line"
 HeadSize="1000"
/><graphic
 id="115381"
 SupersededBy="115685"
 BoundingBox="631.27 201.50 567.67 201.50"
 Z="2027"
 GraphicType="Line"
 HeadSize="1000"
/><graphic
 id="115382"
 SupersededBy="115686"
 BoundingBox="631.27 204.13 567.67 204.13"
 Z="2028"
 GraphicType="Line"
 HeadSize="1000"
/><graphic
 id="115383"
 SupersededBy="115687"
 BoundingBox="631.27 206.75 567.67 206.75"
 Z="2029"
 GraphicType="Line"
 HeadSize="1000"
/><graphic
 id="115384"
 SupersededBy="115688"
 BoundingBox="631.27 209.38 567.67 209.38"
 Z="2030"
 GraphicType="Line"
 HeadSize="1000"
/><graphic
 id="115385"
 SupersededBy="115689"
 BoundingBox="631.27 212.01 567.67 212.01"
 Z="2031"
 GraphicType="Line"
 HeadSize="1000"
/><graphic
 id="115386"
 SupersededBy="115690"
 BoundingBox="631.27 214.64 567.67 214.64"
 Z="2032"
 GraphicType="Line"
 HeadSize="1000"
/><graphic
 id="115387"
 SupersededBy="115691"
 BoundingBox="631.27 217.27 567.67 217.27"
 Z="2033"
 GraphicType="Line"
 HeadSize="1000"
/><graphic
 id="115388"
 SupersededBy="115692"
 BoundingBox="631.27 219.89 567.67 219.89"
 Z="2034"
 GraphicType="Line"
 HeadSize="1000"
/><graphic
 id="115389"
 SupersededBy="115693"
 BoundingBox="631.27 222.52 567.67 222.52"
 Z="2035"
 GraphicType="Line"
 HeadSize="1000"
/><graphic
 id="115390"
 SupersededBy="115694"
 BoundingBox="631.27 225.15 567.67 225.15"
 Z="2036"
 GraphicType="Line"
 HeadSize="1000"
/><graphic
 id="115391"
 SupersededBy="115695"
 BoundingBox="631.27 227.78 567.67 227.78"
 Z="2037"
 GraphicType="Line"
 HeadSize="1000"
/><graphic
 id="115392"
 SupersededBy="115696"
 BoundingBox="631.27 230.40 567.67 230.40"
 Z="2038"
 GraphicType="Line"
 HeadSize="1000"
/><arrow
 id="115681"
 BoundingBox="567.67 190.69 631.27 191.29"
 Z="2023"
 FillType="None"
 ArrowheadType="Solid"
 HeadSize="1000"
 ArrowheadCenterSize="875"
 ArrowheadWidth="250"
 Head3D="631.27 190.99 0"
 Tail3D="567.67 190.99 0"
 Center3D="635.91 196.27 0"
 MajorAxisEnd3D="699.51 196.27 0"
 MinorAxisEnd3D="635.91 251.37 0"
/><arrow
 id="115682"
 BoundingBox="567.67 193.31 631.27 193.91"
 Z="2024"
 FillType="None"
 ArrowheadType="Solid"
 HeadSize="1000"
 ArrowheadCenterSize="875"
 ArrowheadWidth="250"
 Head3D="631.27 193.61 0"
 Tail3D="567.67 193.61 0"
 Center3D="635.91 198.90 0"
 MajorAxisEnd3D="699.51 198.90 0"
 MinorAxisEnd3D="635.91 254 0"
/><arrow
 id="115683"
 BoundingBox="567.67 195.94 631.27 196.54"
 Z="2025"
 FillType="None"
 ArrowheadType="Solid"
 HeadSize="1000"
 ArrowheadCenterSize="875"
 ArrowheadWidth="250"
 Head3D="631.27 196.24 0"
 Tail3D="567.67 196.24 0"
 Center3D="635.91 201.53 0"
 MajorAxisEnd3D="699.51 201.53 0"
 MinorAxisEnd3D="635.91 256.62 0"
/><arrow
 id="115684"
 BoundingBox="567.67 198.57 631.27 199.17"
 Z="2026"
 FillType="None"
 ArrowheadType="Solid"
 HeadSize="1000"
 ArrowheadCenterSize="875"
 ArrowheadWidth="250"
 Head3D="631.27 198.87 0"
 Tail3D="567.67 198.87 0"
 Center3D="635.91 204.16 0"
 MajorAxisEnd3D="699.51 204.16 0"
 MinorAxisEnd3D="635.91 259.25 0"
/><arrow
 id="115685"
 BoundingBox="567.67 201.20 631.27 201.80"
 Z="2027"
 FillType="None"
 ArrowheadType="Solid"
 HeadSize="1000"
 ArrowheadCenterSize="875"
 ArrowheadWidth="250"
 Head3D="631.27 201.50 0"
 Tail3D="567.67 201.50 0"
 Center3D="673.26 210.49 0"
 MajorAxisEnd3D="735.15 210.49 0"
 MinorAxisEnd3D="673.26 264.10 0"
/><arrow
 id="115686"
 BoundingBox="567.67 203.83 631.27 204.43"
 Z="2028"
 FillType="None"
 ArrowheadType="Solid"
 HeadSize="1000"
 ArrowheadCenterSize="875"
 ArrowheadWidth="250"
 Head3D="631.27 204.13 0"
 Tail3D="567.67 204.13 0"
 Center3D="635.91 209.41 0"
 MajorAxisEnd3D="699.51 209.41 0"
 MinorAxisEnd3D="635.91 264.51 0"
/><arrow
 id="115687"
 BoundingBox="567.67 206.45 631.27 207.05"
 Z="2029"
 FillType="None"
 ArrowheadType="Solid"
 HeadSize="1000"
 ArrowheadCenterSize="875"
 ArrowheadWidth="250"
 Head3D="631.27 206.75 0"
 Tail3D="567.67 206.75 0"
 Center3D="635.91 212.04 0"
 MajorAxisEnd3D="699.51 212.04 0"
 MinorAxisEnd3D="635.91 267.14 0"
/><arrow
 id="115688"
 BoundingBox="567.67 209.08 631.27 209.68"
 Z="2030"
 FillType="None"
 ArrowheadType="Solid"
 HeadSize="1000"
 ArrowheadCenterSize="875"
 ArrowheadWidth="250"
 Head3D="631.27 209.38 0"
 Tail3D="567.67 209.38 0"
 Center3D="635.91 214.67 0"
 MajorAxisEnd3D="699.51 214.67 0"
 MinorAxisEnd3D="635.91 269.76 0"
/><arrow
 id="115689"
 BoundingBox="567.67 211.71 631.27 212.31"
 Z="2031"
 FillType="None"
 ArrowheadType="Solid"
 HeadSize="1000"
 ArrowheadCenterSize="875"
 ArrowheadWidth="250"
 Head3D="631.27 212.01 0"
 Tail3D="567.67 212.01 0"
 Center3D="635.91 217.30 0"
 MajorAxisEnd3D="699.51 217.30 0"
 MinorAxisEnd3D="635.91 272.39 0"
/><arrow
 id="115690"
 BoundingBox="567.67 214.34 631.27 214.94"
 Z="2032"
 FillType="None"
 ArrowheadType="Solid"
 HeadSize="1000"
 ArrowheadCenterSize="875"
 ArrowheadWidth="250"
 Head3D="631.27 214.64 0"
 Tail3D="567.67 214.64 0"
 Center3D="635.91 219.93 0"
 MajorAxisEnd3D="699.51 219.93 0"
 MinorAxisEnd3D="635.91 275.02 0"
/><arrow
 id="115691"
 BoundingBox="567.67 216.97 631.27 217.57"
 Z="2033"
 FillType="None"
 ArrowheadType="Solid"
 HeadSize="1000"
 ArrowheadCenterSize="875"
 ArrowheadWidth="250"
 Head3D="631.27 217.27 0"
 Tail3D="567.67 217.27 0"
 Center3D="635.91 222.55 0"
 MajorAxisEnd3D="699.51 222.55 0"
 MinorAxisEnd3D="635.91 277.65 0"
/><arrow
 id="115692"
 BoundingBox="567.67 219.59 631.27 220.19"
 Z="2034"
 FillType="None"
 ArrowheadType="Solid"
 HeadSize="1000"
 ArrowheadCenterSize="875"
 ArrowheadWidth="250"
 Head3D="631.27 219.89 0"
 Tail3D="567.67 219.89 0"
 Center3D="635.91 225.18 0"
 MajorAxisEnd3D="699.51 225.18 0"
 MinorAxisEnd3D="635.91 280.28 0"
/><arrow
 id="115693"
 BoundingBox="567.67 222.22 631.27 222.82"
 Z="2035"
 FillType="None"
 ArrowheadType="Solid"
 HeadSize="1000"
 ArrowheadCenterSize="875"
 ArrowheadWidth="250"
 Head3D="631.27 222.52 0"
 Tail3D="567.67 222.52 0"
 Center3D="673.26 231.51 0"
 MajorAxisEnd3D="735.15 231.51 0"
 MinorAxisEnd3D="673.26 285.13 0"
/><arrow
 id="115694"
 BoundingBox="567.67 224.85 631.27 225.45"
 Z="2036"
 FillType="None"
 ArrowheadType="Solid"
 HeadSize="1000"
 ArrowheadCenterSize="875"
 ArrowheadWidth="250"
 Head3D="631.27 225.15 0"
 Tail3D="567.67 225.15 0"
 Center3D="635.91 230.44 0"
 MajorAxisEnd3D="699.51 230.44 0"
 MinorAxisEnd3D="635.91 285.53 0"
/><arrow
 id="115695"
 BoundingBox="567.67 227.48 631.27 228.08"
 Z="2037"
 FillType="None"
 ArrowheadType="Solid"
 HeadSize="1000"
 ArrowheadCenterSize="875"
 ArrowheadWidth="250"
 Head3D="631.27 227.78 0"
 Tail3D="567.67 227.78 0"
 Center3D="635.91 233.07 0"
 MajorAxisEnd3D="699.51 233.07 0"
 MinorAxisEnd3D="635.91 288.16 0"
/><arrow
 id="115696"
 BoundingBox="567.67 230.10 631.27 230.70"
 Z="2038"
 FillType="None"
 ArrowheadType="Solid"
 HeadSize="1000"
 ArrowheadCenterSize="875"
 ArrowheadWidth="250"
 Head3D="631.27 230.40 0"
 Tail3D="567.67 230.40 0"
 Center3D="635.91 235.69 0"
 MajorAxisEnd3D="699.51 235.69 0"
 MinorAxisEnd3D="635.91 290.79 0"
/></group><graphic
 id="115393"
 SupersededBy="115697"
 BoundingBox="697.66 275.14 635.64 275.14"
 Z="2040"
 GraphicType="Line"
 HeadSize="1000"
/><graphic
 id="115394"
 SupersededBy="115698"
 BoundingBox="697.90 277.98 635.87 277.98"
 Z="2041"
 GraphicType="Line"
 HeadSize="1000"
/><graphic
 id="115395"
 SupersededBy="115699"
 BoundingBox="697.90 280.61 635.87 280.61"
 Z="2042"
 GraphicType="Line"
 HeadSize="1000"
/><graphic
 id="115396"
 SupersededBy="115700"
 BoundingBox="697.90 283.23 635.87 283.23"
 Z="2043"
 GraphicType="Line"
 HeadSize="1000"
/><graphic
 id="115397"
 SupersededBy="115701"
 BoundingBox="697.90 285.86 635.87 285.86"
 Z="2044"
 GraphicType="Line"
 HeadSize="1000"
/><graphic
 id="115398"
 SupersededBy="115702"
 BoundingBox="697.90 288.49 635.87 288.49"
 Z="2045"
 GraphicType="Line"
 HeadSize="1000"
/><graphic
 id="115399"
 SupersededBy="115703"
 BoundingBox="697.90 291.12 635.87 291.12"
 Z="2046"
 GraphicType="Line"
 HeadSize="1000"
/><graphic
 id="115400"
 SupersededBy="115704"
 BoundingBox="697.90 293.75 635.87 293.75"
 Z="2047"
 GraphicType="Line"
 HeadSize="1000"
/><graphic
 id="115401"
 SupersededBy="115705"
 BoundingBox="697.90 296.37 635.87 296.37"
 Z="2048"
 GraphicType="Line"
 HeadSize="1000"
/><graphic
 id="115402"
 SupersededBy="115706"
 BoundingBox="697.90 299 635.87 299"
 Z="2049"
 GraphicType="Line"
 HeadSize="1000"
/><graphic
 id="115403"
 SupersededBy="115707"
 BoundingBox="697.90 301.63 635.87 301.63"
 Z="2050"
 GraphicType="Line"
 HeadSize="1000"
/><graphic
 id="115404"
 SupersededBy="115708"
 BoundingBox="697.90 304.26 635.87 304.26"
 Z="2051"
 GraphicType="Line"
 HeadSize="1000"
/><graphic
 id="115405"
 SupersededBy="115709"
 BoundingBox="697.90 306.89 635.87 306.89"
 Z="2052"
 GraphicType="Line"
 HeadSize="1000"
/><graphic
 id="115406"
 SupersededBy="115710"
 BoundingBox="697.90 309.51 635.87 309.51"
 Z="2053"
 GraphicType="Line"
 HeadSize="1000"
/><graphic
 id="115407"
 SupersededBy="115711"
 BoundingBox="697.90 312.14 635.87 312.14"
 Z="2054"
 GraphicType="Line"
 HeadSize="1000"
/><graphic
 id="115408"
 SupersededBy="115712"
 BoundingBox="697.90 314.77 635.87 314.77"
 Z="2055"
 GraphicType="Line"
 HeadSize="1000"
/><graphic
 id="115409"
 SupersededBy="115713"
 BoundingBox="697.90 317.40 635.87 317.40"
 Z="2056"
 GraphicType="Line"
 HeadSize="1000"
/><graphic
 id="115410"
 SupersededBy="115714"
 BoundingBox="631.27 275.35 567.67 275.35"
 Z="2057"
 GraphicType="Line"
 HeadSize="1000"
/><graphic
 id="115411"
 SupersededBy="115715"
 BoundingBox="631.27 277.98 567.67 277.98"
 Z="2058"
 GraphicType="Line"
 HeadSize="1000"
/><graphic
 id="115412"
 SupersededBy="115716"
 BoundingBox="631.27 280.61 567.67 280.61"
 Z="2059"
 GraphicType="Line"
 HeadSize="1000"
/><graphic
 id="115413"
 SupersededBy="115717"
 BoundingBox="631.27 283.24 567.67 283.24"
 Z="2060"
 GraphicType="Line"
 HeadSize="1000"
/><graphic
 id="115414"
 SupersededBy="115718"
 BoundingBox="631.27 285.86 567.67 285.86"
 Z="2061"
 GraphicType="Line"
 HeadSize="1000"
/><graphic
 id="115415"
 SupersededBy="115719"
 BoundingBox="631.27 288.49 567.67 288.49"
 Z="2062"
 GraphicType="Line"
 HeadSize="1000"
/><graphic
 id="115416"
 SupersededBy="115720"
 BoundingBox="631.27 291.12 567.67 291.12"
 Z="2063"
 GraphicType="Line"
 HeadSize="1000"
/><graphic
 id="115417"
 SupersededBy="115721"
 BoundingBox="631.27 293.75 567.67 293.75"
 Z="2064"
 GraphicType="Line"
 HeadSize="1000"
/><graphic
 id="115418"
 SupersededBy="115722"
 BoundingBox="631.27 296.38 567.67 296.38"
 Z="2065"
 GraphicType="Line"
 HeadSize="1000"
/><graphic
 id="115419"
 SupersededBy="115723"
 BoundingBox="631.27 299 567.67 299"
 Z="2066"
 GraphicType="Line"
 HeadSize="1000"
/><graphic
 id="115420"
 SupersededBy="115724"
 BoundingBox="631.27 301.63 567.67 301.63"
 Z="2067"
 GraphicType="Line"
 HeadSize="1000"
/><graphic
 id="115421"
 SupersededBy="115725"
 BoundingBox="631.27 304.26 567.67 304.26"
 Z="2068"
 GraphicType="Line"
 HeadSize="1000"
/><graphic
 id="115422"
 SupersededBy="115726"
 BoundingBox="631.27 306.89 567.67 306.89"
 Z="2069"
 GraphicType="Line"
 HeadSize="1000"
/><graphic
 id="115423"
 SupersededBy="115727"
 BoundingBox="631.27 309.52 567.67 309.52"
 Z="2070"
 GraphicType="Line"
 HeadSize="1000"
/><graphic
 id="115424"
 SupersededBy="115728"
 BoundingBox="631.27 312.14 567.67 312.14"
 Z="2071"
 GraphicType="Line"
 HeadSize="1000"
/><graphic
 id="115425"
 SupersededBy="115729"
 BoundingBox="631.27 314.77 567.67 314.77"
 Z="2072"
 GraphicType="Line"
 HeadSize="1000"
/><graphic
 id="115426"
 SupersededBy="115730"
 BoundingBox="631.27 317.40 567.67 317.40"
 Z="2073"
 GraphicType="Line"
 HeadSize="1000"
/><graphic
 id="112445"
 BoundingBox="699.05 140.23 566.85 127.09"
 Z="2074"
 color="18"
 GraphicType="Rectangle"
 RectangleType="Filled"
 Center3D="632.95 133.66 0"
 MajorAxisEnd3D="699.05 133.66 0"
 MinorAxisEnd3D="632.95 140.23 0"
/><arrow
 id="115697"
 BoundingBox="635.64 274.84 697.66 275.44"
 Z="2040"
 FillType="None"
 ArrowheadType="Solid"
 HeadSize="1000"
 ArrowheadCenterSize="875"
 ArrowheadWidth="250"
 Head3D="697.66 275.14 0"
 Tail3D="635.64 275.14 0"
 Center3D="738.61 284.13 0"
 MajorAxisEnd3D="798.96 284.13 0"
 MinorAxisEnd3D="738.61 337.74 0"
/><arrow
 id="115698"
 BoundingBox="635.87 277.68 697.90 278.28"
 Z="2041"
 FillType="None"
 ArrowheadType="Solid"
 HeadSize="1000"
 ArrowheadCenterSize="875"
 ArrowheadWidth="250"
 Head3D="697.90 277.98 0"
 Tail3D="635.87 277.98 0"
 Center3D="702.42 283.27 0"
 MajorAxisEnd3D="764.44 283.27 0"
 MinorAxisEnd3D="702.42 338.36 0"
/><arrow
 id="115699"
 BoundingBox="635.87 280.31 697.90 280.91"
 Z="2042"
 FillType="None"
 ArrowheadType="Solid"
 HeadSize="1000"
 ArrowheadCenterSize="875"
 ArrowheadWidth="250"
 Head3D="697.90 280.61 0"
 Tail3D="635.87 280.61 0"
 Center3D="702.42 285.89 0"
 MajorAxisEnd3D="764.44 285.89 0"
 MinorAxisEnd3D="702.42 340.99 0"
/><arrow
 id="115700"
 BoundingBox="635.87 282.93 697.90 283.53"
 Z="2043"
 FillType="None"
 ArrowheadType="Solid"
 HeadSize="1000"
 ArrowheadCenterSize="875"
 ArrowheadWidth="250"
 Head3D="697.90 283.23 0"
 Tail3D="635.87 283.23 0"
 Center3D="702.42 288.52 0"
 MajorAxisEnd3D="764.44 288.52 0"
 MinorAxisEnd3D="702.42 343.62 0"
/><arrow
 id="115701"
 BoundingBox="635.87 285.56 697.90 286.16"
 Z="2044"
 FillType="None"
 ArrowheadType="Solid"
 HeadSize="1000"
 ArrowheadCenterSize="875"
 ArrowheadWidth="250"
 Head3D="697.90 285.86 0"
 Tail3D="635.87 285.86 0"
 Center3D="702.42 291.15 0"
 MajorAxisEnd3D="764.44 291.15 0"
 MinorAxisEnd3D="702.42 346.24 0"
/><arrow
 id="115702"
 BoundingBox="635.87 288.19 697.90 288.79"
 Z="2045"
 FillType="None"
 ArrowheadType="Solid"
 HeadSize="1000"
 ArrowheadCenterSize="875"
 ArrowheadWidth="250"
 Head3D="697.90 288.49 0"
 Tail3D="635.87 288.49 0"
 Center3D="702.42 293.78 0"
 MajorAxisEnd3D="764.44 293.78 0"
 MinorAxisEnd3D="702.42 348.87 0"
/><arrow
 id="115703"
 BoundingBox="635.87 290.82 697.90 291.42"
 Z="2046"
 FillType="None"
 ArrowheadType="Solid"
 HeadSize="1000"
 ArrowheadCenterSize="875"
 ArrowheadWidth="250"
 Head3D="697.90 291.12 0"
 Tail3D="635.87 291.12 0"
 Center3D="702.42 296.41 0"
 MajorAxisEnd3D="764.44 296.41 0"
 MinorAxisEnd3D="702.42 351.50 0"
/><arrow
 id="115704"
 BoundingBox="635.87 293.45 697.90 294.05"
 Z="2047"
 FillType="None"
 ArrowheadType="Solid"
 HeadSize="1000"
 ArrowheadCenterSize="875"
 ArrowheadWidth="250"
 Head3D="697.90 293.75 0"
 Tail3D="635.87 293.75 0"
 Center3D="702.42 299.03 0"
 MajorAxisEnd3D="764.44 299.03 0"
 MinorAxisEnd3D="702.42 354.13 0"
/><arrow
 id="115705"
 BoundingBox="635.87 296.07 697.90 296.67"
 Z="2048"
 FillType="None"
 ArrowheadType="Solid"
 HeadSize="1000"
 ArrowheadCenterSize="875"
 ArrowheadWidth="250"
 Head3D="697.90 296.37 0"
 Tail3D="635.87 296.37 0"
 Center3D="738.85 305.36 0"
 MajorAxisEnd3D="799.20 305.36 0"
 MinorAxisEnd3D="738.85 358.98 0"
/><arrow
 id="115706"
 BoundingBox="635.87 298.70 697.90 299.30"
 Z="2049"
 FillType="None"
 ArrowheadType="Solid"
 HeadSize="1000"
 ArrowheadCenterSize="875"
 ArrowheadWidth="250"
 Head3D="697.90 299 0"
 Tail3D="635.87 299 0"
 Center3D="702.42 304.29 0"
 MajorAxisEnd3D="764.44 304.29 0"
 MinorAxisEnd3D="702.42 359.38 0"
/><arrow
 id="115707"
 BoundingBox="635.87 301.33 697.90 301.93"
 Z="2050"
 FillType="None"
 ArrowheadType="Solid"
 HeadSize="1000"
 ArrowheadCenterSize="875"
 ArrowheadWidth="250"
 Head3D="697.90 301.63 0"
 Tail3D="635.87 301.63 0"
 Center3D="702.42 306.92 0"
 MajorAxisEnd3D="764.44 306.92 0"
 MinorAxisEnd3D="702.42 362.01 0"
/><arrow
 id="115708"
 BoundingBox="635.87 303.96 697.90 304.56"
 Z="2051"
 FillType="None"
 ArrowheadType="Solid"
 HeadSize="1000"
 ArrowheadCenterSize="875"
 ArrowheadWidth="250"
 Head3D="697.90 304.26 0"
 Tail3D="635.87 304.26 0"
 Center3D="702.42 309.55 0"
 MajorAxisEnd3D="764.44 309.55 0"
 MinorAxisEnd3D="702.42 364.64 0"
/><arrow
 id="115709"
 BoundingBox="635.87 306.59 697.90 307.19"
 Z="2052"
 FillType="None"
 ArrowheadType="Solid"
 HeadSize="1000"
 ArrowheadCenterSize="875"
 ArrowheadWidth="250"
 Head3D="697.90 306.89 0"
 Tail3D="635.87 306.89 0"
 Center3D="702.42 312.17 0"
 MajorAxisEnd3D="764.44 312.17 0"
 MinorAxisEnd3D="702.42 367.27 0"
/><arrow
 id="115710"
 BoundingBox="635.87 309.21 697.90 309.81"
 Z="2053"
 FillType="None"
 ArrowheadType="Solid"
 HeadSize="1000"
 ArrowheadCenterSize="875"
 ArrowheadWidth="250"
 Head3D="697.90 309.51 0"
 Tail3D="635.87 309.51 0"
 Center3D="702.42 314.80 0"
 MajorAxisEnd3D="764.44 314.80 0"
 MinorAxisEnd3D="702.42 369.90 0"
/><arrow
 id="115711"
 BoundingBox="635.87 311.84 697.90 312.44"
 Z="2054"
 FillType="None"
 ArrowheadType="Solid"
 HeadSize="1000"
 ArrowheadCenterSize="875"
 ArrowheadWidth="250"
 Head3D="697.90 312.14 0"
 Tail3D="635.87 312.14 0"
 Center3D="702.42 317.43 0"
 MajorAxisEnd3D="764.44 317.43 0"
 MinorAxisEnd3D="702.42 372.52 0"
/><arrow
 id="115712"
 BoundingBox="635.87 314.47 697.90 315.07"
 Z="2055"
 FillType="None"
 ArrowheadType="Solid"
 HeadSize="1000"
 ArrowheadCenterSize="875"
 ArrowheadWidth="250"
 Head3D="697.90 314.77 0"
 Tail3D="635.87 314.77 0"
 Center3D="702.42 320.06 0"
 MajorAxisEnd3D="764.44 320.06 0"
 MinorAxisEnd3D="702.42 375.15 0"
/><arrow
 id="115713"
 BoundingBox="635.87 317.10 697.90 317.70"
 Z="2056"
 FillType="None"
 ArrowheadType="Solid"
 HeadSize="1000"
 ArrowheadCenterSize="875"
 ArrowheadWidth="250"
 Head3D="697.90 317.40 0"
 Tail3D="635.87 317.40 0"
 Center3D="738.85 326.39 0"
 MajorAxisEnd3D="799.20 326.39 0"
 MinorAxisEnd3D="738.85 380 0"
/><arrow
 id="115714"
 BoundingBox="567.67 275.05 631.27 275.65"
 Z="2057"
 FillType="None"
 ArrowheadType="Solid"
 HeadSize="1000"
 ArrowheadCenterSize="875"
 ArrowheadWidth="250"
 Head3D="631.27 275.35 0"
 Tail3D="567.67 275.35 0"
 Center3D="635.91 280.64 0"
 MajorAxisEnd3D="699.51 280.64 0"
 MinorAxisEnd3D="635.91 335.73 0"
/><arrow
 id="115715"
 BoundingBox="567.67 277.68 631.27 278.28"
 Z="2058"
 FillType="None"
 ArrowheadType="Solid"
 HeadSize="1000"
 ArrowheadCenterSize="875"
 ArrowheadWidth="250"
 Head3D="631.27 277.98 0"
 Tail3D="567.67 277.98 0"
 Center3D="635.91 283.27 0"
 MajorAxisEnd3D="699.51 283.27 0"
 MinorAxisEnd3D="635.91 338.36 0"
/><arrow
 id="115716"
 BoundingBox="567.67 280.31 631.27 280.91"
 Z="2059"
 FillType="None"
 ArrowheadType="Solid"
 HeadSize="1000"
 ArrowheadCenterSize="875"
 ArrowheadWidth="250"
 Head3D="631.27 280.61 0"
 Tail3D="567.67 280.61 0"
 Center3D="635.91 285.90 0"
 MajorAxisEnd3D="699.51 285.90 0"
 MinorAxisEnd3D="635.91 340.99 0"
/><arrow
 id="115717"
 BoundingBox="567.67 282.94 631.27 283.54"
 Z="2060"
 FillType="None"
 ArrowheadType="Solid"
 HeadSize="1000"
 ArrowheadCenterSize="875"
 ArrowheadWidth="250"
 Head3D="631.27 283.24 0"
 Tail3D="567.67 283.24 0"
 Center3D="635.91 288.52 0"
 MajorAxisEnd3D="699.51 288.52 0"
 MinorAxisEnd3D="635.91 343.62 0"
/><arrow
 id="115718"
 BoundingBox="567.67 285.56 631.27 286.16"
 Z="2061"
 FillType="None"
 ArrowheadType="Solid"
 HeadSize="1000"
 ArrowheadCenterSize="875"
 ArrowheadWidth="250"
 Head3D="631.27 285.86 0"
 Tail3D="567.67 285.86 0"
 Center3D="635.91 291.15 0"
 MajorAxisEnd3D="699.51 291.15 0"
 MinorAxisEnd3D="635.91 346.25 0"
/><arrow
 id="115719"
 BoundingBox="567.67 288.19 631.27 288.79"
 Z="2062"
 FillType="None"
 ArrowheadType="Solid"
 HeadSize="1000"
 ArrowheadCenterSize="875"
 ArrowheadWidth="250"
 Head3D="631.27 288.49 0"
 Tail3D="567.67 288.49 0"
 Center3D="635.91 293.78 0"
 MajorAxisEnd3D="699.51 293.78 0"
 MinorAxisEnd3D="635.91 348.87 0"
/><arrow
 id="115720"
 BoundingBox="567.67 290.82 631.27 291.42"
 Z="2063"
 FillType="None"
 ArrowheadType="Solid"
 HeadSize="1000"
 ArrowheadCenterSize="875"
 ArrowheadWidth="250"
 Head3D="631.27 291.12 0"
 Tail3D="567.67 291.12 0"
 Center3D="635.91 296.41 0"
 MajorAxisEnd3D="699.51 296.41 0"
 MinorAxisEnd3D="635.91 351.50 0"
/><arrow
 id="115721"
 BoundingBox="567.67 293.45 631.27 294.05"
 Z="2064"
 FillType="None"
 ArrowheadType="Solid"
 HeadSize="1000"
 ArrowheadCenterSize="875"
 ArrowheadWidth="250"
 Head3D="631.27 293.75 0"
 Tail3D="567.67 293.75 0"
 Center3D="673.26 302.74 0"
 MajorAxisEnd3D="735.15 302.74 0"
 MinorAxisEnd3D="673.26 356.35 0"
/><arrow
 id="115722"
 BoundingBox="567.67 296.08 631.27 296.68"
 Z="2065"
 FillType="None"
 ArrowheadType="Solid"
 HeadSize="1000"
 ArrowheadCenterSize="875"
 ArrowheadWidth="250"
 Head3D="631.27 296.38 0"
 Tail3D="567.67 296.38 0"
 Center3D="635.91 301.66 0"
 MajorAxisEnd3D="699.51 301.66 0"
 MinorAxisEnd3D="635.91 356.76 0"
/><arrow
 id="115723"
 BoundingBox="567.67 298.70 631.27 299.30"
 Z="2066"
 FillType="None"
 ArrowheadType="Solid"
 HeadSize="1000"
 ArrowheadCenterSize="875"
 ArrowheadWidth="250"
 Head3D="631.27 299 0"
 Tail3D="567.67 299 0"
 Center3D="635.91 304.29 0"
 MajorAxisEnd3D="699.51 304.29 0"
 MinorAxisEnd3D="635.91 359.39 0"
/><arrow
 id="115724"
 BoundingBox="567.67 301.33 631.27 301.93"
 Z="2067"
 FillType="None"
 ArrowheadType="Solid"
 HeadSize="1000"
 ArrowheadCenterSize="875"
 ArrowheadWidth="250"
 Head3D="631.27 301.63 0"
 Tail3D="567.67 301.63 0"
 Center3D="635.91 306.92 0"
 MajorAxisEnd3D="699.51 306.92 0"
 MinorAxisEnd3D="635.91 362.01 0"
/><arrow
 id="115725"
 BoundingBox="567.67 303.96 631.27 304.56"
 Z="2068"
 FillType="None"
 ArrowheadType="Solid"
 HeadSize="1000"
 ArrowheadCenterSize="875"
 ArrowheadWidth="250"
 Head3D="631.27 304.26 0"
 Tail3D="567.67 304.26 0"
 Center3D="635.91 309.55 0"
 MajorAxisEnd3D="699.51 309.55 0"
 MinorAxisEnd3D="635.91 364.64 0"
/><arrow
 id="115726"
 BoundingBox="567.67 306.59 631.27 307.19"
 Z="2069"
 FillType="None"
 ArrowheadType="Solid"
 HeadSize="1000"
 ArrowheadCenterSize="875"
 ArrowheadWidth="250"
 Head3D="631.27 306.89 0"
 Tail3D="567.67 306.89 0"
 Center3D="635.91 312.18 0"
 MajorAxisEnd3D="699.51 312.18 0"
 MinorAxisEnd3D="635.91 367.27 0"
/><arrow
 id="115727"
 BoundingBox="567.67 309.22 631.27 309.82"
 Z="2070"
 FillType="None"
 ArrowheadType="Solid"
 HeadSize="1000"
 ArrowheadCenterSize="875"
 ArrowheadWidth="250"
 Head3D="631.27 309.52 0"
 Tail3D="567.67 309.52 0"
 Center3D="635.91 314.80 0"
 MajorAxisEnd3D="699.51 314.80 0"
 MinorAxisEnd3D="635.91 369.90 0"
/><arrow
 id="115728"
 BoundingBox="567.67 311.84 631.27 312.44"
 Z="2071"
 FillType="None"
 ArrowheadType="Solid"
 HeadSize="1000"
 ArrowheadCenterSize="875"
 ArrowheadWidth="250"
 Head3D="631.27 312.14 0"
 Tail3D="567.67 312.14 0"
 Center3D="635.91 317.43 0"
 MajorAxisEnd3D="699.51 317.43 0"
 MinorAxisEnd3D="635.91 372.53 0"
/><arrow
 id="115729"
 BoundingBox="567.67 314.47 631.27 315.07"
 Z="2072"
 FillType="None"
 ArrowheadType="Solid"
 HeadSize="1000"
 ArrowheadCenterSize="875"
 ArrowheadWidth="250"
 Head3D="631.27 314.77 0"
 Tail3D="567.67 314.77 0"
 Center3D="673.26 323.76 0"
 MajorAxisEnd3D="735.15 323.76 0"
 MinorAxisEnd3D="673.26 377.38 0"
/><arrow
 id="115730"
 BoundingBox="567.67 317.10 631.27 317.70"
 Z="2073"
 FillType="None"
 ArrowheadType="Solid"
 HeadSize="1000"
 ArrowheadCenterSize="875"
 ArrowheadWidth="250"
 Head3D="631.27 317.40 0"
 Tail3D="567.67 317.40 0"
 Center3D="635.91 322.69 0"
 MajorAxisEnd3D="699.51 322.69 0"
 MinorAxisEnd3D="635.91 377.78 0"
/></group><t
 id="111453"
 p="558.46 99.75"
 BoundingBox="558.46 88.60 999.20 116.80"
 Z="1745"
 Warning="ChemDraw can&apos;t interpret this label."
 LineHeight="auto"
 WordWrapWidth="442"
 LineStarts="37 109"
><s font="3" size="12" color="0" face="97">Nature, the Nature Research Journals
(Nature Chemistry, Nature Nanotechnology etc.) and Nature Communications</s></t><t
 id="111464"
 p="558.46 377.25"
 BoundingBox="558.46 366.10 701.18 380.20"
 Z="1747"
 Warning="ChemDraw can&apos;t interpret this label."
 LineHeight="auto"
 WordWrapWidth="167"
><s font="3" size="12" color="0" face="97">Nature Reviews Journals</s></t><t
 id="111470"
 p="558.46 394.88"
 BoundingBox="558.46 385.93 591.25 397.43"
 Z="1748"
 Warning="ChemDraw can&apos;t interpret this label."
 LineHeight="auto"
><s font="3" size="10" color="0" face="96">Review</s></t><t
 id="111471"
 p="796.96 394.88"
 BoundingBox="796.96 385.93 849.21 397.43"
 Z="1749"
 Warning="ChemDraw can&apos;t interpret this label."
 LineHeight="auto"
><s font="3" size="10" color="0" face="96">Perspective</s></t><graphic
 id="112447"
 BoundingBox="587.89 597.64 563.39 563.74"
 Z="2076"
 color="16"
 GraphicType="Rectangle"
 RectangleType="Plain"
 Center3D="575.64 580.69 0"
 MajorAxisEnd3D="587.89 580.69 0"
 MinorAxisEnd3D="575.64 597.64 0"
/><graphic
 id="112448"
 BoundingBox="607.20 579.47 590.58 563.73"
 Z="2077"
 color="16"
 GraphicType="Rectangle"
 RectangleType="Plain"
 Center3D="598.89 571.60 0"
 MajorAxisEnd3D="607.20 571.60 0"
 MinorAxisEnd3D="598.89 579.47 0"
/><graphic
 id="112449"
 BoundingBox="640.20 597.64 590.58 581.90"
 Z="2078"
 color="16"
 GraphicType="Rectangle"
 RectangleType="Plain"
 Center3D="615.39 589.77 0"
 MajorAxisEnd3D="640.20 589.77 0"
 MinorAxisEnd3D="615.39 597.64 0"
/><graphic
 id="112450"
 BoundingBox="694.83 597.16 642.69 564.10"
 Z="2079"
 color="16"
 GraphicType="Rectangle"
 RectangleType="Plain"
 Center3D="668.76 580.63 0"
 MajorAxisEnd3D="694.83 580.63 0"
 MinorAxisEnd3D="668.76 597.16 0"
/><graphic
 id="112451"
 BoundingBox="639.83 579.65 609.35 563.93"
 Z="2080"
 color="16"
 GraphicType="Rectangle"
 RectangleType="Plain"
 Center3D="624.59 571.79 0"
 MajorAxisEnd3D="639.83 571.79 0"
 MinorAxisEnd3D="624.59 579.65 0"
/><graphic
 id="112452"
 BoundingBox="593.35 270.64 569.91 236.74"
 Z="2081"
 color="16"
 GraphicType="Rectangle"
 RectangleType="Plain"
 Center3D="581.63 253.69 0"
 MajorAxisEnd3D="593.35 253.69 0"
 MinorAxisEnd3D="581.63 270.64 0"
/><graphic
 id="112453"
 BoundingBox="611.81 252.47 595.91 236.73"
 Z="2082"
 color="16"
 GraphicType="Rectangle"
 RectangleType="Plain"
 Center3D="603.86 244.60 0"
 MajorAxisEnd3D="611.81 244.60 0"
 MinorAxisEnd3D="603.86 252.47 0"
/><graphic
 id="112454"
 BoundingBox="643.35 270.64 595.91 254.90"
 Z="2083"
 color="16"
 GraphicType="Rectangle"
 RectangleType="Plain"
 Center3D="619.63 262.77 0"
 MajorAxisEnd3D="643.35 262.77 0"
 MinorAxisEnd3D="619.63 270.64 0"
/><graphic
 id="112455"
 BoundingBox="695.58 270.16 645.74 237.10"
 Z="2084"
 color="16"
 GraphicType="Rectangle"
 RectangleType="Plain"
 Center3D="670.66 253.63 0"
 MajorAxisEnd3D="695.58 253.63 0"
 MinorAxisEnd3D="670.66 270.16 0"
/><graphic
 id="112456"
 BoundingBox="643 252.65 613.86 236.93"
 Z="2085"
 color="16"
 GraphicType="Rectangle"
 RectangleType="Plain"
 Center3D="628.43 244.79 0"
 MajorAxisEnd3D="643 244.79 0"
 MinorAxisEnd3D="628.43 252.65 0"
/><embeddedobject
 id="111462"
 BoundingBox="754.58 130.12 941.33 211.36"
 Z="1746"
 CompressedEnhancedMetafile="eJztfXtUXNXZd/quxhrd6DnJoEML+SBrQKADcgsFyrAMBOgQAbkLNMNazDBDZpKZyhF2kt3S

by3zmqi5qM09lfwhMSap0VSNCSTw/RGrjdaYaJsa5vKPqW1MNYmX+K7qer/znD2HMwycCTfD

JZtnsZ6Zfc6cs8/e5zy//eyzn9/zgzlz5qyco/xt+cGcOS8FfP8qc86c8/fOmRNdWFo0Z84P

5lyJ/q85t8+BT0P//u+P5szJ+uGcOfv+a86c3wRt/GvNHXN+8f7cOTHiZ/hts/iP/McI93/+

YdDnCvE/SzyXWr3kv6fF8sOifkj8jxf/V4v//+//0N9Fz3l3cHt8wL4/mMONcCT697+/ZcKE

CRMmTJgwYTL54iPsn/2z/8D/oc+HF/uIDzPNNNNUD30+mDBhEigBzwd8nxbPLNNMTxfN8IMJ

E3Vh/gfTTKtrhh9MmKgL8z+YZlpdM/xgwkRdxuZ/LHYdKDRrLKgIfRDb2UjLT2BnsznSgt5F

vUV9grJ/D44rrV8ofsPbiS3Fk0PL3UTfYIksQP/m/lPiwx6c0Nwe5nN5pW2L8dzFFnQQ/S3/

X0ujimuFg4UF4rlaUVZanyN0vUarPTix2YwsqED8N6MW1BCXhs1a+bsFLQjz2XzYSxa4LmaY

xTPfk9jvUH7P41JNZxV85/Eq+CSWw6ff1gV/99J9tFA29TZwcttnsb9frOiDBLgH6O8/Ivse

OJEGxzmGX1i6JxnKoaw3Te5jaNfbTdvgEwns9+lw3ep69PhxkniF99vC05Y3+fAucmdlakRn

k3ilZKX9bt5Q5cHX7Af03+bBUalUE7MugxfvN3KmzaI5z0vnI8usKXxulYc8bd2oMywTW6x5

Ow8t5iM7yAsZDyd3OTIF25IVXFRBOg7PXN7kxbX4kyx3pnLciQnG8UvWpClH6yV3mLZG9NsC

90nHB/W7cnxCnbDBeD7KJ8jlg3c84ckqzd46pSz4O3yaT+BJmZxa3zy5Uft4iXwP7B68B0CO

kz/Rp4J8RF4QnxRaBk+Kl8zz97GH+J8UEtjv01tG53+swUm1RyJ9ZqV8gBSVNizy4XayQh9V

QMs32a9y/Wa63UtKrO+Hv5tlKnfjP9e/l/BKfFej+Azg9VknMmG7m+yvOR/uEWTb4iMvOc9y

fU1wnHbSGr+wWD5/Dy4szf7x+GzAc9gnBJdX4xdTesXnTTn++oqjEYot6xW/axfS31XjJ1PE

q/P/fiRsoJgS/H0oxoy93jdLj6d9FH1Bugfod4oVUC7jh4wpClbAU7EtzOtQ8GOqr//G+sb4

0Uv0teujP4g1NQXacNkWbHIu4GXrsp08mSXdTaJcIPGlF3IuLd+TfIw8ldtQnmCELWlkVSS1

qV7xeZgf5rUNty0+Ij5z9K4ku8mzDa2Gl5CpajzPvoeUWgdyfKRO+LTUrDnEfZtPy+cLT8aL

SDe43y5cbLweI+NEB7GnmJbJR9hfn71Qvu6RsIGWBX+XPg1iynSV8bVP4O+VPqNYAZ/oU0HL

/iThx+0j4Me8mYcfI/gfu7Gr4QXdBwnLG31Bz5abrK/R/tgj3G4SR05+G3SB3GakNsSLq8gW

XX/jmbaj4Vfs6REnbcus2h/7cBpeFU1tqpeIT1bYSbNiW5ZZ28Oon9FOfqFfWOzGd5oKNGHh

tXldtvHagJ3YVmhGl7nVeT5XB56fDfgE2Pa+/S/RhmXKfh34dkN9MrWZVzq2aLoGr9dhVcbJ

s8//GE/7KL93k8fFewCem1vT/5gv7I8X/fAmpcRNXm+ObPQJu0lpw8ZIwzI3aakQxz5++zog

tlfEPfAJ7vajon3YQZ7KOG3IFsdh8/HV6P6mN8j6LNFTl470Vv153ivc3nyG6/Rb3i3avXBf

+vGjitijo4ony+8A6Rq0gF6yynpF29mobMvAf04BWwq4dgSJI0l/+SbnOXHMSD/DHW/yY8NK

zW+r5DLwP4Z+l1pvxvkfo2kf6LmjQ+4Buj3Q/9j3gPgJB/of7bzPQfHj0Vnkf9TguOzyiAsl

ooXwlx/D3Uv3aSzIgsojYP5pAIsW5B5xq7R9QHpaYL8efF+piCRkAO+vMSK4y4+Rt3OjCjx4

mfVu0T8/gbdYHaKFAjtyO39XzEfiOXqwrfTDmC7bSXzW3hq9sLga2/Ui4uOHhZ21/Y7Jtg1u

8mINjKqV8sPOw1p4UjfZjyB4IrzSvv6nBVNsMGvu5/9T5hF+2vwCd1c4fFpmPSvuzWOL9u6w

n1TB9/9Gd0WIW3Bis+hPmaeDDZzc9pHvgQJ0fzjcA7L/8fwDdrQzp881X2iJP6BZndPlSBNW

6KKKoY9b0Jexy5uOk9jC/ZpXY37TtAsXFcJ4Yuqvc2L+h5d8YC82iO1QRkefH5EDDywsDtw+

r/l6uDwyvUDuK6U25FGyMp5a0Y32s1x/E1idfy6PEFvkBCmD2WDu31zkMkDcec1r4q7Z/5Ei

+vriaO7TCrPGwu1DK7RRBV5y1nlRb0ZW7ncxQ+eXJkeqiV0n+xm09rFGmHHgyRZNf5N8fQ6r

Yud4fFX7ZW2RwYze4Qbyw11x2RbuEIJneD65ovmyln7/T77GVSzuc0jcZ/JrffNErX0+Ii8O

uQeoHCcHlx7NBz/Gyt2buMZ1utSitaJ7E/td0MeZC12m7ngLqohobNzS3K2zcBXhgeOS6Ss3

fv/hwUfsF/X3h4s4gntxawXMPynbX3JeQz6/f7CDrMigI6KJPbPU//i+bYMyTpavk46J27Ej

xVBMy914fz3Yuelhy26uVmufAf89MNX1uzl6dO8/POSZ5rTUfrOb2Cro3IQs7fjJlO8kOyl6

3Pb5fL9Z/SijFWX+avJlD+5y0E/HRF/ouzwPWS7NMsI1vlUPWOgm6yu0iygmQk2G28rZLKNp

n+B7YDbL2NZfufE/l8vvUo0orxhGSA9a7w6PLPfgc9YDKe6cyXhm20mrXnn/Mbk6jRzSHsvv

cvSSSzXvc12NH5G3loYnL2/ykFesrTpa/2r8RPyuvD5XnWArvB7V5/o+6jFd9Y3bB+4B+R37

CvEemB71/r70xNdfuYmz+ZQOZgl78qmlmajsIKdz874nq+0hX9rBT7CghyIMMCNLHsanjRYt

+Au7c2j9vUQj3LbYwtnQz5L7HN9PPaarjKZ9biVh8R9MM62u2fpdJkzUhcV/MM20umb4wYSJ

ujD/g2mm1TXDDyZM1IX5H0wzra4ZfjBhoi7M/2CaaXXN8IMJE3Vh/gfTTKtrhh9MmKgL8z+Y

ZlpdM/xgwkRdmP/BNNPqmuEHEybqwvwPpplW1ww/mDBRl7H7H5QfChgbblsMccgH0cM5fX6e

pNX4xdIC1IIqopbXBf4uHTt0wAnixYedW7i9jbQc49ZCC7cUvRoFXC8KbytwZWyxmqMtKDX8

bMORSK/5iD1uMcQ7X0bfFk3cJlBOKy/2kCP2iylw3LDwAT/3/Mjc7aE4AGcqd+JI2oMTrTK/

QIHE3w7lCq+ZF+/CG4wWrgU9Ivaw8jt1/mF1Xt7pcL031qPHj5NEYpL08wu6yWc1O/P3Orwk

U2hdoo2DO6aH2Er/GtNl24NLTVe0ewf5jbzEYW9Ba+N8GDgwWjm3xMPXQ+KMX8d22XaTf1VU

8f02hbfVS860bdT+p+SEcM7arT/CnTQ/1Lwzv8vhIS/bN0furZuoTZA5EQ8739XuzO937cFH

ml/Uu6Xo6pG520NxkM8e7nYQjOMNgfztIAovptjDxq9iO829RN8QyK+ozj+szss71Vc6Ohmd

/7EGJ1UCfzvlzT2CKE8r3Q58H/b4vGVgl69weyUW6x7Kge7njbpAbjd+ll0d4XPswIeyTmd/

E+4VIOvBFk2nZIN2kPUZnhyFbymQ13Wjndp6er4q8UxRxaO3AcBPHlwu44eUn2SRT+LwA17H

6jCfQ427PRQH+Uzlbldrn2r8tsTfrpRLLLL3AHYCQ39XE8UUW2n2Iq8/34s6hqrz8k6H658M

/6OXJDU8Hinz8Abz0/qIzLMKvFHAr0fL3mu7NshbW4Vf1uHGl3JNVVc60sOrHWd1MD4rscrc

32CfGhYF542gv5VtvZc8LNxfeVG/Ndw3akaRofzk7wzyk4tPuHhMYNOmPLEgG+3XOJ9Zjbs9

FAf5zORuD9U+wfztMn4MkPU1wHNJW+RM21lOvg/UMVQ9L8hUX/3oJLT/sRu7TC/oPogF/vah

/kfgfttJq2hpj+H9Dyj8V1WkVEdtKXCgn+c9wp/rezLnmdbGHcfzjN/leUlJMx3Hgy2yik+W

Mj69II689iQH2nqMi5YUoldijpcMz1cRSgM/eQG6zO3M8wntmM+mfLj0mIAZ6eK4DvZbDXyw

4rOgxt0+W/2PkdvHS953/kUnMU9jX4D/cYzsz/0uR/59Ol6lkzHy1vQ/5gtvxQfn/VDwYw05

Wttp9pKfiSN18B86JFY3eT+FA/ECuc/ozgR7szn8zmxDsZckNkeI9+LnbZs5yte+Hb+Y5c75

iHQ/8LeIfslGz2s+ytOxP9j6PvMy6/ywiTIzeslzfm9CxiTIjfRIhLaxvPZP8a9FiU+KKnd7

KA7y2cHdHtg+Ppm/3X8FMn4M5bUM7O/5Q9rApOp/0E+zw/+g/O2Ud1cpV/wPHlu1j0l56D5M

gLFXO14RkGtJ4UBMx5t10NIdeF0GcJ2DnX1f2990HBcbvxK9+TX4UkWa+HyBfbk95tWY3Dqf

6NE8KXnJu/EdDUeQ17zSzvOdjV7ytf0/lRO1CYGc7Bh/nGtFP4r5HHU2BmNj4H6hOMhnH3c7

aMrfTvOxyP7HUF7kwP4W20ADbXBS+GnzPnR/BOW4v8r1NVFe99U5fQ6F1z0dA6/79LjOG+nQ

/kcwf3sgfswnRzSBfshHZP8D3w2OWgfRVxzZt0sjdxhFge8L/IgHcqFlV+MDRjNq4X4X1WmG

3x964OfletNT0Xkisi8WgAO9hdunARvuJqhhXaQZHeTqg+ZWxiPU/wA7Fmd8NqqzySNaSz5i

rxls3sjc7aE4yGcjdzsI8LfnSb6YjB/HyYtL6dwj3b5KJ2MkT97XfNmgtAHluHfnw29OL31D

4nW3BfG6T/X1jU5u/P7jJD5ivahX8oDINrYab9Z31Sn7wdxP/SLZ9oL31m+e6DM8NP/G+I8z

VMvvP85IIzwoP47vM65NBJvIuNtlrfgLsv9B/UR5+2HnTMfI0ejRvf+g/O095kSjJvPOSoof

HWSVfm9d4F6bnDzfJVnfAbK+InvR8Ix1YxfZ1k+OXCCJxozMOyqpX/Fe2ytcv7++NNvorc3d

DrKHyPztb0j87ek4OXZrftESwA+v+Exc9fdGL6Ez+FNd3+9bxrb+qk5IqjRHUv9jB+7Old+1

npVsfA8pNv41JvDt0eTZ+okeR9YPC6jMEkkxaSf5R25mcqetlzhNKyNpvr1bmbsddBqW+dvv

qAX+duCr3lBYgMD/AJylOb52Y33D5xqKvdOj3t+XHvv6qz3k52Y1u7GLHDBatIOrDyZBzrRd

0/omDT+o7Ma5ZroWoA5vKASu8uSIb0votluZux0kmL+dtkmDsNzfB6vxadGXaOEeiTI1TnVd

b4aw+A+mmVbXbP0uEybqwuI/mGZaXTP8YMJEXZj/wTTT6prhBxMm6sL8D6aZVtcMP5gwURfm

fzDNtLpm+MGEibow/4NpptU1ww8mTNSF+R9MM62uGX4wYaIuzP9gmml1zfCDCRN1Yf4H00yr

a4YfTJioC/M/mGZaXY8FP7ykFj+xxKI1Iyv3QWyXPyLZQ1Y1AzfVZa4nH44J4ialzeuih5aB

AKcS5bc97HzFz54ILG0bhvBgyTytcOzN1nU64Jw60nAuut9c5z//Bu5nab5xMyhRThQvOWKN

gwwN3EG0Oq/fz3NFsxts4O5J7h+MPh/O2a6UjcSZqJTNTJE5YzzknP1iCo3Pv1AE7Pt/tN6W

auGAh6wuU27/kXh1KYNoqHab6mscrYze/3gOe/GvrDvyIVL/YeFSBc/vNQMf7YPWu8Mjyz34

nPVACuXfhbL7aZn9zynAgEyP4yXLrDSnhBu/VV+MPFJGgUAexXQ/jyLlXQI+mY3agaITwhHr

KT1wjizAizNzG324RvgkqzctdH3Vtczffrb0o7J+10mscdyWnR0H+T/ShSf1a3J8rjphQ+Hf

ooBvl9YjmLNd4eEdibNd4eGdHjZwfO0DuVoOaSiXydOmt/W9mW7yl5pjRZ02Lwl3tS65HkPb

ZyReXVoWqt2mw3WORo8OP3YTVHk2MpCHCriK3ZnAEvVkyncSVyCw38/nYZ92PLwM5AJJKP0s

uzrK5zhGDmWdNlwPh3oM5+GV80S4CWVog88b7YE8WAOksLRhFOxLJ0n/CBxcCq+uLFc6Nmv2

NgI/uczpVCNnNyAjcbaPhB8jcZhPdwnVPhdIrFG0ZVJrgGWr5gOZ86vxU3rKrjhSXg+KKaHa

baqvfLRyY/9jN05qsEYO5XD3Sjk7gMv7Jec15LPR8h1kRUZUsVwm70fLYHsV2aLDjX/I7az6

vC09PN12VtfV5BXbi9oYYGcL5HEfmidC4cFai59tKM5+iVtefqNn30uSmgfEOtbh00aL5iD6

Nt8bcKzA/Q87gbe9ndihz6Vy8dmsyV4oHyeYs13BlJE42xVMmR42cHztcxzfZiSJ8v4b7ecG

+3kkrBjaX4P4odpu0+H6J+5/9JLyhuEc7h5yr+uAcVtEv80jtsA34TJP4gVyXyltletBZT7J

Bjms18PdwqXlPZl3NDfEXSDzjFEFYJnU8oBcIHGlQ/OAuMmdJos2LLwjv3NUnFi7iK3Qwl3m

duX3uzoIv5gyaQ3lZDxBPmi+PXttGmQ3eJlmN6C1tcv1mr3+R6j2gZ4BXn4o2UnilmQvCrwH

OvATGXSMcOv6H/OFF3QfJABuKOUe8km9BVnQtog+seUG8OM1WmDWk7ZTnlaxrALK6P4y9zfk

lLqvFHyGw87N4Zey8oqB5RxGT5BHqqtOwaRjuHvp0QiwNfD0nQ+nuQ2pTUvD9ujIguB6jlZ3

CcFYRDkgbWh3GtR3KFejwuUOvdse1ucfR0OeqUD/48FB/2OlxlQ+k/2P4PZxk0v1j0Rcry2v

3ad7LQrmY9bgN2qXi5if6XrRmBbWb6NYsW/pnkQZU2jeFsX/UGu36XC9o9Gh8GMxHsrdLoto

ca23L4Z7CkZE2T+W7Qrl+ZaeiKAy+FRNnDrwM7YTcwrNLXWl7Wpkf5Och3AX+fNgHsKE2Fdj

DI2iH06e0O/K63f1kjsawKbBCAhGAWvwztqJzF8F+h+7SVnDX3SG8qHlgblAwOa1oK+k7AZF

UnaDzqZdpMgYMZjdIFLKbuBn9sc/bb42iZzBN1+UdthBPs61cj+KucJ1NsL3+aRF0601Ixv3

YayM4JDB4EluZ06/a77wePwBzU6awSB+YXGodpvqaxythPY/TuIv7HHZCne7sp3HTu3eRrAL

53k5pxNkLOtNk8vofpALCsap0niFB1sygK0V30QA5rxBnsgC32S1xPLZMpjH9tDSnGVJJnsk

5DRcLMRlW9BStE9DbdpZ55vxFlSIXovpGid3+HD/w0P+ufwNyHSDt2jk3LowupDHyWDzMheW

m7rjC1BFOGQ3eF4HuXU7G6VcJjS7AToIzP6OuGwzOoQG8nz45tu6ydFK+xwncwtfjVre6CEP

NvMRXVLOlyOa/qB2P4YPLj2aD6yjVvR17BoHZDAoQvcm9rlCtdvUX+dk+B8g8J7gYkowjsi5

hDY5F/A+Gy3bDve7v6x/sOzJLCXn0Phl+JzTRI41lBNexop28lRKnj/7oJu8VT+T7Nxkitw+

Z9pelka+4AlKuRrFXnfq5bdWt4aM7v3HCXzEyif5zAT3O6iNSccl0eJoG4vPiV68/6UyyG4K

+aHos+MNKJs8mzax4xzHicYFaTRDgxf/UqA5cr2kxJoe1mcbkLIb9Ell7Vi8rhmS42jy9ND2

ea/taa6/Ccov4KLS+oVib+NVKTMhr+Lk6bG9P3+v7SFxhO0VVuP1xkf5fikf30r73byhyoOv

2Q/oadbTYWV44s/xZOUBeVjK0EDnwjbUfJkA3uY1+1spa6VMttUY/J0+F8aQ3WDmzLJMnijt

A7MXnzxwTyLks9/S7IiEuYdj5PlceH8O/zPbxxqtjG391W6cVNsdDf7As1GdjTK2OJufF8ve

Rb1Fff582FAG+72DevOpjQ593BvrM23nNIHz7+PXXrwH/8QMPpO0WkZjRq3oZ8nyu3KN67bF

FmRDmcmQJ2Z62LCbq+X2ge+1woZCyO9yV/i3JVNdr6nRbP0uEybqwuI/mGZaXTP8YMJEXVj8

B9NMq2uGH0yYqAvzP5hmWl0z/GDCRF2Y/8E00+qa4QcTJurC/A+mmVbXDD+YMFEXdf/j0bKt

lYL4P5116Gd/6us31Zq1x1h18H3E8IMJE3Vh/gfTTDP/gwmT8Qh7/zFRvQtfrjBrLQjYVB/O

keNIpr5e00XP7PZh+DExcZN/Lf8DulDS7/KQs9bH9WsTp7pG00tmevsw/2Ni2k1eqJGYnQhw

tcQaZxI3IGufG+vZjh9in5RSPrJ20qInEp/scXJqKeXww6RoiYU7gDpy9pdSfj8oMaMjXH8T

T1o0lBdwk3MFF8jFuwrtraO8T/Cbarw/ZXHya7V3l9yWZOP2pMGI4kCFmQOO82Umialz8Hxi

q0usYpQTfVe+T6jDl43mSAtnRV8ldNlmTvucbJLbAfjOFG6ZyW0fr3DO3mqgHPu784J52G6G

zHb/o4qYdZtRZ51XvMst3IIw4AWGnoN7Avid/oDa8x6p/VhvQZQf1mG1oYy045U+gcdWLeUl

f8n5C7TQz2UCnICrEHB4AM8j/c1hZ4HYn1b0dExPCcS1b3IWoi8SHqmcu7gAAQejfD74fQfp

Trmf/3vZ183JZX+IN5XzODnqjRJt0xHTPn32Iq8wU9rHK8jtAByaCrfM5LbPL8sTm8/FflN7

b5O+doVG5nG+me0zu/EDWN4snA19lwdc8C9wDg3wWx0ntOd43BJZHwf7dZDHUsDWSb3LyXy6

VlX8+G2AfQRe4cMSW7Z8znn+Y+wksYXUPnYvlXloS6wOTubYIrh/kCGlhxSV3nxe2vG3j9IO

wKF5JAg/Jr990rE1XuZivpkyu/2PHhxb+gG/v+I8/4bweJaQ+d9ZJNHrt49ex0vOVhEXYD/Z

1gH3YymS+XStGhk/5P0ol2KwfeQFcYSEitBfY2GEBMeAO4TyER9BfU3y+cDWvlCzGUWUa80R

Zm3Tj83AkXISf2W/q+Sivhj1Zs6c9lHaAfiWFd7iyW+f3fhV0ztLLJGHRZRj/sfkSjWx6dw5

kKvq5dpNGlL1Vn07D+MGOt49LOKCzEEu27p5g/gxWv/jGNmX+3VMn6MWX8z6JkIcPwzaWOAe

Hjq+doslMn+UhYO7r4esr4B8VUcShvMcT+f2UdrhRv7HxNqnBp9KMaNPOU3m0BwCN0vG73+4

8af1rgRD+VRjhLoGtAZbJnqe8f+IfFTsgU32VZypXB7vVhNLPM0AE2gfqW0D/GjRahfBeDm0

/8HjFVp4euC30NuKjXVL9pGOr+0SJy+M31eK2yhno1O0iOnYFr0mEzjqZ1b7QDvYEXDp38j/

mEj7/KauxLoJGcqn7j4aP354yFv1rRxkVJuuAnMz0OuQbaoFwdxMNbHGn0iTx7swN78C7cjT

Nj3dYI7fzntdDwv7Sx3c3/NzzT5hPjFrWrhnYl6rLDJs4kwSpnhJluvtCgf6qCjXrNjHN3P/

GvUb82Lh44y7+Y9KvMK8Yfaxe+knnC3yj7GGqg78ZlZbRETjH01vppwXrWk1flwfnhjR9Jrp

rNF0k3OGTKR9PEJCsxk9wWWkPV37WHy7P7fUZLePV9ho38gdy9eaH6n9Ojswf9XNkvH7H5BD

UPTscqYHVoykwS6ujaNc7A4EXh+Mt7fxH7nk8S7kxoKx8T5k0baHDbhaKiyoAFlQepjPIeKH

ZkHiaWOBphWtSaP5TMBWwnYzOsofc8nja8oxb0Pzk8NKruieaxw+vt73wJq4c/Z/pEDuxQwB

ON6t6MNYyJ/hJWftF/Vm1IIeiuhsnDnt43XcbnKgZ/PjsgvQZ5zBn8tr8tvHTe5ssEQCx+XX

CZA/ZHr5H7tJUmW3zobOJnxb5iZJpjd1YeE781c2A24AfrRwiVGw/cskyEwA+aaSay/GfyaO

G860WTTneTjPanLZeEp3AIVnwj47SHfuFtTfBGNfsy5jkPt9aiW0/xEoyvj6VpJQ/sfsbp9Q

/sdOMtdgRa/Epha1ZmcvOmy3cHeFvVZ22rgvEnLPAn4sRc4oPu/0kgJNGg+5BGG28DLS5HU1

nWkzc+fDvcIO8Rit6ErS5SXmyFS+s3EHeSxrC+pqhBk7i47Ot99sm9BDWkul7KuD5SP7H/T9

x9DfK+PrHryhVM7hOvVYebPbR2mH2d0+ofDjsNPCwRgZxpXPud5ra+HWxkE2mf31Mn5Q/8NN

/rnchtw5VH8ncbhT/PAKy6xWbm0i/GqlvYVriIOMZlONHztJXOG28MB3DYp9fMX+SGpnI5Qp

7z8CxUs22m0cvCE7Lsxdsi1iKsbE06F9lPccs7t91P0PD55nCvQvduH1pX8QPa8G21s1UB7o

f8DTkL3QI5XQHOiftxWI+DEgWCtKkEma4wK8eDRshysQP2CcP/U2AmzdExXSHRFQnoETFkO+

xOD9d+EXS82I5tWb6npPXft4idP6ma6zbra3jzp+QHbMofNTJ/Bfmz8z/iJV9JaG4IeXXOkw

c5CbNhg/IJea/D4U8KKd3+GYevxgwmS0ou5/ePGVtgLN3yL6pHe8XYIX90lzOIAbsv9RiLIT

fYKHzDNZ0Z5keGJk/KD+B2StbEFrE+kcSQtXL46vHstyoKhicfyCLdFT438wzfRodSj/o4es

L21Brqi783+U2hA3QO4zbonl8y8XmiPhfQCdv9qncUUdNFi0L6HGqodMcxe3iP78gvzOJv/8

lYBx3JJWdDX18pJ10Ry/twnmr/ajtyPPJBRnW9D1iKlYk8mEyWgl9PuP3fhXpvtSL3GvJEWW

n8DPNh8ydEcXoqdj/lPiw4AfK5G2/N+lL0Y/HWuogrlzyDVUgMC/oP4H3P2r8eXS7ugD6AuY

A8ZvkMeyjvK1tn8b/6l7NaGzcTrYCKaZVtOTuf4qcP6KCZPZIJMZ/xHof3hJo6tfmB42YOr1

ary9cnnT93seL84RZvKckRd/5TxW1n9T35GvxZ038H8nEz+85EsnVxQlrfQ/47RojzLvQhKM

Yw3CYEb470s8InpvjZiKGMTJEC+56rRGNyTf3DvmSsdLGkN5qD2+n/gPL67G+/Vr0yYnd+1E

dGBsmlLei13Nz+tgTdA9yXBHZQobCgtQC3okanlj4DtgmMsvQAdRbeayBlhJJ79HhrzvBfrs

e+B4NE5ELR4CcooXGj9HnY3w/QR+phli8SwoKWJ1HhzHSzSuDUvAb5NW4Jgp9g6PzZOvg8eF

mt40OO4m+wokr4ul77QzhG69+ISYR9s+cEy6ngrOD3OSQ7evxqeNFm0BusztzvNhyF0Ma7Eu

o4Ei6Fc5PuYkdlrNkVb0asw5U6tuYfHw+I7AtbwjxWTCP7wN+1tUn7+flP12id4rrL+C6MPI

Krq/myQ1dOsK0Kfcrjy6Lm74mmDlnEocSjsx67N/HHh8+k4v1Br02R3/ocTCBZZ5yINWK3cu

YVvZI5WX9abyDnwq627+m7IPTHGGM2hvo/xuGGJOrdyXCY9Uxi2WYtIH16RCtLYlJeIeOBpd

p6UWD+ElK8X7mEZReAisJvgi4Zvar5s/NbZos+N8eD5ep7s//O8lWvOvarvj03n43UixeUpM

n//OITR6CT7J8RReko7X6b+JGq0NdpM7TBbumYhtlUdrt1W+Uds5JJ95D4k1vsNlZL5ei0qq

Y9yOt+thLe9106XSVmkMLa9Pg7vuIX5r2YFCM4I4meHxHcr795FjMmElcaHxKtfVJH+X9ztO

YgsPcTU5EU2vmmwGu7SGElYV27gFya/XnjbatGslW6GsCxt+zpH6TKnHLmI1XkF7m9TaaLbH

nyuxaUo5zKFt4ymnxknSJzjsJdDy4rY03KJriJOxQMGEnXhuYSB+DLdFI9l8OP4xciq3nad+

AZ27o1jmJvtrtqDfN75V7xSfKmpDz7QVc2DDR8Ii+TpgVfGJNMAY8Q4bxA855tGDE5tXItOo

4yV68P6KlciwbKTtZ9ooPsD354Qq2jISHsYa4b2V/KTKGs4NmBDKlo8ckymOc9pkvKDf5f3O

tNk08hqG7XhdFrwx4AVrdD1EpUhtuElqp1CYpY75fqwSjyexDo3YTrMfP04Nw480bI1UYpn9

NrqJ7v38A0d5j4tiwXBMULdFavHY88VzET/n03ayLksr9Q9gxLxmJ/p93f4a+dwwGqZWbSQs

kq8jED9W+PFDWXMMq3ZadGvjRt8+MMJ4yT/CCBQPKbGuRL8djEjZNBhLCE/vZq6zTrbBwZgQ

ypaPHJMpRZ0HnEvGJq/4fLRyC/17feTvm8TmzYPrg8WejIbjhcIsdcynxxgQcVJ9Hcfsjj8P

HLcXaGCcDbZFRAmw+P79IOb5FdHKwXfR1oCVdlEsGI4JY/U/ho6z3eTt+jMQRS1+XiA8r9/G

ex1X2oo1vdK4fzVeb1wFTCLj9j/geo6Rx3Lf4IP9rVC6A881cGGdfr+L+iPae7ziUQGJZP/g

cNsv4GwSRsGV7q2TbXAwJozd/1D2k+sl77cDn8p9XVr35SYPmsSyNPFuLl0QBnMdMqZc5314

vP4HnM+N/7lcxPDGW9v/wDi1hM9PK6rL97ngHf42nmLKc6J/t2yQM6OKgPWVe3g4JsBdmsaD

Bwy2iB5D8T/s0rqZof7H0HE2rEh4lxPyNxRauAqIhxLt9CqrTaNJRmXrIg+hb/OlO1A+Fobz

HpbsYgCnCET9YsAPGzqR6cOBnCsj+1s3khp8KiNN9Hy85Asnn59axOd/W+LDn7dZOWpjveIY

FMZXlMvkApkr2VvZBgdjAtTHwUFLgC3fLNkDxf9o0YhelzC0XRSbL4uCSRnCmym/Cn+m7GKK

lbs3EWLjA68vMC7FLh1v+DmH9tnrUp8Frs0e2n7BMjb/o064q+y2BAs6jc6l/qSKzh1MPUaM

1f/wUv889vXK5LLP9J11O8jzGXfzfy/7sHlu9hmJCyrY/5AxAWyRGd3FP1r0aamZs6Dy8K1l

GwpF/zuP2t5WlJHpqlwXLzEGSue70mHTuANiLNMFczzY6E2DtnkXthrBZlvRnjS5freblGOZ

0TuoOi+p0hKp/bFX4LFZ04KeifldWawBOEG+SHqm7OOM92HFJ6b+zmO553nvGOPZecGi0y4c

2p/HsbX0IKrO2Vr5TuG2KLfrxRo76si5t+nPpa1cb6Zig4MxAaxLAVqBMtJ+VWnWWdAh1J6X

VAa192EeW8Ta/1GsfZGBxpnD+Tzkk/rNqKtuuP/hFbc92GzhoH0e5WGt99D+DIxLMYvnTB88

56PSOb+JEBFV3KcAhUl9VjCkz+j5ZPyYuP/RQd7Mejb8502/dq11bTGt1+1OCx61Tj8Zyf8A

G+9qPiXeeVYOoji9pBZvWAIchn+MXV6njP9H8j/2PVAXV2bq1rWg12PW2lCtOdIm2TXYNy3s

C9Ntiy2cFG/qb5kOvC4D7gyf31J3p3zGDZTsEtYbU3mIpwT+klZUl/l7R2mzXavgR1rYgibp

WCi36hXrRb0FUbzhsUN7vuS00ax5gluTWeuyifWWcQdkrP6H3B77a7ZwXY1DS9fgTyvMGuAu

3JXnE3oJql0XCbyGA0VwtlD+Rxr/RQNEyX7G/bz8iF2sPZcaDlfLE4fmeskBo0XbinZnyvNs

XvKe6GcoKKtgklccRbZon41a3rTA9aeU6zE+4QIpqpBWtUr77SDmjG/CKSfK8HNWSOeU++yU

2GevRdE+o1hEjzF5/sd2si9Du6hPgDnvDJdZnz44DpweWBGs95BO28jvP0Jrtdi48WjwOWSs

oHHehmIJR/DSaIg2qyJLdZQjBOaFJhoPA3NI8lzcWH4X/D5iVJgTMAc00XYCPwPwAb7nuBQ/

Bdb0zQ+jcfolzRAjD2vFN/t9OGn2I3p4jOfYNC+0RNcvUhsLhcIP4LdwwGyhP77DK1xzvqBf

GSuOsDjgrgCU3U3+XfGv6LNJP6mC+pvKlbhzkF0krOxi/IvobNLxkpv/Lv1Km1WzMWZd/FjH

42qxceOTDtKdQd9rw/NBfV6IfrHEZy+U7D2dXSTAInKN85kncq52sg5YUUZ5tV7ylXN5Hf2U

2KzwFo5ORo7PH594yctOmxZYMGAVwAH05GLq+1wgPzRW05l4stG+Qnr/MR+3RDYkwh1Gbc/E

+qmXPF7xMoyuVLaH8j+gdpTXQl6t3oG7sw6ga4u3lf1PQ6fEhbfSCnkdLmfvi+7WiLZxmRx3

Dr+HcT2MQ1+rvVzoiITj3FwM8ZBXmwFxx8oZrvgdk1EPL87A3XpBeq+dji3xD4X/vfJD0/pC

aFkv7iGFxndRR969TajSqqXz+uM933HxWGcGbetorjOhuVX0YMAPs0RXjRG7Ro7PH6+Gd7Y2

bX2iT1iDXQ3P6yCeiN5fNqRJ/qbhSEO3vorvM4O/cGl5kVgm+kXGYs3E1micxA9aRW8qBAfP

aPDDRz4X73oY54mjZePr/K9t/X4skFYkcicyYZx9KisAPwRqLa1cg3/uf20Al+rNFA/Jdv1y

jDbZSzbbD0er25SxCvg3qdmADLCapNUgevbc/eGRfh9lF/m0dF2k6IVzq3Mmwr8Lc2N/4Qxj

woAeElZ7Sgd+2KsxXWNspRpye6o7c7LaCNpmizU7kbbJCRJh3uugn55uvhgPvuGXCZ3+90Qn

iOgBRlu4T7mJcbrTuUP6hKlJKP8D8jUMxY9efKke5hLkdUtyLKGMNYZlStxHD7ZWrED/ySeO

X7tApoYj8FbSDwuG73mN8GzTa/FPmvpCcuaPzf/Y5LRxezK9eL4gzYYLSgy6vC88Sdsl/IC3

PgqXKosLYTITZSz+h0f453L6fQdelwVzLQqHCcUa6n/YUKaILh6caKXvXIF1eNXgfP9U2wym

mR69VsePHnJ/5Sm9DV1Nqsv/3Ar+h1eAubCvYrVNpQ1mzf38sRKPazh+tGhWRq2LtyJ3JryX

vTvsfyq3mNbpWCwIk5ko6v4HYASNJz/Kn7FS/8OLNa7i7BYuOeqNomcbXss+YR7ufxRxvZka

10oDrDCoEyD2HIU/nAfrX3zTxCYwzfRo9ejmr5gwuTUllP8Bb6xWwNoFchI3Cn1jegc9HfTW

SqFsa+WjZUwzPVodfB+Fwg94DwDrb/iwlxvE8dWo38syYTJbJPT6Kw/+2p5asqsow/FWytpk

3wTe7TLN9EzUsz3+gwmTichsjz9nmumJaIYfTJioy2yPP2ea6Ylohh+3tnjJw/iusrgkM7rE

nUuNrIM7YyafZ7KF+R+3tt5OujN+F5HT+GtXg2uLyRa9J21mn2eyNcOPW1sg3zgwM4CFX+Ba

lwKrTmfyeSZbQvkfDwsPlW3MflN3Z/i5VEOdd5CfvYoARwTlbQUeGuClPrTErL0zfEFmbp3y

e4gFsmjDwlfnw7t3iCV2jIHbb+Zo4FVKD+uzQQz5DwtlnihY8/xomM/Vi5NM3dFJEThvZbMN

fZtzxtkixQn24Bcr7grPK4d1bltQf6OyFlrJ8SvH3Xjw09YfJTljdubPdy2NXBunxN28MWxf

qFdwXA6N3dS4DhoskdBLkXVyrkjIv/6CflnMbUnQnytQb45cHy+GfqbXtRsn157SfcaZ6uh1

+/tWI/WtxEPpsC9Fa+OUdqkiBTrKTyBnag0+D8ROXq74V/QrCT+pSjRBHZXrhuOsFsdjb+oO

oFcSjpdN3doNdfyg2ZovcVcXHzSsi4TnAJhQII6jA5/KaEFbooBPKiO/ywxc7WH8tqK2yg2G

dJ7aBS+52maOvszxeRsMLUgb53NJK+A505ji22aGAJ/WfIlTo5qY4y0c8JV4icNuRrDm+b02

M3c/v7XkU+O+SFjr7CYv1rzHLa96z9miEdtFgDv8FQ5Yf+W10HKOeDnuxifAcTdwnyfdt3if

BrIAD99XifGEGg2PywEuQrM2mW8v+l1tqyGDd9vkXC3iETJOc9dSj5b9T22X2HdyfZQMqpB7

2Mxd5jR5lNVrSN9y0Lfi1VqhXkqbVPl/q9Qr+Dz+bODcvw37ot/UQh2Va4Go/VNZK1B15tbK

y0ZH5NStAVT3P7z4HuEnVWJ7i329ym7hrkd4BNnmvG+3RAvh/TbYD3g3HP4ctSfxz100HhjY

jYHZFXCjqBSYhQE/5Fy2U2/zJ1PLNpz2uBmdRf5c8Ajs5mEnvXMUm95BulNWRXTrU3lgZKb2

em9jKEzwR52JWPR2TQui+KGGNT4/fgTG5YitP9gf0J8/d8h9SRlGt/K/tvX547jl+igYEJjX

BX7fQ+YWyn1bKPWtiB+QZzJOaRcFe+R6BZ8H6liETmR6cQd+PgPqqFy3B8t5K2FfgrumLK/J

6PwPsAGBNgcid61amkMeRhc8/8vG30tRtL+RcgCLlhSv01P7AbbFyu1JHpDwY2wcGTNDwEaD

3eshYAk+NQALFPDrtkgjDhoXfryION6qkfP9HnaaNXJu4GPiXfEy1zUCfii2V9Y0y+naEfBD

wRo45nD8gP64gn7d9GsX9NNzLnksACwgl+rhqd7AhSf3O5T6KBgQnBeshih9u0zqW7leSpsM

Zu8erFfweYbXUbluiD21cwP5cEdBffunLHZoNO8/aoW5Bgv6JkLJbw5re/fX2BCsyarGFj2N

EwF/RB4/ik9NvMyPBbZlT/Ls9T/ARkN8ZBU2x1fzGTaLnuaCb0GAG158grzW/JnxviQpyjhH

4l63W7QQLeMbtNeh/Q/Ft6Dj/LH7H9AfNM8H9NMWdKJRHgustNu43WlefNXZoste5MPD/Q8F

P4L9LahPIQIu4xv7H8HnGY5xcN2U2wrygst5SQpQIHZNH/+DSp3waSms4QXfbKgdgdwMT3Lf

5n1EPl56VeIgB67Adj+v7XHiH3VJuR2e4gzLZq//4Sb76+FaN9pbuOxFA7ilYj5/wry/BmIo

YXufhKiKvYS4yjv4N+O3hvsCxvuw3crVixYH2nGjlHUAfBeI+5dtsDzOD9iXrMuQMhSQ94L8

DysHbCDHyVypH0C/L/E2byfmlHbe7aB9CThH+wnqATyCoJ/i5AzcI+HHcRIX1Lc39j88QvB5

RsYPC3o2Ild8NhObKV88MDuuHMLtfnMl1PsPcRTVTHP3fBjbZVbyC7pJRUNqEZe/wVCADqPf

1B12Fmo+jLm38VJFMTzp0u9FXHVadJdRal6r6MNdj+lx3VV5Sl+EziYBQ/TU2/zJ1NAuDpSz

zFphRHnFHrzSbkQRxbFGavd68H2lzpjU/MtLLJHAOTuA99cUo4GczXabFnJbBPofhWifxhkF

7foJ16r9PPVjvYhB4l0egB9W2f9oQS9oYV+zf9+Leitq8PNnwXYzakFlEQcNZs37km+02d6i

FXvJz5+rYALY8w9jtE36Wov2rrBjZdixLqsAtaIzCUXZBeh8RK/rIdPc1Bb0dExGUWcjve73

nZZoqW+zoW89wjPNtmwLckVAZm/Yvlh4p9CseQfxOd+WyHUPPs8JRzDGwZPzKYpNsqBtfLur

O+V+/u9lW0yW6PMRU8d9Ewo/0vE6nRWFJy43y3aS2hGwRTIvCZ0b+dK5wmDV/iomMiCPBJQ+

YbBoaCYxsA30N0f52RZHAjbYhipzzPr5Uv6ndPzf8emLYo3+/APk2eZ3Dd3RVo62Twa2Lz4a

2+8A23uG66wL9D82cw11DzXMSzqSkFuVKRwq/JfuqyQYo4zkf8C+5cq+Sy7596U1Atu8M+eh

hvjU8phvi/z9YX/CYNU8HfttWWCuYegn0YahsqgdRX80vZq9wwb1uacKMnB/kNDZBH4j7Wt5

bknp2zCpb+FYtG8hLwhsh/rCdxvXm3alTca+oefx2EbCj+38Ltfl0vpEyO52uXSfDoWvyZsa

5jQqofyPTXaz+CRPVk7U2et/SF4qio+1cNkSBzpwIv6Ufz5efu9w8+ul+B9j/73if8jlwf7H

cB3K/5j6/pmIDoUfh50Wjua48JJv7HTO4ZcOBSHGJnROguYgml1C33VYuFZEOcgh95KMraP5

PcFdk2whlbG9upxU6Uvl/Ycso8lrD74XfT9OBea4rkr+DmT6nrncNaH8j51krsGKtsTcXTQ3

CeZnwFdqhZws43oWPSIeQQ6na4i+N5l62zB5GsbY9L0H/Q6erTKXF/r3wMx6GPacxPooc0Nq

+9G+BIbx4O3K+w+5HEZmXFFUSCyEzA0WBP4X/d5L1pda0FKUveiw3aI9KuWAmvp+GrsOPX+1

i9xV+YtUG7c5oS6/3+Ehm+wvaUzjnkvwEBqtO3OtiZrQ8bZ2MM8HzOkFjtdDCbwf2RoxudnR

b4wfUl9qR8I35f3HWMRLVuO2ysVFCotvL/mdKa0ksrwG70+ZCZliRhYW/zE7tZcQV5djfL8/

KY2Ipsd1TLVm63eZMFEXFv/BNNPqmuEHEybqwvwPpplW1ww/mDBRF+Z/MM20umb4wYSJujD/

g2mm1TXDDyZM1CXw+WDChAkTJkzGJovmzJmDxP//Ff/uErVmDv3j/J//P9LFvps=

"
 UncompressedEnhancedMetafileSize="139504"
/></group><t
 id="112457"
 p="556.99 81"
 BoundingBox="556.99 64.70 719.02 85.40"
 Z="2086"
 Warning="ChemDraw can&apos;t interpret this label."
 LineHeight="auto"
><s font="3" size="18" color="0" face="97">Figure Dimensions</s></t></group><fragment
 id="113220"
 BoundingBox="36.05 31.78 166.08 101.40"
 Z="2092"
><n
 id="113217"
 p="70.65 56.03"
 Z="2090"
 AS="N"
/><n
 id="113219"
 p="79.96 50.65"
 Z="2091"
 AS="N"
/><n
 id="113221"
 p="79.96 39.90"
 Z="2093"
 AS="N"
/><n
 id="113223"
 p="70.65 34.53"
 Z="2094"
 AS="N"
/><n
 id="113225"
 p="61.34 39.90"
 Z="2095"
 AS="N"
/><n
 id="113227"
 p="61.34 50.65"
 Z="2096"
 AS="N"
/><n
 id="113235"
 p="89.27 34.53"
 Z="2103"
 color="19"
 Element="8"
 NumHydrogens="0"
 NeedsClean="yes"
 AS="N"
><t
 p="86.94 36.85"
 BoundingBox="86.94 31.78 91.60 36.90"
 color="19"
 LabelJustification="Left"
><s font="3" size="6" color="19" face="96">O</s></t></n><n
 id="113237"
 p="98.58 39.90"
 Z="2105"
 AS="N"
/><n
 id="113239"
 p="98.58 50.65"
 Z="2107"
 AS="N"
/><n
 id="113241"
 p="107.89 56.03"
 Z="2108"
 AS="N"
/><n
 id="113243"
 p="117.20 50.65"
 Z="2109"
 AS="N"
/><n
 id="113245"
 p="117.20 39.90"
 Z="2110"
 AS="N"
/><n
 id="113247"
 p="107.89 34.53"
 Z="2111"
 AS="N"
/><n
 id="113255"
 p="126.51 56.03"
 Z="2118"
 AS="N"
/><n
 id="113257"
 p="135.82 50.65"
 Z="2120"
 color="20"
 Element="7"
 NumHydrogens="1"
 NeedsClean="yes"
 AS="N"
><t
 p="133.65 47.96"
 BoundingBox="133.65 42.94 137.99 52.97"
 color="20"
 LabelJustification="Left"
 LabelAlignment="Above"
 LineStarts="2 4"
><s font="3" size="6" color="20" face="96">NH</s></t></n><n
 id="113259"
 p="126.51 66.78"
 Z="2122"
 color="19"
 Element="8"
 NumHydrogens="0"
 NeedsClean="yes"
 AS="N"
><t
 p="124.18 69.10"
 BoundingBox="124.18 64.03 128.84 69.15"
 color="19"
 LabelJustification="Left"
><s font="3" size="6" color="19" face="96">O</s></t></n><n
 id="113263"
 p="145.13 56.03"
 Z="2124"
 AS="N"
/><n
 id="113265"
 p="145.13 66.78"
 Z="2126"
 AS="N"
/><n
 id="113267"
 p="154.44 72.15"
 Z="2127"
 AS="N"
/><n
 id="113269"
 p="163.75 66.78"
 Z="2128"
 AS="N"
/><n
 id="113271"
 p="163.75 56.03"
 Z="2129"
 AS="N"
/><n
 id="113273"
 p="154.44 50.65"
 Z="2130"
 AS="N"
/><n
 id="113281"
 p="154.44 39.90"
 Z="2137"
 AS="N"
/><n
 id="113283"
 p="145.13 34.53"
 Z="2139"
 color="19"
 Element="8"
 NumHydrogens="1"
 NeedsClean="yes"
 AS="N"
><t
 p="147.46 36.85"
 BoundingBox="138.46 31.78 147.46 36.90"
 color="19"
 LabelJustification="Right"
 Justification="Right"
 LabelAlignment="Right"
><s font="3" size="6" color="19" face="96">OH</s></t></n><n
 id="113285"
 p="163.75 34.53"
 Z="2141"
 color="19"
 Element="8"
 NumHydrogens="0"
 NeedsClean="yes"
 AS="N"
><t
 p="161.42 36.85"
 BoundingBox="161.42 31.78 166.08 36.90"
 color="19"
 LabelJustification="Left"
><s font="3" size="6" color="19" face="96">O</s></t></n><n
 id="113287"
 p="52.03 56.03"
 Z="2143"
 AS="N"
/><n
 id="113289"
 p="52.03 66.78"
 Z="2145"
 color="20"
 Element="7"
 NumHydrogens="1"
 NeedsClean="yes"
 AS="N"
><t
 p="54.20 69.10"
 BoundingBox="45.53 64.09 54.20 69.10"
 color="20"
 LabelJustification="Right"
 Justification="Right"
 LabelAlignment="Right"
><s font="3" size="6" color="20" face="96">NH</s></t></n><n
 id="113291"
 p="42.72 50.65"
 Z="2147"
 color="19"
 Element="8"
 NumHydrogens="0"
 NeedsClean="yes"
 AS="N"
><t
 p="40.39 52.97"
 BoundingBox="40.39 47.90 45.05 53.02"
 color="19"
 LabelJustification="Left"
><s font="3" size="6" color="19" face="96">O</s></t></n><n
 id="113293"
 p="61.34 72.15"
 Z="2149"
 AS="N"
/><n
 id="113295"
 p="61.34 82.90"
 Z="2151"
 AS="N"
/><n
 id="113297"
 p="70.65 88.28"
 Z="2152"
 AS="N"
/><n
 id="113299"
 p="79.96 82.90"
 Z="2153"
 AS="N"
/><n
 id="113301"
 p="79.96 72.15"
 Z="2154"
 AS="N"
/><n
 id="113303"
 p="70.65 66.78"
 Z="2155"
 AS="N"
/><n
 id="113311"
 p="52.03 88.28"
 Z="2162"
 AS="N"
/><n
 id="113313"
 p="52.03 99.03"
 Z="2164"
 color="19"
 Element="8"
 NumHydrogens="0"
 NeedsClean="yes"
 AS="N"
><t
 p="49.70 101.35"
 BoundingBox="49.70 96.28 54.36 101.40"
 color="19"
 LabelJustification="Left"
><s font="3" size="6" color="19" face="96">O</s></t></n><n
 id="113315"
 p="42.72 82.90"
 Z="2166"
 color="19"
 Element="8"
 NumHydrogens="1"
 NeedsClean="yes"
 AS="N"
><t
 p="45.05 85.22"
 BoundingBox="36.05 80.15 45.05 85.27"
 color="19"
 LabelJustification="Right"
 Justification="Right"
 LabelAlignment="Right"
><s font="3" size="6" color="19" face="96">OH</s></t></n><b
 id="113229"
 Z="2097"
 B="113217"
 E="113219"
 Order="2"
 BS="N"
 BondCircularOrdering="113234 0 0 113230"
/><b
 id="113230"
 Z="2098"
 B="113219"
 E="113221"
 BS="N"
/><b
 id="113231"
 Z="2099"
 B="113221"
 E="113223"
 Order="2"
 BS="N"
 BondCircularOrdering="113230 113236 0 113232"
/><b
 id="113232"
 Z="2100"
 B="113223"
 E="113225"
 BS="N"
/><b
 id="113233"
 Z="2101"
 B="113225"
 E="113227"
 Order="2"
 BS="N"
 BondCircularOrdering="113232 0 113288 113234"
/><b
 id="113234"
 Z="2102"
 B="113227"
 E="113217"
 BS="N"
/><b
 id="113236"
 Z="2104"
 B="113221"
 E="113235"
 BS="N"
/><b
 id="113238"
 Z="2106"
 B="113235"
 E="113237"
 BS="N"
/><b
 id="113249"
 Z="2112"
 B="113237"
 E="113239"
 Order="2"
 BS="N"
 BondCircularOrdering="113254 113238 0 113250"
/><b
 id="113250"
 Z="2113"
 B="113239"
 E="113241"
 BS="N"
/><b
 id="113251"
 Z="2114"
 B="113241"
 E="113243"
 Order="2"
 BS="N"
 BondCircularOrdering="113250 0 113256 113252"
/><b
 id="113252"
 Z="2115"
 B="113243"
 E="113245"
 BS="N"
/><b
 id="113253"
 Z="2116"
 B="113245"
 E="113247"
 Order="2"
 BS="N"
 BondCircularOrdering="113252 0 0 113254"
/><b
 id="113254"
 Z="2117"
 B="113247"
 E="113237"
 BS="N"
/><b
 id="113256"
 Z="2119"
 B="113243"
 E="113255"
 BS="N"
/><b
 id="113258"
 Z="2121"
 B="113255"
 E="113257"
 BS="N"
/><b
 id="113260"
 Z="2123"
 B="113255"
 E="113259"
 Order="2"
 BS="N"
/><b
 id="113264"
 Z="2125"
 B="113257"
 E="113263"
 BS="N"
/><b
 id="113275"
 Z="2131"
 B="113263"
 E="113265"
 Order="2"
 BS="N"
 BondCircularOrdering="113280 113264 0 113276"
/><b
 id="113276"
 Z="2132"
 B="113265"
 E="113267"
 BS="N"
/><b
 id="113277"
 Z="2133"
 B="113267"
 E="113269"
 Order="2"
 BS="N"
 BondCircularOrdering="113276 0 0 113278"
/><b
 id="113278"
 Z="2134"
 B="113269"
 E="113271"
 BS="N"
/><b
 id="113279"
 Z="2135"
 B="113271"
 E="113273"
 Order="2"
 BS="N"
 BondCircularOrdering="113278 0 113282 113280"
/><b
 id="113280"
 Z="2136"
 B="113273"
 E="113263"
 BS="N"
/><b
 id="113282"
 Z="2138"
 B="113273"
 E="113281"
 BS="N"
/><b
 id="113284"
 Z="2140"
 B="113281"
 E="113283"
 BS="N"
/><b
 id="113286"
 Z="2142"
 B="113281"
 E="113285"
 Order="2"
 BS="N"
/><b
 id="113288"
 Z="2144"
 B="113227"
 E="113287"
 BS="N"
/><b
 id="113290"
 Z="2146"
 B="113287"
 E="113289"
 BS="N"
/><b
 id="113292"
 Z="2148"
 B="113287"
 E="113291"
 Order="2"
 BS="N"
/><b
 id="113294"
 Z="2150"
 B="113289"
 E="113293"
 BS="N"
/><b
 id="113305"
 Z="2156"
 B="113293"
 E="113295"
 Order="2"
 BS="N"
 BondCircularOrdering="113310 113294 113312 113306"
/><b
 id="113306"
 Z="2157"
 B="113295"
 E="113297"
 BS="N"
/><b
 id="113307"
 Z="2158"
 B="113297"
 E="113299"
 Order="2"
 BS="N"
 BondCircularOrdering="113306 0 0 113308"
/><b
 id="113308"
 Z="2159"
 B="113299"
 E="113301"
 BS="N"
/><b
 id="113309"
 Z="2160"
 B="113301"
 E="113303"
 Order="2"
 BS="N"
 BondCircularOrdering="113308 0 0 113310"
/><b
 id="113310"
 Z="2161"
 B="113303"
 E="113293"
 BS="N"
/><b
 id="113312"
 Z="2163"
 B="113295"
 E="113311"
 BS="N"
/><b
 id="113314"
 Z="2165"
 B="113311"
 E="113313"
 Order="2"
 BS="N"
/><b
 id="113316"
 Z="2167"
 B="113311"
 E="113315"
 BS="N"
/></fragment><fragment
 id="113320"
 BoundingBox="208.49 28.75 292.31 114.86"
 Z="2170"
><n
 id="113317"
 p="229.52 53.10"
 Z="2168"
 AS="N"
/><n
 id="113319"
 p="229.52 63.90"
 Z="2169"
 color="20"
 Element="7"
 NumHydrogens="0"
 NeedsClean="yes"
 AS="N"
><t
 p="227.35 66.22"
 BoundingBox="227.35 61.21 231.69 66.22"
 color="20"
 LabelJustification="Left"
><s font="3" size="6" color="20" face="96">N</s></t></n><n
 id="113321"
 p="238.88 69.30"
 Z="2171"
 AS="N"
/><n
 id="113323"
 p="248.23 63.90"
 Z="2172"
 color="20"
 Element="7"
 NumHydrogens="0"
 NeedsClean="yes"
 AS="N"
><t
 p="246.06 66.22"
 BoundingBox="246.06 61.21 250.40 66.22"
 color="20"
 LabelJustification="Left"
><s font="3" size="6" color="20" face="96">N</s></t></n><n
 id="113325"
 p="248.23 53.10"
 Z="2173"
 AS="N"
/><n
 id="113327"
 p="238.88 47.70"
 Z="2174"
 AS="N"
/><n
 id="113339"
 p="257.58 47.70"
 Z="2181"
 color="20"
 Element="7"
 NumHydrogens="1"
 NeedsClean="yes"
 AS="N"
><t
 p="255.41 45.01"
 BoundingBox="255.41 39.99 259.75 50.02"
 color="20"
 LabelJustification="Left"
 LabelAlignment="Above"
 LineStarts="2 4"
><s font="3" size="6" color="20" face="96">NH</s></t></n><n
 id="113341"
 p="266.93 53.10"
 Z="2183"
 AS="N"
/><n
 id="113343"
 p="266.93 63.90"
 Z="2185"
 AS="N"
/><n
 id="113345"
 p="276.28 69.30"
 Z="2186"
 AS="N"
/><n
 id="113347"
 p="285.64 63.90"
 Z="2187"
 AS="N"
/><n
 id="113349"
 p="285.64 53.10"
 Z="2188"
 AS="N"
/><n
 id="113351"
 p="276.28 47.70"
 Z="2189"
 AS="N"
/><n
 id="113359"
 p="276.28 36.90"
 Z="2196"
 AS="N"
/><n
 id="113361"
 p="266.93 31.50"
 Z="2198"
 color="19"
 Element="8"
 NumHydrogens="0"
 NeedsClean="yes"
 AS="N"
><t
 p="264.60 33.82"
 BoundingBox="264.60 28.75 269.26 33.88"
 color="19"
 LabelJustification="Left"
><s font="3" size="6" color="19" face="96">O</s></t></n><n
 id="113363"
 p="285.64 31.50"
 Z="2200"
 color="19"
 Element="8"
 NumHydrogens="1"
 NeedsClean="yes"
 AS="N"
><t
 p="283.31 33.82"
 BoundingBox="283.31 28.75 292.31 33.88"
 color="19"
 LabelJustification="Left"
 LabelAlignment="Left"
><s font="3" size="6" color="19" face="96">OH</s></t></n><n
 id="113365"
 p="238.88 80.10"
 Z="2202"
 color="20"
 Element="7"
 NumHydrogens="1"
 NeedsClean="yes"
 AS="N"
><t
 p="236.71 82.42"
 BoundingBox="236.71 77.41 245.38 82.42"
 color="20"
 LabelJustification="Left"
 LabelAlignment="Left"
><s font="3" size="6" color="20" face="96">NH</s></t></n><n
 id="113367"
 p="229.52 85.50"
 Z="2204"
 AS="N"
/><n
 id="113369"
 p="220.17 80.10"
 Z="2206"
 AS="N"
/><n
 id="113371"
 p="210.82 85.50"
 Z="2207"
 AS="N"
/><n
 id="113373"
 p="210.82 96.30"
 Z="2208"
 AS="N"
/><n
 id="113375"
 p="220.17 101.70"
 Z="2209"
 AS="N"
/><n
 id="113377"
 p="229.52 96.30"
 Z="2210"
 AS="N"
/><n
 id="113385"
 p="238.88 101.70"
 Z="2217"
 AS="N"
/><n
 id="113387"
 p="248.23 96.30"
 Z="2219"
 color="19"
 Element="8"
 NumHydrogens="0"
 NeedsClean="yes"
 AS="N"
><t
 p="245.90 98.62"
 BoundingBox="245.90 93.55 250.56 98.67"
 color="19"
 LabelJustification="Left"
><s font="3" size="6" color="19" face="96">O</s></t></n><n
 id="113389"
 p="238.88 112.49"
 Z="2221"
 color="19"
 Element="8"
 NumHydrogens="1"
 NeedsClean="yes"
 AS="N"
><t
 p="236.55 114.81"
 BoundingBox="236.55 109.74 245.55 114.86"
 color="19"
 LabelJustification="Left"
 LabelAlignment="Left"
><s font="3" size="6" color="19" face="96">OH</s></t></n><n
 id="113391"
 p="220.17 47.70"
 Z="2223"
 AS="N"
/><n
 id="113393"
 p="210.82 53.10"
 Z="2225"
 color="19"
 Element="8"
 NumHydrogens="0"
 NeedsClean="yes"
 AS="N"
><t
 p="208.49 55.42"
 BoundingBox="208.49 50.35 213.15 55.47"
 color="19"
 LabelJustification="Left"
><s font="3" size="6" color="19" face="96">O</s></t></n><n
 id="113395"
 p="220.17 36.90"
 Z="2227"
 color="19"
 Element="8"
 NumHydrogens="1"
 NeedsClean="yes"
 AS="N"
><t
 p="217.84 39.22"
 BoundingBox="217.84 34.15 226.84 39.27"
 color="19"
 LabelJustification="Left"
 LabelAlignment="Left"
><s font="3" size="6" color="19" face="96">OH</s></t></n><b
 id="113329"
 Z="2175"
 B="113317"
 E="113319"
 Order="2"
 BS="N"
 BondCircularOrdering="113334 113392 0 113330"
/><b
 id="113330"
 Z="2176"
 B="113319"
 E="113321"
 BS="N"
/><b
 id="113331"
 Z="2177"
 B="113321"
 E="113323"
 Order="2"
 BS="N"
 BondCircularOrdering="113330 113366 0 113332"
/><b
 id="113332"
 Z="2178"
 B="113323"
 E="113325"
 BS="N"
/><b
 id="113333"
 Z="2179"
 B="113325"
 E="113327"
 Order="2"
 BS="N"
 BondCircularOrdering="113332 113340 0 113334"
/><b
 id="113334"
 Z="2180"
 B="113327"
 E="113317"
 BS="N"
/><b
 id="113340"
 Z="2182"
 B="113325"
 E="113339"
 BS="N"
/><b
 id="113342"
 Z="2184"
 B="113339"
 E="113341"
 BS="N"
/><b
 id="113353"
 Z="2190"
 B="113341"
 E="113343"
 Order="2"
 BS="N"
 BondCircularOrdering="113358 113342 0 113354"
/><b
 id="113354"
 Z="2191"
 B="113343"
 E="113345"
 BS="N"
/><b
 id="113355"
 Z="2192"
 B="113345"
 E="113347"
 Order="2"
 BS="N"
 BondCircularOrdering="113354 0 0 113356"
/><b
 id="113356"
 Z="2193"
 B="113347"
 E="113349"
 BS="N"
/><b
 id="113357"
 Z="2194"
 B="113349"
 E="113351"
 Order="2"
 BS="N"
 BondCircularOrdering="113356 0 113360 113358"
/><b
 id="113358"
 Z="2195"
 B="113351"
 E="113341"
 BS="N"
/><b
 id="113360"
 Z="2197"
 B="113351"
 E="113359"
 BS="N"
/><b
 id="113362"
 Z="2199"
 B="113359"
 E="113361"
 Order="2"
 BS="N"
/><b
 id="113364"
 Z="2201"
 B="113359"
 E="113363"
 BS="N"
/><b
 id="113366"
 Z="2203"
 B="113321"
 E="113365"
 BS="N"
/><b
 id="113368"
 Z="2205"
 B="113365"
 E="113367"
 BS="N"
/><b
 id="113379"
 Z="2211"
 B="113367"
 E="113369"
 Order="2"
 BS="N"
 BondCircularOrdering="113384 113368 0 113380"
/><b
 id="113380"
 Z="2212"
 B="113369"
 E="113371"
 BS="N"
/><b
 id="113381"
 Z="2213"
 B="113371"
 E="113373"
 Order="2"
 BS="N"
 BondCircularOrdering="113380 0 0 113382"
/><b
 id="113382"
 Z="2214"
 B="113373"
 E="113375"
 BS="N"
/><b
 id="113383"
 Z="2215"
 B="113375"
 E="113377"
 Order="2"
 BS="N"
 BondCircularOrdering="113382 0 113386 113384"
/><b
 id="113384"
 Z="2216"
 B="113377"
 E="113367"
 BS="N"
/><b
 id="113386"
 Z="2218"
 B="113377"
 E="113385"
 BS="N"
/><b
 id="113388"
 Z="2220"
 B="113385"
 E="113387"
 Order="2"
 BS="N"
/><b
 id="113390"
 Z="2222"
 B="113385"
 E="113389"
 BS="N"
/><b
 id="113392"
 Z="2224"
 B="113317"
 E="113391"
 BS="N"
/><b
 id="113394"
 Z="2226"
 B="113391"
 E="113393"
 Order="2"
 BS="N"
/><b
 id="113396"
 Z="2228"
 B="113391"
 E="113395"
 BS="N"
/></fragment><fragment
 id="113400"
 BoundingBox="28.42 129.75 213.64 186.54"
 Z="2231"
><n
 id="113397"
 p="86.77 170.06"
 Z="2229"
 AS="N"
/><n
 id="113399"
 p="86.77 180.81"
 Z="2230"
 AS="N"
/><n
 id="113401"
 p="96.08 186.19"
 Z="2232"
 AS="N"
/><n
 id="113403"
 p="105.39 180.81"
 Z="2233"
 AS="N"
/><n
 id="113405"
 p="105.39 170.06"
 Z="2234"
 AS="N"
/><n
 id="113407"
 p="96.08 164.69"
 Z="2235"
 AS="N"
/><n
 id="113415"
 p="114.70 186.19"
 Z="2242"
 AS="N"
/><n
 id="113417"
 p="124.01 180.81"
 Z="2244"
 AS="N"
/><n
 id="113419"
 p="133.32 186.19"
 Z="2246"
 AS="N"
/><n
 id="113421"
 p="142.63 180.81"
 Z="2247"
 AS="N"
/><n
 id="113423"
 p="142.63 170.06"
 Z="2248"
 AS="N"
/><n
 id="113425"
 p="133.32 164.69"
 Z="2249"
 AS="N"
/><n
 id="113427"
 p="124.01 170.06"
 Z="2250"
 AS="N"
/><n
 id="113435"
 p="151.94 164.69"
 Z="2257"
 color="20"
 Element="7"
 NumHydrogens="1"
 NeedsClean="yes"
 AS="N"
><t
 p="149.77 162"
 BoundingBox="149.77 156.98 154.11 167.01"
 color="20"
 LabelJustification="Left"
 LabelAlignment="Above"
 LineStarts="2 4"
><s font="3" size="6" color="20" face="96">NH</s></t></n><n
 id="113437"
 p="161.25 170.06"
 Z="2259"
 AS="N"
/><n
 id="113439"
 p="170.56 164.69"
 Z="2261"
 AS="N"
/><n
 id="113441"
 p="179.87 170.06"
 Z="2263"
 AS="N"
/><n
 id="113443"
 p="189.18 164.69"
 Z="2264"
 AS="N"
/><n
 id="113445"
 p="189.18 153.94"
 Z="2265"
 AS="N"
/><n
 id="113447"
 p="179.87 148.56"
 Z="2266"
 AS="N"
/><n
 id="113449"
 p="170.56 153.94"
 Z="2267"
 AS="N"
/><n
 id="113457"
 p="198.49 148.56"
 Z="2274"
 color="19"
 Element="8"
 NumHydrogens="0"
 NeedsClean="yes"
 AS="N"
><t
 p="196.16 150.88"
 BoundingBox="196.16 145.81 200.82 150.93"
 color="19"
 LabelJustification="Left"
><s font="3" size="6" color="19" face="96">O</s></t></n><n
 id="113459"
 p="207.80 153.94"
 Z="2276"
 NodeType="Nickname"
 NeedsClean="yes"
 AS="N"
><fragment
 id="115731"
><n
 id="113769"
 p="207.80 153.94"
 Z="1722"
/><n
 id="113770"
 p="198.49 148.56"
 Z="1723"
 NodeType="ExternalConnectionPoint"
 ExternalConnectionNum="1"
/><b
 id="113771"
 Z="1724"
 B="113770"
 E="113769"
/></fragment><t
 p="205.30 156.26"
 BoundingBox="205.30 151.25 213.64 156.31"
 LabelJustification="Left"
 LabelAlignment="Left"
><s font="3" size="6" color="0" face="96">Me</s></t></n><n
 id="113461"
 p="198.49 170.06"
 Z="2278"
 color="19"
 Element="8"
 NumHydrogens="0"
 NeedsClean="yes"
 AS="N"
><t
 p="196.16 172.38"
 BoundingBox="196.16 167.31 200.82 172.43"
 color="19"
 LabelJustification="Left"
><s font="3" size="6" color="19" face="96">O</s></t></n><n
 id="113463"
 p="207.80 164.69"
 Z="2280"
 NodeType="Nickname"
 NeedsClean="yes"
 AS="N"
><fragment
 id="115732"
><n
 id="113774"
 p="207.80 164.69"
 Z="1725"
/><n
 id="113775"
 p="198.49 170.06"
 Z="1726"
 NodeType="ExternalConnectionPoint"
 ExternalConnectionNum="1"
/><b
 id="113776"
 Z="1727"
 B="113775"
 E="113774"
/></fragment><t
 p="205.30 167.01"
 BoundingBox="205.30 162 213.64 167.06"
 LabelJustification="Left"
 LabelAlignment="Left"
><s font="3" size="6" color="0" face="96">Me</s></t></n><n
 id="113465"
 p="77.47 164.69"
 Z="2282"
 color="20"
 Element="7"
 NumHydrogens="1"
 NeedsClean="yes"
 AS="N"
><t
 p="75.30 162"
 BoundingBox="75.30 156.98 79.64 167.01"
 color="20"
 LabelJustification="Left"
 LabelAlignment="Above"
 LineStarts="2 4"
><s font="3" size="6" color="20" face="96">NH</s></t></n><n
 id="113467"
 p="68.16 170.06"
 Z="2284"
 AS="N"
/><n
 id="113475"
 p="58.85 164.69"
 Z="2286"
 AS="N"
/><n
 id="113477"
 p="58.85 153.94"
 Z="2288"
 AS="N"
/><n
 id="113479"
 p="49.54 148.56"
 Z="2289"
 AS="N"
/><n
 id="113481"
 p="40.23 153.94"
 Z="2290"
 AS="N"
/><n
 id="113483"
 p="40.23 164.69"
 Z="2291"
 AS="N"
/><n
 id="113485"
 p="49.54 170.06"
 Z="2292"
 AS="N"
/><n
 id="113493"
 p="49.54 137.81"
 Z="2299"
 color="19"
 Element="8"
 NumHydrogens="0"
 NeedsClean="yes"
 AS="N"
><t
 p="47.21 140.13"
 BoundingBox="47.21 135.06 51.87 140.18"
 color="19"
 LabelJustification="Left"
><s font="3" size="6" color="19" face="96">O</s></t></n><n
 id="113495"
 p="30.92 148.56"
 Z="2301"
 color="19"
 Element="8"
 NumHydrogens="0"
 NeedsClean="yes"
 AS="N"
><t
 p="28.59 150.88"
 BoundingBox="28.59 145.81 33.25 150.93"
 color="19"
 LabelJustification="Left"
><s font="3" size="6" color="19" face="96">O</s></t></n><n
 id="113497"
 p="30.92 137.81"
 Z="2303"
 NodeType="Nickname"
 NeedsClean="yes"
 AS="N"
><fragment
 id="115733"
><n
 id="113779"
 p="30.92 137.81"
 Z="1728"
/><n
 id="113780"
 p="30.92 148.56"
 Z="1729"
 NodeType="ExternalConnectionPoint"
 ExternalConnectionNum="1"
/><b
 id="113781"
 Z="1730"
 B="113780"
 E="113779"
/></fragment><t
 p="28.42 140.13"
 BoundingBox="28.42 135.12 36.76 140.18"
 LabelJustification="Left"
 LabelAlignment="Left"
><s font="3" size="6" color="0" face="96">Me</s></t></n><n
 id="113499"
 p="40.23 132.44"
 Z="2305"
 NodeType="Nickname"
 NeedsClean="yes"
 AS="N"
><fragment
 id="115734"
><n
 id="113784"
 p="40.23 132.44"
 Z="1731"
/><n
 id="113785"
 p="49.54 137.81"
 Z="1732"
 NodeType="ExternalConnectionPoint"
 ExternalConnectionNum="1"
/><b
 id="113786"
 Z="1733"
 B="113785"
 E="113784"
/></fragment><t
 p="41.90 134.76"
 BoundingBox="33.56 129.75 41.90 134.81"
 LabelJustification="Right"
 Justification="Right"
 LabelAlignment="Right"
><s font="3" size="6" color="0" face="96">Me</s></t></n><n
 id="113501"
 p="68.16 180.81"
 Z="2307"
 color="19"
 Element="8"
 NumHydrogens="0"
 NeedsClean="yes"
 AS="N"
><t
 p="65.83 183.13"
 BoundingBox="65.83 178.06 70.49 183.18"
 color="19"
 LabelJustification="Left"
><s font="3" size="6" color="19" face="96">O</s></t></n><n
 id="113503"
 p="96.08 153.94"
 Z="2309"
 AS="N"
/><n
 id="113505"
 p="86.77 148.56"
 Z="2311"
 color="19"
 Element="8"
 NumHydrogens="1"
 NeedsClean="yes"
 AS="N"
><t
 p="89.10 150.88"
 BoundingBox="80.10 145.81 89.10 150.93"
 color="19"
 LabelJustification="Right"
 Justification="Right"
 LabelAlignment="Right"
><s font="3" size="6" color="19" face="96">OH</s></t></n><n
 id="113507"
 p="105.39 148.56"
 Z="2313"
 color="19"
 Element="8"
 NumHydrogens="0"
 NeedsClean="yes"
 AS="N"
><t
 p="103.06 150.88"
 BoundingBox="103.06 145.81 107.72 150.93"
 color="19"
 LabelJustification="Left"
><s font="3" size="6" color="19" face="96">O</s></t></n><n
 id="113509"
 p="133.32 153.94"
 Z="2315"
 AS="N"
/><n
 id="113511"
 p="142.63 148.56"
 Z="2317"
 color="19"
 Element="8"
 NumHydrogens="1"
 NeedsClean="yes"
 AS="N"
><t
 p="140.30 150.88"
 BoundingBox="140.30 145.81 149.30 150.93"
 color="19"
 LabelJustification="Left"
 LabelAlignment="Left"
><s font="3" size="6" color="19" face="96">OH</s></t></n><n
 id="113513"
 p="124.01 148.56"
 Z="2319"
 color="19"
 Element="8"
 NumHydrogens="1"
 NeedsClean="yes"
 AS="N"
><t
 p="126.34 150.88"
 BoundingBox="117.34 145.81 126.34 150.93"
 color="19"
 LabelJustification="Right"
 Justification="Right"
 LabelAlignment="Right"
><s font="3" size="6" color="19" face="96">OH</s></t></n><n
 id="113515"
 p="161.25 180.81"
 Z="2321"
 color="19"
 Element="8"
 NumHydrogens="0"
 NeedsClean="yes"
 AS="N"
><t
 p="158.92 183.13"
 BoundingBox="158.92 178.06 163.58 183.18"
 color="19"
 LabelJustification="Left"
><s font="3" size="6" color="19" face="96">O</s></t></n><b
 id="113409"
 Z="2236"
 B="113397"
 E="113399"
 Order="2"
 BS="N"
 BondCircularOrdering="113414 113466 0 113410"
/><b
 id="113410"
 Z="2237"
 B="113399"
 E="113401"
 BS="N"
/><b
 id="113411"
 Z="2238"
 B="113401"
 E="113403"
 Order="2"
 BS="N"
 BondCircularOrdering="113410 0 113416 113412"
/><b
 id="113412"
 Z="2239"
 B="113403"
 E="113405"
 BS="N"
/><b
 id="113413"
 Z="2240"
 B="113405"
 E="113407"
 Order="2"
 BS="N"
 BondCircularOrdering="113412 0 113504 113414"
/><b
 id="113414"
 Z="2241"
 B="113407"
 E="113397"
 BS="N"
/><b
 id="113416"
 Z="2243"
 B="113403"
 E="113415"
 BS="N"
/><b
 id="113418"
 Z="2245"
 B="113415"
 E="113417"
 BS="N"
/><b
 id="113429"
 Z="2251"
 B="113417"
 E="113419"
 Order="2"
 BS="N"
 BondCircularOrdering="113434 113418 0 113430"
/><b
 id="113430"
 Z="2252"
 B="113419"
 E="113421"
 BS="N"
/><b
 id="113431"
 Z="2253"
 B="113421"
 E="113423"
 Order="2"
 BS="N"
 BondCircularOrdering="113430 0 113436 113432"
/><b
 id="113432"
 Z="2254"
 B="113423"
 E="113425"
 BS="N"
/><b
 id="113433"
 Z="2255"
 B="113425"
 E="113427"
 Order="2"
 BS="N"
 BondCircularOrdering="113432 113510 0 113434"
/><b
 id="113434"
 Z="2256"
 B="113427"
 E="113417"
 BS="N"
/><b
 id="113436"
 Z="2258"
 B="113423"
 E="113435"
 BS="N"
/><b
 id="113438"
 Z="2260"
 B="113435"
 E="113437"
 BS="N"
/><b
 id="113440"
 Z="2262"
 B="113437"
 E="113439"
 BS="N"
/><b
 id="113451"
 Z="2268"
 B="113439"
 E="113441"
 Order="2"
 BS="N"
 BondCircularOrdering="113456 113440 0 113452"
/><b
 id="113452"
 Z="2269"
 B="113441"
 E="113443"
 BS="N"
/><b
 id="113453"
 Z="2270"
 B="113443"
 E="113445"
 Order="2"
 BS="N"
 BondCircularOrdering="113452 113462 113458 113454"
/><b
 id="113454"
 Z="2271"
 B="113445"
 E="113447"
 BS="N"
/><b
 id="113455"
 Z="2272"
 B="113447"
 E="113449"
 Order="2"
 BS="N"
 BondCircularOrdering="113454 0 0 113456"
/><b
 id="113456"
 Z="2273"
 B="113449"
 E="113439"
 BS="N"
/><b
 id="113458"
 Z="2275"
 B="113445"
 E="113457"
 BS="N"
/><b
 id="113460"
 Z="2277"
 B="113457"
 E="113459"
 BS="N"
/><b
 id="113462"
 Z="2279"
 B="113443"
 E="113461"
 BS="N"
/><b
 id="113464"
 Z="2281"
 B="113461"
 E="113463"
 BS="N"
/><b
 id="113466"
 Z="2283"
 B="113397"
 E="113465"
 BS="N"
/><b
 id="113468"
 Z="2285"
 B="113465"
 E="113467"
 BS="N"
/><b
 id="113476"
 Z="2287"
 B="113467"
 E="113475"
 BS="N"
/><b
 id="113487"
 Z="2293"
 B="113475"
 E="113477"
 Order="2"
 BS="N"
 BondCircularOrdering="113492 113476 0 113488"
/><b
 id="113488"
 Z="2294"
 B="113477"
 E="113479"
 BS="N"
/><b
 id="113489"
 Z="2295"
 B="113479"
 E="113481"
 Order="2"
 BS="N"
 BondCircularOrdering="113488 113494 113496 113490"
/><b
 id="113490"
 Z="2296"
 B="113481"
 E="113483"
 BS="N"
/><b
 id="113491"
 Z="2297"
 B="113483"
 E="113485"
 Order="2"
 BS="N"
 BondCircularOrdering="113490 0 0 113492"
/><b
 id="113492"
 Z="2298"
 B="113485"
 E="113475"
 BS="N"
/><b
 id="113494"
 Z="2300"
 B="113479"
 E="113493"
 BS="N"
/><b
 id="113496"
 Z="2302"
 B="113481"
 E="113495"
 BS="N"
/><b
 id="113498"
 Z="2304"
 B="113495"
 E="113497"
 BS="N"
/><b
 id="113500"
 Z="2306"
 B="113493"
 E="113499"
 BS="N"
/><b
 id="113502"
 Z="2308"
 B="113467"
 E="113501"
 Order="2"
 BS="N"
/><b
 id="113504"
 Z="2310"
 B="113407"
 E="113503"
 BS="N"
/><b
 id="113506"
 Z="2312"
 B="113503"
 E="113505"
 BS="N"
/><b
 id="113508"
 Z="2314"
 B="113503"
 E="113507"
 Order="2"
 BS="N"
/><b
 id="113510"
 Z="2316"
 B="113425"
 E="113509"
 BS="N"
/><b
 id="113512"
 Z="2318"
 B="113509"
 E="113511"
 BS="N"
/><b
 id="113514"
 Z="2320"
 B="113509"
 E="113513"
 BS="N"
/><b
 id="113516"
 Z="2322"
 B="113437"
 E="113515"
 Order="2"
 BS="N"
/></fragment><fragment
 id="113790"
 BoundingBox="20.57 266.35 141.80 385.85"
 Z="2325"
><n
 id="113787"
 p="22.90 272.10"
 Z="2323"
 AS="N"
/><n
 id="113789"
 p="22.90 282.90"
 Z="2324"
 AS="N"
/><n
 id="113791"
 p="32.25 288.30"
 Z="2326"
 AS="N"
/><n
 id="113793"
 p="41.60 282.90"
 Z="2327"
 AS="N"
/><n
 id="113795"
 p="41.60 272.10"
 Z="2328"
 AS="N"
/><n
 id="113797"
 p="32.25 266.70"
 Z="2329"
 AS="N"
/><n
 id="113805"
 p="50.96 288.30"
 Z="2336"
 color="20"
 Element="7"
 NumHydrogens="1"
 NeedsClean="yes"
 AS="N"
><t
 p="48.79 290.62"
 BoundingBox="48.79 285.61 53.13 295.64"
 color="20"
 LabelJustification="Left"
 LabelAlignment="Below"
 LineStarts="2 3"
><s font="3" size="6" color="20" face="96">NH</s></t></n><n
 id="113807"
 p="60.31 282.90"
 Z="2338"
 AS="N"
/><n
 id="113809"
 p="69.66 288.30"
 Z="2340"
 AS="N"
/><n
 id="113811"
 p="60.31 272.10"
 Z="2342"
 color="19"
 Element="8"
 NumHydrogens="0"
 NeedsClean="yes"
 AS="N"
><t
 p="57.98 274.42"
 BoundingBox="57.98 269.35 62.64 274.47"
 color="19"
 LabelJustification="Left"
 LabelAlignment="Left"
><s font="3" size="6" color="19" face="96">O</s></t></n><n
 id="113813"
 p="69.66 299.10"
 Z="2344"
 AS="N"
/><n
 id="113815"
 p="79.02 304.50"
 Z="2345"
 AS="N"
/><n
 id="113817"
 p="88.37 299.10"
 Z="2346"
 AS="N"
/><n
 id="113819"
 p="88.37 288.30"
 Z="2347"
 AS="N"
/><n
 id="113821"
 p="79.02 282.90"
 Z="2348"
 AS="N"
/><n
 id="113829"
 p="97.72 304.50"
 Z="2355"
 color="19"
 Element="8"
 NumHydrogens="0"
 NeedsClean="yes"
 AS="N"
><t
 p="95.39 306.82"
 BoundingBox="95.39 301.75 100.05 306.88"
 color="19"
 LabelJustification="Left"
 LabelAlignment="Left"
><s font="3" size="6" color="19" face="96">O</s></t></n><n
 id="113831"
 p="97.72 315.30"
 Z="2357"
 AS="N"
/><n
 id="113833"
 p="88.37 320.70"
 Z="2359"
 AS="N"
/><n
 id="113835"
 p="88.37 331.50"
 Z="2360"
 AS="N"
/><n
 id="113837"
 p="97.72 336.90"
 Z="2361"
 AS="N"
/><n
 id="113839"
 p="107.07 331.50"
 Z="2362"
 AS="N"
/><n
 id="113841"
 p="107.07 320.70"
 Z="2363"
 AS="N"
/><n
 id="113849"
 p="97.72 347.70"
 Z="2370"
 AS="N"
/><n
 id="113851"
 p="107.07 353.10"
 Z="2372"
 color="20"
 Element="7"
 NumHydrogens="1"
 NeedsClean="yes"
 AS="N"
><t
 p="104.90 355.42"
 BoundingBox="104.90 350.41 113.57 355.42"
 color="20"
 LabelJustification="Left"
 LabelAlignment="Left"
><s font="3" size="6" color="20" face="96">NH</s></t></n><n
 id="113853"
 p="107.07 363.90"
 Z="2374"
 AS="N"
/><n
 id="113855"
 p="97.72 369.30"
 Z="2376"
 AS="N"
/><n
 id="113857"
 p="97.72 380.10"
 Z="2377"
 AS="N"
/><n
 id="113859"
 p="107.07 385.50"
 Z="2378"
 AS="N"
/><n
 id="113861"
 p="116.43 380.10"
 Z="2379"
 AS="N"
/><n
 id="113863"
 p="116.43 369.30"
 Z="2380"
 AS="N"
/><n
 id="113871"
 p="125.78 363.90"
 Z="2387"
 AS="N"
/><n
 id="113873"
 p="135.13 369.30"
 Z="2389"
 color="19"
 Element="8"
 NumHydrogens="1"
 NeedsClean="yes"
 AS="N"
><t
 p="132.80 371.62"
 BoundingBox="132.80 366.55 141.80 371.67"
 color="19"
 LabelJustification="Left"
 LabelAlignment="Left"
><s font="3" size="6" color="19" face="96">OH</s></t></n><n
 id="113875"
 p="125.78 353.10"
 Z="2391"
 color="19"
 Element="8"
 NumHydrogens="0"
 NeedsClean="yes"
 AS="N"
><t
 p="123.45 355.42"
 BoundingBox="123.45 350.35 128.11 355.47"
 color="19"
 LabelJustification="Left"
 LabelAlignment="Left"
><s font="3" size="6" color="19" face="96">O</s></t></n><n
 id="113877"
 p="32.25 299.10"
 Z="2393"
 AS="N"
/><n
 id="113879"
 p="41.60 304.50"
 Z="2395"
 color="19"
 Element="8"
 NumHydrogens="1"
 NeedsClean="yes"
 AS="N"
><t
 p="39.27 306.82"
 BoundingBox="39.27 301.75 48.27 306.88"
 color="19"
 LabelJustification="Left"
 LabelAlignment="Left"
><s font="3" size="6" color="19" face="96">OH</s></t></n><n
 id="113881"
 p="22.90 304.50"
 Z="2397"
 color="19"
 Element="8"
 NumHydrogens="0"
 NeedsClean="yes"
 AS="N"
><t
 p="20.57 306.82"
 BoundingBox="20.57 301.75 25.23 306.88"
 color="19"
 LabelJustification="Left"
 LabelAlignment="Right"
><s font="3" size="6" color="19" face="96">O</s></t></n><n
 id="113883"
 p="88.37 353.10"
 Z="2399"
 color="19"
 Element="8"
 NumHydrogens="0"
 NeedsClean="yes"
 AS="N"
><t
 p="86.04 355.42"
 BoundingBox="86.04 350.35 90.70 355.47"
 color="19"
 LabelJustification="Left"
 LabelAlignment="Right"
><s font="3" size="6" color="19" face="96">O</s></t></n><b
 id="113799"
 Z="2330"
 B="113787"
 E="113789"
 Order="2"
 BS="N"
 BondCircularOrdering="113804 0 0 113800"
/><b
 id="113800"
 Z="2331"
 B="113789"
 E="113791"
 BS="N"
/><b
 id="113801"
 Z="2332"
 B="113791"
 E="113793"
 Order="2"
 BS="N"
 BondCircularOrdering="113800 113878 113806 113802"
/><b
 id="113802"
 Z="2333"
 B="113793"
 E="113795"
 BS="N"
/><b
 id="113803"
 Z="2334"
 B="113795"
 E="113797"
 Order="2"
 BS="N"
 BondCircularOrdering="113802 0 0 113804"
/><b
 id="113804"
 Z="2335"
 B="113797"
 E="113787"
 BS="N"
/><b
 id="113806"
 Z="2337"
 B="113793"
 E="113805"
 BS="N"
/><b
 id="113808"
 Z="2339"
 B="113805"
 E="113807"
 BS="N"
/><b
 id="113810"
 Z="2341"
 B="113807"
 E="113809"
 BS="N"
/><b
 id="113812"
 Z="2343"
 B="113807"
 E="113811"
 Order="2"
 BS="N"
/><b
 id="113823"
 Z="2349"
 B="113809"
 E="113813"
 Order="2"
 BS="N"
 BondCircularOrdering="113828 113810 0 113824"
/><b
 id="113824"
 Z="2350"
 B="113813"
 E="113815"
 BS="N"
/><b
 id="113825"
 Z="2351"
 B="113815"
 E="113817"
 Order="2"
 BS="N"
 BondCircularOrdering="113824 0 113830 113826"
/><b
 id="113826"
 Z="2352"
 B="113817"
 E="113819"
 BS="N"
/><b
 id="113827"
 Z="2353"
 B="113819"
 E="113821"
 Order="2"
 BS="N"
 BondCircularOrdering="113826 0 0 113828"
/><b
 id="113828"
 Z="2354"
 B="113821"
 E="113809"
 BS="N"
/><b
 id="113830"
 Z="2356"
 B="113817"
 E="113829"
 BS="N"
/><b
 id="113832"
 Z="2358"
 B="113829"
 E="113831"
 BS="N"
/><b
 id="113843"
 Z="2364"
 B="113831"
 E="113833"
 Order="2"
 BS="N"
 BondCircularOrdering="113848 113832 0 113844"
/><b
 id="113844"
 Z="2365"
 B="113833"
 E="113835"
 BS="N"
/><b
 id="113845"
 Z="2366"
 B="113835"
 E="113837"
 Order="2"
 BS="N"
 BondCircularOrdering="113844 0 113850 113846"
/><b
 id="113846"
 Z="2367"
 B="113837"
 E="113839"
 BS="N"
/><b
 id="113847"
 Z="2368"
 B="113839"
 E="113841"
 Order="2"
 BS="N"
 BondCircularOrdering="113846 0 0 113848"
/><b
 id="113848"
 Z="2369"
 B="113841"
 E="113831"
 BS="N"
/><b
 id="113850"
 Z="2371"
 B="113837"
 E="113849"
 BS="N"
/><b
 id="113852"
 Z="2373"
 B="113849"
 E="113851"
 BS="N"
/><b
 id="113854"
 Z="2375"
 B="113851"
 E="113853"
 BS="N"
/><b
 id="113865"
 Z="2381"
 B="113853"
 E="113855"
 Order="2"
 BS="N"
 BondCircularOrdering="113870 113854 0 113866"
/><b
 id="113866"
 Z="2382"
 B="113855"
 E="113857"
 BS="N"
/><b
 id="113867"
 Z="2383"
 B="113857"
 E="113859"
 Order="2"
 BS="N"
 BondCircularOrdering="113866 0 0 113868"
/><b
 id="113868"
 Z="2384"
 B="113859"
 E="113861"
 BS="N"
/><b
 id="113869"
 Z="2385"
 B="113861"
 E="113863"
 Order="2"
 BS="N"
 BondCircularOrdering="113868 0 113872 113870"
/><b
 id="113870"
 Z="2386"
 B="113863"
 E="113853"
 BS="N"
/><b
 id="113872"
 Z="2388"
 B="113863"
 E="113871"
 BS="N"
/><b
 id="113874"
 Z="2390"
 B="113871"
 E="113873"
 BS="N"
/><b
 id="113876"
 Z="2392"
 B="113871"
 E="113875"
 Order="2"
 BS="N"
/><b
 id="113878"
 Z="2394"
 B="113791"
 E="113877"
 BS="N"
/><b
 id="113880"
 Z="2396"
 B="113877"
 E="113879"
 BS="N"
/><b
 id="113882"
 Z="2398"
 B="113877"
 E="113881"
 Order="2"
 BS="N"
/><b
 id="113884"
 Z="2400"
 B="113849"
 E="113883"
 Order="2"
 BS="N"
/></fragment><fragment
 id="113888"
 BoundingBox="120.96 245.39 215.78 393.63"
 Z="2403"
><n
 id="113885"
 p="140.72 254.24"
 Z="2401"
 AS="N"
/><n
 id="113887"
 p="144.84 264.17"
 Z="2402"
 AS="N"
/><n
 id="113889"
 p="155.49 265.57"
 Z="2404"
 AS="N"
/><n
 id="113891"
 p="162.04 257.04"
 Z="2405"
 AS="N"
/><n
 id="113893"
 p="157.92 247.11"
 Z="2406"
 AS="N"
/><n
 id="113895"
 p="147.27 245.71"
 Z="2407"
 AS="N"
/><n
 id="113903"
 p="138.29 272.70"
 Z="2414"
 AS="N"
/><n
 id="113905"
 p="142.41 282.63"
 Z="2416"
 color="19"
 Element="8"
 NumHydrogens="0"
 NeedsClean="yes"
 AS="N"
><t
 p="140.08 284.95"
 BoundingBox="140.08 279.88 144.74 285"
 color="19"
 LabelJustification="Left"
><s font="3" size="6" color="19" face="96">O</s></t></n><n
 id="113907"
 p="127.63 271.29"
 Z="2418"
 color="19"
 Element="8"
 NumHydrogens="1"
 NeedsClean="yes"
 AS="N"
><t
 p="129.96 273.61"
 BoundingBox="120.96 268.54 129.96 273.66"
 color="19"
 LabelJustification="Right"
 Justification="Right"
 LabelAlignment="Right"
><s font="3" size="6" color="19" face="96">OH</s></t></n><n
 id="113909"
 p="160.84 278.48"
 Z="2420"
 color="20"
 Element="7"
 NumHydrogens="0"
 NeedsClean="yes"
 AS="N"
><t
 p="158.67 280.80"
 BoundingBox="158.67 275.79 163.01 280.80"
 color="20"
 LabelJustification="Left"
><s font="3" size="6" color="20" face="96">N</s></t></n><n
 id="113911"
 p="155.49 287.75"
 Z="2422"
 AS="N"
/><n
 id="113913"
 p="162.65 295.70"
 Z="2423"
 AS="N"
/><n
 id="113915"
 p="172.43 291.35"
 Z="2424"
 AS="N"
/><n
 id="113917"
 p="171.16 281.25"
 Z="2425"
 AS="N"
/><n
 id="113924"
 p="161.25 306.36"
 Z="2431"
 AS="N"
/><n
 id="113926"
 p="169.78 312.90"
 Z="2432"
 AS="N"
/><n
 id="113928"
 p="179.71 308.79"
 Z="2433"
 AS="N"
/><n
 id="113930"
 p="181.11 298.13"
 Z="2434"
 AS="N"
/><n
 id="113937"
 p="188.24 315.33"
 Z="2440"
 color="19"
 Element="8"
 NumHydrogens="0"
 NeedsClean="yes"
 AS="N"
><t
 p="185.91 317.65"
 BoundingBox="185.91 312.58 190.57 317.70"
 color="19"
 LabelJustification="Left"
><s font="3" size="6" color="19" face="96">O</s></t></n><n
 id="113939"
 p="186.83 325.99"
 Z="2442"
 AS="N"
/><n
 id="113941"
 p="176.90 330.11"
 Z="2444"
 AS="N"
/><n
 id="113943"
 p="175.50 340.76"
 Z="2445"
 AS="N"
/><n
 id="113945"
 p="184.03 347.31"
 Z="2446"
 AS="N"
/><n
 id="113947"
 p="193.96 343.20"
 Z="2447"
 AS="N"
/><n
 id="113949"
 p="195.36 332.54"
 Z="2448"
 AS="N"
/><n
 id="113957"
 p="184.87 358.03"
 Z="2455"
 AS="N"
/><n
 id="113959"
 p="195.32 360.54"
 Z="2456"
 color="20"
 Element="7"
 NumHydrogens="0"
 NeedsClean="yes"
 AS="N"
><t
 p="193.15 362.86"
 BoundingBox="193.15 357.85 197.49 362.86"
 color="20"
 LabelJustification="Left"
><s font="3" size="6" color="20" face="96">N</s></t></n><n
 id="113961"
 p="200.94 351.37"
 Z="2457"
 AS="N"
/><n
 id="113967"
 p="200.67 373.45"
 Z="2462"
 AS="N"
/><n
 id="113969"
 p="211.33 374.85"
 Z="2464"
 AS="N"
/><n
 id="113971"
 p="215.44 384.78"
 Z="2465"
 AS="N"
/><n
 id="113973"
 p="208.90 393.31"
 Z="2466"
 AS="N"
/><n
 id="113975"
 p="198.24 391.91"
 Z="2467"
 AS="N"
/><n
 id="113977"
 p="194.13 381.98"
 Z="2468"
 AS="N"
/><n
 id="113985"
 p="183.47 380.57"
 Z="2475"
 AS="N"
/><n
 id="113987"
 p="211.69 351.37"
 Z="2477"
 color="19"
 Element="8"
 NumHydrogens="0"
 NeedsClean="yes"
 AS="N"
><t
 p="209.36 353.69"
 BoundingBox="209.36 348.62 214.02 353.74"
 color="19"
 LabelJustification="Left"
><s font="3" size="6" color="19" face="96">O</s></t></n><n
 id="113989"
 p="176.70 365.01"
 Z="2479"
 color="19"
 Element="8"
 NumHydrogens="0"
 NeedsClean="yes"
 AS="N"
><t
 p="174.37 367.33"
 BoundingBox="174.37 362.26 179.03 367.38"
 color="19"
 LabelJustification="Left"
><s font="3" size="6" color="19" face="96">O</s></t></n><n
 id="113991"
 p="179.27 274.19"
 Z="2481"
 color="19"
 Element="8"
 NumHydrogens="0"
 NeedsClean="yes"
 AS="N"
><t
 p="176.94 276.51"
 BoundingBox="176.94 271.44 181.60 276.56"
 color="19"
 LabelJustification="Left"
><s font="3" size="6" color="19" face="96">O</s></t></n><n
 id="113994"
 p="144.80 288.87"
 Z="2483"
 color="19"
 Element="8"
 NumHydrogens="0"
 NeedsClean="yes"
 AS="N"
><t
 p="142.47 291.19"
 BoundingBox="142.47 286.12 147.13 291.24"
 color="19"
 LabelJustification="Left"
><s font="3" size="6" color="19" face="96">O</s></t></n><n
 id="113996"
 p="176.93 389.10"
 Z="2485"
 color="19"
 Element="8"
 NumHydrogens="0"
 NeedsClean="yes"
 AS="N"
><t
 p="174.60 391.42"
 BoundingBox="174.60 386.35 179.26 391.47"
 color="19"
 LabelJustification="Left"
><s font="3" size="6" color="19" face="96">O</s></t></n><n
 id="113999"
 p="179.36 370.64"
 Z="2487"
 color="19"
 Element="8"
 NumHydrogens="1"
 NeedsClean="yes"
 AS="N"
><t
 p="181.69 372.96"
 BoundingBox="172.69 367.89 181.69 373.01"
 color="19"
 LabelJustification="Right"
 Justification="Right"
 LabelAlignment="Right"
><s font="3" size="6" color="19" face="96">OH</s></t></n><b
 id="113897"
 Z="2408"
 B="113885"
 E="113887"
 Order="2"
 BS="N"
 BondCircularOrdering="113902 0 113904 113898"
/><b
 id="113898"
 Z="2409"
 B="113887"
 E="113889"
 BS="N"
/><b
 id="113899"
 Z="2410"
 B="113889"
 E="113891"
 Order="2"
 BS="N"
 BondCircularOrdering="113898 113910 0 113900"
/><b
 id="113900"
 Z="2411"
 B="113891"
 E="113893"
 BS="N"
/><b
 id="113901"
 Z="2412"
 B="113893"
 E="113895"
 Order="2"
 BS="N"
 BondCircularOrdering="113900 0 0 113902"
/><b
 id="113902"
 Z="2413"
 B="113895"
 E="113885"
 BS="N"
/><b
 id="113904"
 Z="2415"
 B="113887"
 E="113903"
 BS="N"
/><b
 id="113906"
 Z="2417"
 B="113903"
 E="113905"
 Order="2"
 BS="N"
/><b
 id="113908"
 Z="2419"
 B="113903"
 E="113907"
 BS="N"
/><b
 id="113910"
 Z="2421"
 B="113889"
 E="113909"
 BS="N"
/><b
 id="113919"
 Z="2426"
 B="113909"
 E="113911"
 BS="N"
/><b
 id="113920"
 Z="2427"
 B="113911"
 E="113913"
 BS="N"
/><b
 id="113921"
 Z="2428"
 B="113913"
 E="113915"
 BS="N"
/><b
 id="113922"
 Z="2429"
 B="113915"
 E="113917"
 BS="N"
/><b
 id="113923"
 Z="2430"
 B="113917"
 E="113909"
 BS="N"
/><b
 id="113932"
 Z="2435"
 B="113913"
 E="113924"
 Order="2"
 BS="N"
 BondCircularOrdering="113921 113920 0 113933"
/><b
 id="113933"
 Z="2436"
 B="113924"
 E="113926"
 BS="N"
/><b
 id="113934"
 Z="2437"
 B="113926"
 E="113928"
 Order="2"
 BS="N"
 BondCircularOrdering="113933 0 113938 113935"
/><b
 id="113935"
 Z="2438"
 B="113928"
 E="113930"
 BS="N"
/><b
 id="113936"
 Z="2439"
 B="113930"
 E="113915"
 Order="2"
 BS="N"
 BondCircularOrdering="113935 0 113922 113921"
/><b
 id="113938"
 Z="2441"
 B="113928"
 E="113937"
 BS="N"
/><b
 id="113940"
 Z="2443"
 B="113937"
 E="113939"
 BS="N"
/><b
 id="113951"
 Z="2449"
 B="113939"
 E="113941"
 Order="2"
 BS="N"
 BondCircularOrdering="113956 113940 0 113952"
/><b
 id="113952"
 Z="2450"
 B="113941"
 E="113943"
 BS="N"
/><b
 id="113953"
 Z="2451"
 B="113943"
 E="113945"
 Order="2"
 BS="N"
 BondCircularOrdering="113952 0 113963 113954"
/><b
 id="113954"
 Z="2452"
 B="113945"
 E="113947"
 BS="N"
/><b
 id="113955"
 Z="2453"
 B="113947"
 E="113949"
 Order="2"
 BS="N"
 BondCircularOrdering="113954 113966 0 113956"
/><b
 id="113956"
 Z="2454"
 B="113949"
 E="113939"
 BS="N"
/><b
 id="113963"
 Z="2458"
 B="113945"
 E="113957"
 BS="N"
/><b
 id="113964"
 Z="2459"
 B="113957"
 E="113959"
 BS="N"
/><b
 id="113965"
 Z="2460"
 B="113959"
 E="113961"
 BS="N"
/><b
 id="113966"
 Z="2461"
 B="113961"
 E="113947"
 BS="N"
/><b
 id="113968"
 Z="2463"
 B="113959"
 E="113967"
 BS="N"
/><b
 id="113979"
 Z="2469"
 B="113967"
 E="113969"
 Order="2"
 BS="N"
 BondCircularOrdering="113968 113984 113980 0"
/><b
 id="113980"
 Z="2470"
 B="113969"
 E="113971"
 BS="N"
/><b
 id="113981"
 Z="2471"
 B="113971"
 E="113973"
 Order="2"
 BS="N"
 BondCircularOrdering="0 113980 113982 0"
/><b
 id="113982"
 Z="2472"
 B="113973"
 E="113975"
 BS="N"
/><b
 id="113983"
 Z="2473"
 B="113975"
 E="113977"
 Order="2"
 BS="N"
 BondCircularOrdering="0 113982 113984 113986"
/><b
 id="113984"
 Z="2474"
 B="113977"
 E="113967"
 BS="N"
/><b
 id="113986"
 Z="2476"
 B="113977"
 E="113985"
 BS="N"
/><b
 id="113988"
 Z="2478"
 B="113961"
 E="113987"
 Order="2"
 BS="N"
/><b
 id="113990"
 Z="2480"
 B="113957"
 E="113989"
 Order="2"
 BS="N"
/><b
 id="113992"
 Z="2482"
 B="113917"
 E="113991"
 Order="2"
 BS="N"
/><b
 id="113995"
 Z="2484"
 B="113911"
 E="113994"
 Order="2"
 BS="N"
/><b
 id="113997"
 Z="2486"
 B="113985"
 E="113996"
 Order="2"
 BS="N"
/><b
 id="114000"
 Z="2488"
 B="113985"
 E="113999"
 BS="N"
/></fragment><fragment
 id="114004"
 BoundingBox="215.74 234.61 294.88 400.98"
 Z="2491"
><n
 id="114001"
 p="218.07 258.86"
 Z="2489"
 AS="N"
/><n
 id="114003"
 p="218.07 269.61"
 Z="2490"
 AS="N"
/><n
 id="114005"
 p="227.38 274.99"
 Z="2492"
 AS="N"
/><n
 id="114007"
 p="236.69 269.61"
 Z="2493"
 AS="N"
/><n
 id="114009"
 p="236.69 258.86"
 Z="2494"
 AS="N"
/><n
 id="114011"
 p="227.38 253.49"
 Z="2495"
 AS="N"
/><n
 id="114021"
 p="227.38 242.74"
 Z="2502"
 AS="N"
/><n
 id="114023"
 p="218.07 237.36"
 Z="2504"
 color="19"
 Element="8"
 NumHydrogens="0"
 NeedsClean="yes"
 AS="N"
><t
 p="215.74 239.68"
 BoundingBox="215.74 234.61 220.40 239.73"
 color="19"
 LabelJustification="Left"
><s font="3" size="6" color="19" face="96">O</s></t></n><n
 id="114025"
 p="236.69 237.36"
 Z="2506"
 color="19"
 Element="8"
 NumHydrogens="1"
 NeedsClean="yes"
 AS="N"
><t
 p="234.36 239.68"
 BoundingBox="234.36 234.61 243.36 239.73"
 color="19"
 LabelJustification="Left"
 LabelAlignment="Left"
><s font="3" size="6" color="19" face="96">OH</s></t></n><n
 id="114027"
 p="246 274.99"
 Z="2508"
 color="20"
 Element="7"
 NumHydrogens="1"
 NeedsClean="yes"
 AS="N"
><t
 p="243.83 277.31"
 BoundingBox="243.83 272.30 252.50 277.31"
 color="20"
 LabelJustification="Left"
 LabelAlignment="Left"
><s font="3" size="6" color="20" face="96">NH</s></t></n><n
 id="114029"
 p="246 285.74"
 Z="2510"
 AS="N"
/><n
 id="114031"
 p="255.31 291.11"
 Z="2512"
 AS="N"
/><n
 id="114033"
 p="255.31 301.86"
 Z="2514"
 AS="N"
/><n
 id="114035"
 p="264.62 307.24"
 Z="2515"
 AS="N"
/><n
 id="114037"
 p="273.93 301.86"
 Z="2516"
 AS="N"
/><n
 id="114039"
 p="273.93 291.11"
 Z="2517"
 AS="N"
/><n
 id="114041"
 p="264.62 285.74"
 Z="2518"
 AS="N"
/><n
 id="114049"
 p="283.24 307.24"
 Z="2525"
 color="19"
 Element="8"
 NumHydrogens="0"
 NeedsClean="yes"
 AS="N"
><t
 p="280.91 309.56"
 BoundingBox="280.91 304.49 285.57 309.61"
 color="19"
 LabelJustification="Left"
><s font="3" size="6" color="19" face="96">O</s></t></n><n
 id="114051"
 p="283.24 317.99"
 Z="2527"
 AS="N"
/><n
 id="114053"
 p="273.93 323.36"
 Z="2529"
 AS="N"
/><n
 id="114055"
 p="273.93 334.11"
 Z="2530"
 AS="N"
/><n
 id="114057"
 p="283.24 339.49"
 Z="2531"
 AS="N"
/><n
 id="114059"
 p="292.55 334.11"
 Z="2532"
 AS="N"
/><n
 id="114061"
 p="292.55 323.36"
 Z="2533"
 AS="N"
/><n
 id="114069"
 p="283.24 350.24"
 Z="2540"
 AS="N"
/><n
 id="114071"
 p="292.55 355.61"
 Z="2542"
 color="19"
 Element="8"
 NumHydrogens="0"
 NeedsClean="yes"
 AS="N"
><t
 p="290.22 357.93"
 BoundingBox="290.22 352.86 294.88 357.98"
 color="19"
 LabelJustification="Left"
><s font="3" size="6" color="19" face="96">O</s></t></n><n
 id="114073"
 p="273.93 355.61"
 Z="2544"
 color="20"
 Element="7"
 NumHydrogens="1"
 NeedsClean="yes"
 AS="N"
><t
 p="276.10 357.93"
 BoundingBox="267.43 352.92 276.10 357.93"
 color="20"
 LabelJustification="Right"
 Justification="Right"
 LabelAlignment="Right"
><s font="3" size="6" color="20" face="96">NH</s></t></n><n
 id="114075"
 p="273.93 366.36"
 Z="2546"
 AS="N"
/><n
 id="114077"
 p="264.62 371.74"
 Z="2548"
 AS="N"
/><n
 id="114079"
 p="264.62 382.49"
 Z="2549"
 AS="N"
/><n
 id="114081"
 p="273.93 387.86"
 Z="2550"
 AS="N"
/><n
 id="114083"
 p="283.24 382.49"
 Z="2551"
 AS="N"
/><n
 id="114085"
 p="283.24 371.74"
 Z="2552"
 AS="N"
/><n
 id="114093"
 p="255.31 387.86"
 Z="2559"
 AS="N"
/><n
 id="114095"
 p="246 382.49"
 Z="2561"
 color="19"
 Element="8"
 NumHydrogens="1"
 NeedsClean="yes"
 AS="N"
><t
 p="248.33 384.81"
 BoundingBox="239.33 379.74 248.33 384.86"
 color="19"
 LabelJustification="Right"
 Justification="Right"
 LabelAlignment="Right"
><s font="3" size="6" color="19" face="96">OH</s></t></n><n
 id="114097"
 p="255.31 398.61"
 Z="2563"
 color="19"
 Element="8"
 NumHydrogens="0"
 NeedsClean="yes"
 AS="N"
><t
 p="252.98 400.93"
 BoundingBox="252.98 395.86 257.64 400.98"
 color="19"
 LabelJustification="Left"
><s font="3" size="6" color="19" face="96">O</s></t></n><n
 id="114099"
 p="236.69 291.11"
 Z="2565"
 color="19"
 Element="8"
 NumHydrogens="0"
 NeedsClean="yes"
 AS="N"
><t
 p="234.36 293.43"
 BoundingBox="234.36 288.36 239.02 293.48"
 color="19"
 LabelJustification="Left"
><s font="3" size="6" color="19" face="96">O</s></t></n><b
 id="114013"
 Z="2496"
 B="114001"
 E="114003"
 Order="2"
 BS="N"
 BondCircularOrdering="114018 0 0 114014"
/><b
 id="114014"
 Z="2497"
 B="114003"
 E="114005"
 BS="N"
/><b
 id="114015"
 Z="2498"
 B="114005"
 E="114007"
 Order="2"
 BS="N"
 BondCircularOrdering="114014 0 114028 114016"
/><b
 id="114016"
 Z="2499"
 B="114007"
 E="114009"
 BS="N"
/><b
 id="114017"
 Z="2500"
 B="114009"
 E="114011"
 Order="2"
 BS="N"
 BondCircularOrdering="114016 0 114022 114018"
/><b
 id="114018"
 Z="2501"
 B="114011"
 E="114001"
 BS="N"
/><b
 id="114022"
 Z="2503"
 B="114011"
 E="114021"
 BS="N"
/><b
 id="114024"
 Z="2505"
 B="114021"
 E="114023"
 Order="2"
 BS="N"
/><b
 id="114026"
 Z="2507"
 B="114021"
 E="114025"
 BS="N"
/><b
 id="114028"
 Z="2509"
 B="114007"
 E="114027"
 BS="N"
/><b
 id="114030"
 Z="2511"
 B="114027"
 E="114029"
 BS="N"
/><b
 id="114032"
 Z="2513"
 B="114029"
 E="114031"
 BS="N"
/><b
 id="114043"
 Z="2519"
 B="114031"
 E="114033"
 Order="2"
 BS="N"
 BondCircularOrdering="114048 114032 0 114044"
/><b
 id="114044"
 Z="2520"
 B="114033"
 E="114035"
 BS="N"
/><b
 id="114045"
 Z="2521"
 B="114035"
 E="114037"
 Order="2"
 BS="N"
 BondCircularOrdering="114044 0 114050 114046"
/><b
 id="114046"
 Z="2522"
 B="114037"
 E="114039"
 BS="N"
/><b
 id="114047"
 Z="2523"
 B="114039"
 E="114041"
 Order="2"
 BS="N"
 BondCircularOrdering="114046 0 0 114048"
/><b
 id="114048"
 Z="2524"
 B="114041"
 E="114031"
 BS="N"
/><b
 id="114050"
 Z="2526"
 B="114037"
 E="114049"
 BS="N"
/><b
 id="114052"
 Z="2528"
 B="114049"
 E="114051"
 BS="N"
/><b
 id="114063"
 Z="2534"
 B="114051"
 E="114053"
 Order="2"
 BS="N"
 BondCircularOrdering="114068 114052 0 114064"
/><b
 id="114064"
 Z="2535"
 B="114053"
 E="114055"
 BS="N"
/><b
 id="114065"
 Z="2536"
 B="114055"
 E="114057"
 Order="2"
 BS="N"
 BondCircularOrdering="114064 0 114070 114066"
/><b
 id="114066"
 Z="2537"
 B="114057"
 E="114059"
 BS="N"
/><b
 id="114067"
 Z="2538"
 B="114059"
 E="114061"
 Order="2"
 BS="N"
 BondCircularOrdering="114066 0 0 114068"
/><b
 id="114068"
 Z="2539"
 B="114061"
 E="114051"
 BS="N"
/><b
 id="114070"
 Z="2541"
 B="114057"
 E="114069"
 BS="N"
/><b
 id="114072"
 Z="2543"
 B="114069"
 E="114071"
 Order="2"
 BS="N"
/><b
 id="114074"
 Z="2545"
 B="114069"
 E="114073"
 BS="N"
/><b
 id="114076"
 Z="2547"
 B="114073"
 E="114075"
 BS="N"
/><b
 id="114087"
 Z="2553"
 B="114075"
 E="114077"
 Order="2"
 BS="N"
 BondCircularOrdering="114092 114076 0 114088"
/><b
 id="114088"
 Z="2554"
 B="114077"
 E="114079"
 BS="N"
/><b
 id="114089"
 Z="2555"
 B="114079"
 E="114081"
 Order="2"
 BS="N"
 BondCircularOrdering="114088 114094 0 114090"
/><b
 id="114090"
 Z="2556"
 B="114081"
 E="114083"
 BS="N"
/><b
 id="114091"
 Z="2557"
 B="114083"
 E="114085"
 Order="2"
 BS="N"
 BondCircularOrdering="114090 0 0 114092"
/><b
 id="114092"
 Z="2558"
 B="114085"
 E="114075"
 BS="N"
/><b
 id="114094"
 Z="2560"
 B="114079"
 E="114093"
 BS="N"
/><b
 id="114096"
 Z="2562"
 B="114093"
 E="114095"
 BS="N"
/><b
 id="114098"
 Z="2564"
 B="114093"
 E="114097"
 Order="2"
 BS="N"
/><b
 id="114100"
 Z="2566"
 B="114029"
 E="114099"
 Order="2"
 BS="N"
/></fragment><fragment
 id="114104"
 BoundingBox="304.68 257.65 391.49 374.15"
 Z="2569"
><n
 id="114101"
 p="342.40 276.60"
 Z="2567"
 AS="N"
/><n
 id="114103"
 p="342.40 287.40"
 Z="2568"
 AS="N"
/><n
 id="114105"
 p="351.75 292.80"
 Z="2570"
 AS="N"
/><n
 id="114107"
 p="361.10 287.40"
 Z="2571"
 AS="N"
/><n
 id="114109"
 p="361.10 276.60"
 Z="2572"
 AS="N"
/><n
 id="114111"
 p="351.75 271.20"
 Z="2573"
 AS="N"
/><n
 id="114123"
 p="333.04 271.20"
 Z="2580"
 AS="N"
/><n
 id="114125"
 p="333.04 260.40"
 Z="2582"
 color="19"
 Element="8"
 NumHydrogens="1"
 NeedsClean="yes"
 AS="N"
><t
 p="330.71 262.72"
 BoundingBox="330.71 257.65 339.71 262.77"
 color="19"
 LabelJustification="Left"
 LabelAlignment="Left"
><s font="3" size="6" color="19" face="96">OH</s></t></n><n
 id="114127"
 p="323.69 276.60"
 Z="2584"
 color="19"
 Element="8"
 NumHydrogens="0"
 NeedsClean="yes"
 AS="N"
><t
 p="321.36 278.92"
 BoundingBox="321.36 273.85 326.02 278.97"
 color="19"
 LabelJustification="Left"
><s font="3" size="6" color="19" face="96">O</s></t></n><n
 id="114129"
 p="333.04 292.80"
 Z="2586"
 color="20"
 Element="7"
 NumHydrogens="1"
 NeedsClean="yes"
 AS="N"
><t
 p="335.21 295.12"
 BoundingBox="326.54 290.11 335.21 295.12"
 color="20"
 LabelJustification="Right"
 Justification="Right"
 LabelAlignment="Right"
><s font="3" size="6" color="20" face="96">NH</s></t></n><n
 id="114131"
 p="333.04 303.60"
 Z="2588"
 AS="N"
/><n
 id="114133"
 p="342.40 309"
 Z="2590"
 color="19"
 Element="8"
 NumHydrogens="0"
 NeedsClean="yes"
 AS="N"
><t
 p="340.07 311.32"
 BoundingBox="340.07 306.25 344.73 311.38"
 color="19"
 LabelJustification="Left"
><s font="3" size="6" color="19" face="96">O</s></t></n><n
 id="114135"
 p="323.69 309"
 Z="2592"
 AS="N"
/><n
 id="114137"
 p="314.34 303.60"
 Z="2594"
 AS="N"
/><n
 id="114139"
 p="304.98 309"
 Z="2595"
 AS="N"
/><n
 id="114141"
 p="304.98 319.80"
 Z="2596"
 AS="N"
/><n
 id="114143"
 p="314.34 325.20"
 Z="2597"
 AS="N"
/><n
 id="114145"
 p="323.69 319.80"
 Z="2598"
 AS="N"
/><n
 id="114153"
 p="333.04 325.20"
 Z="2605"
 color="19"
 Element="8"
 NumHydrogens="0"
 NeedsClean="yes"
 AS="N"
><t
 p="330.71 327.52"
 BoundingBox="330.71 322.45 335.37 327.57"
 color="19"
 LabelJustification="Left"
><s font="3" size="6" color="19" face="96">O</s></t></n><n
 id="114155"
 p="333.04 336"
 Z="2607"
 AS="N"
/><n
 id="114189"
 p="323.69 341.40"
 Z="2609"
 AS="N"
/><n
 id="114191"
 p="323.69 352.20"
 Z="2610"
 AS="N"
/><n
 id="114193"
 p="333.04 357.60"
 Z="2611"
 AS="N"
/><n
 id="114195"
 p="342.40 352.20"
 Z="2612"
 AS="N"
/><n
 id="114197"
 p="342.40 341.40"
 Z="2613"
 AS="N"
/><n
 id="114205"
 p="351.75 336"
 Z="2620"
 AS="N"
/><n
 id="114207"
 p="351.75 325.20"
 Z="2622"
 color="19"
 Element="8"
 NumHydrogens="0"
 NeedsClean="yes"
 AS="N"
><t
 p="349.42 327.52"
 BoundingBox="349.42 322.45 354.08 327.57"
 color="19"
 LabelJustification="Left"
><s font="3" size="6" color="19" face="96">O</s></t></n><n
 id="114209"
 p="361.10 341.40"
 Z="2624"
 color="20"
 Element="7"
 NumHydrogens="1"
 NeedsClean="yes"
 AS="N"
><t
 p="358.93 343.72"
 BoundingBox="358.93 338.71 367.60 343.72"
 color="20"
 LabelJustification="Left"
 LabelAlignment="Left"
><s font="3" size="6" color="20" face="96">NH</s></t></n><n
 id="114211"
 p="361.10 352.20"
 Z="2626"
 AS="N"
/><n
 id="114213"
 p="351.75 357.60"
 Z="2628"
 AS="N"
/><n
 id="114215"
 p="351.75 368.40"
 Z="2629"
 AS="N"
/><n
 id="114217"
 p="361.10 373.80"
 Z="2630"
 AS="N"
/><n
 id="114219"
 p="370.46 368.40"
 Z="2631"
 AS="N"
/><n
 id="114221"
 p="370.46 357.60"
 Z="2632"
 AS="N"
/><n
 id="114229"
 p="379.81 352.20"
 Z="2639"
 AS="N"
/><n
 id="114231"
 p="379.81 341.40"
 Z="2641"
 color="19"
 Element="8"
 NumHydrogens="1"
 NeedsClean="yes"
 AS="N"
><t
 p="377.48 343.72"
 BoundingBox="377.48 338.65 386.48 343.77"
 color="19"
 LabelJustification="Left"
 LabelAlignment="Left"
><s font="3" size="6" color="19" face="96">OH</s></t></n><n
 id="114233"
 p="389.16 357.60"
 Z="2643"
 color="19"
 Element="8"
 NumHydrogens="0"
 NeedsClean="yes"
 AS="N"
><t
 p="386.83 359.92"
 BoundingBox="386.83 354.85 391.49 359.97"
 color="19"
 LabelJustification="Left"
><s font="3" size="6" color="19" face="96">O</s></t></n><b
 id="114113"
 Z="2574"
 B="114101"
 E="114103"
 Order="2"
 BS="N"
 BondCircularOrdering="114118 114124 114130 114114"
/><b
 id="114114"
 Z="2575"
 B="114103"
 E="114105"
 BS="N"
/><b
 id="114115"
 Z="2576"
 B="114105"
 E="114107"
 Order="2"
 BS="N"
 BondCircularOrdering="114114 0 0 114116"
/><b
 id="114116"
 Z="2577"
 B="114107"
 E="114109"
 BS="N"
/><b
 id="114117"
 Z="2578"
 B="114109"
 E="114111"
 Order="2"
 BS="N"
 BondCircularOrdering="114116 0 0 114118"
/><b
 id="114118"
 Z="2579"
 B="114111"
 E="114101"
 BS="N"
/><b
 id="114124"
 Z="2581"
 B="114101"
 E="114123"
 BS="N"
/><b
 id="114126"
 Z="2583"
 B="114123"
 E="114125"
 BS="N"
/><b
 id="114128"
 Z="2585"
 B="114123"
 E="114127"
 Order="2"
 BS="N"
/><b
 id="114130"
 Z="2587"
 B="114103"
 E="114129"
 BS="N"
/><b
 id="114132"
 Z="2589"
 B="114129"
 E="114131"
 BS="N"
/><b
 id="114134"
 Z="2591"
 B="114131"
 E="114133"
 Order="2"
 BS="N"
/><b
 id="114136"
 Z="2593"
 B="114131"
 E="114135"
 BS="N"
/><b
 id="114147"
 Z="2599"
 B="114135"
 E="114137"
 Order="2"
 BS="N"
 BondCircularOrdering="114152 114136 0 114148"
/><b
 id="114148"
 Z="2600"
 B="114137"
 E="114139"
 BS="N"
/><b
 id="114149"
 Z="2601"
 B="114139"
 E="114141"
 Order="2"
 BS="N"
 BondCircularOrdering="114148 0 0 114150"
/><b
 id="114150"
 Z="2602"
 B="114141"
 E="114143"
 BS="N"
/><b
 id="114151"
 Z="2603"
 B="114143"
 E="114145"
 Order="2"
 BS="N"
 BondCircularOrdering="114150 0 114154 114152"
/><b
 id="114152"
 Z="2604"
 B="114145"
 E="114135"
 BS="N"
/><b
 id="114154"
 Z="2606"
 B="114145"
 E="114153"
 BS="N"
/><b
 id="114156"
 Z="2608"
 B="114153"
 E="114155"
 BS="N"
/><b
 id="114199"
 Z="2614"
 B="114155"
 E="114189"
 Order="2"
 BS="N"
 BondCircularOrdering="114204 114156 0 114200"
/><b
 id="114200"
 Z="2615"
 B="114189"
 E="114191"
 BS="N"
/><b
 id="114201"
 Z="2616"
 B="114191"
 E="114193"
 Order="2"
 BS="N"
 BondCircularOrdering="114200 0 0 114202"
/><b
 id="114202"
 Z="2617"
 B="114193"
 E="114195"
 BS="N"
/><b
 id="114203"
 Z="2618"
 B="114195"
 E="114197"
 Order="2"
 BS="N"
 BondCircularOrdering="114202 0 114206 114204"
/><b
 id="114204"
 Z="2619"
 B="114197"
 E="114155"
 BS="N"
/><b
 id="114206"
 Z="2621"
 B="114197"
 E="114205"
 BS="N"
/><b
 id="114208"
 Z="2623"
 B="114205"
 E="114207"
 Order="2"
 BS="N"
/><b
 id="114210"
 Z="2625"
 B="114205"
 E="114209"
 BS="N"
/><b
 id="114212"
 Z="2627"
 B="114209"
 E="114211"
 BS="N"
/><b
 id="114223"
 Z="2633"
 B="114211"
 E="114213"
 Order="2"
 BS="N"
 BondCircularOrdering="114228 114212 0 114224"
/><b
 id="114224"
 Z="2634"
 B="114213"
 E="114215"
 BS="N"
/><b
 id="114225"
 Z="2635"
 B="114215"
 E="114217"
 Order="2"
 BS="N"
 BondCircularOrdering="114224 0 0 114226"
/><b
 id="114226"
 Z="2636"
 B="114217"
 E="114219"
 BS="N"
/><b
 id="114227"
 Z="2637"
 B="114219"
 E="114221"
 Order="2"
 BS="N"
 BondCircularOrdering="114226 0 114230 114228"
/><b
 id="114228"
 Z="2638"
 B="114221"
 E="114211"
 BS="N"
/><b
 id="114230"
 Z="2640"
 B="114221"
 E="114229"
 BS="N"
/><b
 id="114232"
 Z="2642"
 B="114229"
 E="114231"
 BS="N"
/><b
 id="114234"
 Z="2644"
 B="114229"
 E="114233"
 Order="2"
 BS="N"
/></fragment><fragment
 id="114238"
 BoundingBox="411.07 219.72 491.69 289.34"
 Z="2647"
><n
 id="114235"
 p="467.23 281.60"
 Z="2645"
 AS="N"
/><n
 id="114237"
 p="467.23 270.85"
 Z="2646"
 AS="N"
/><n
 id="114239"
 p="457.92 265.47"
 Z="2648"
 AS="N"
/><n
 id="114241"
 p="448.61 270.85"
 Z="2649"
 AS="N"
/><n
 id="114243"
 p="448.61 281.60"
 Z="2650"
 AS="N"
/><n
 id="114245"
 p="457.92 286.97"
 Z="2651"
 AS="N"
/><n
 id="114253"
 p="476.54 286.97"
 Z="2658"
 color="19"
 Element="8"
 NumHydrogens="0"
 NeedsClean="yes"
 AS="N"
><t
 p="474.21 289.29"
 BoundingBox="474.21 284.22 478.87 289.34"
 color="19"
 LabelJustification="Left"
><s font="3" size="6" color="19" face="96">O</s></t></n><n
 id="114255"
 p="485.85 281.60"
 Z="2660"
 NodeType="Nickname"
 NeedsClean="yes"
 AS="N"
><fragment
 id="115735"
><n
 id="115432"
 p="485.85 281.60"
 Z="1186"
/><n
 id="115433"
 p="476.54 286.97"
 Z="1187"
 NodeType="ExternalConnectionPoint"
/><b
 id="115434"
 Z="1188"
 B="115433"
 E="115432"
/></fragment><t
 p="483.35 283.92"
 BoundingBox="483.35 278.91 491.69 283.97"
 LabelJustification="Left"
 LabelAlignment="Left"
><s font="3" size="6" color="0" face="96">Me</s></t></n><n
 id="114257"
 p="439.30 265.47"
 Z="2662"
 AS="N"
/><n
 id="114259"
 p="429.99 270.85"
 Z="2664"
 color="19"
 Element="8"
 NumHydrogens="0"
 NeedsClean="yes"
 AS="N"
><t
 p="427.66 273.17"
 BoundingBox="427.66 268.10 432.32 273.22"
 color="19"
 LabelJustification="Left"
><s font="3" size="6" color="19" face="96">O</s></t></n><n
 id="114261"
 p="439.30 254.72"
 Z="2666"
 color="20"
 Element="7"
 NumHydrogens="1"
 NeedsClean="yes"
 AS="N"
><t
 p="437.13 257.04"
 BoundingBox="437.13 252.03 445.80 257.04"
 color="20"
 LabelJustification="Left"
 LabelAlignment="Left"
><s font="3" size="6" color="20" face="96">NH</s></t></n><n
 id="114265"
 p="429.99 249.35"
 Z="2668"
 AS="N"
/><n
 id="114267"
 p="420.68 254.72"
 Z="2670"
 AS="N"
/><n
 id="114269"
 p="411.37 249.35"
 Z="2671"
 AS="N"
/><n
 id="114271"
 p="411.37 238.60"
 Z="2672"
 AS="N"
/><n
 id="114273"
 p="420.68 233.22"
 Z="2673"
 AS="N"
/><n
 id="114275"
 p="429.99 238.60"
 Z="2674"
 AS="N"
/><n
 id="114283"
 p="439.30 233.22"
 Z="2681"
 AS="N"
/><n
 id="114285"
 p="448.61 238.60"
 Z="2683"
 color="19"
 Element="8"
 NumHydrogens="1"
 NeedsClean="yes"
 AS="N"
><t
 p="446.28 240.92"
 BoundingBox="446.28 235.85 455.28 240.97"
 color="19"
 LabelJustification="Left"
 LabelAlignment="Left"
><s font="3" size="6" color="19" face="96">OH</s></t></n><n
 id="114287"
 p="439.30 222.47"
 Z="2685"
 color="19"
 Element="8"
 NumHydrogens="0"
 NeedsClean="yes"
 AS="N"
><t
 p="436.97 224.79"
 BoundingBox="436.97 219.72 441.63 224.84"
 color="19"
 LabelJustification="Left"
><s font="3" size="6" color="19" face="96">O</s></t></n><b
 id="114247"
 Z="2652"
 B="114235"
 E="114237"
 Order="2"
 BS="N"
 BondCircularOrdering="114252 114254 0 114248"
/><b
 id="114248"
 Z="2653"
 B="114237"
 E="114239"
 BS="N"
/><b
 id="114249"
 Z="2654"
 B="114239"
 E="114241"
 Order="2"
 BS="N"
 BondCircularOrdering="114248 0 114258 114250"
/><b
 id="114250"
 Z="2655"
 B="114241"
 E="114243"
 BS="N"
/><b
 id="114251"
 Z="2656"
 B="114243"
 E="114245"
 Order="2"
 BS="N"
 BondCircularOrdering="114250 0 0 114252"
/><b
 id="114252"
 Z="2657"
 B="114245"
 E="114235"
 BS="N"
/><b
 id="114254"
 Z="2659"
 B="114235"
 E="114253"
 BS="N"
/><b
 id="114256"
 Z="2661"
 B="114253"
 E="114255"
 BS="N"
/><b
 id="114258"
 Z="2663"
 B="114241"
 E="114257"
 BS="N"
/><b
 id="114260"
 Z="2665"
 B="114257"
 E="114259"
 Order="2"
 BS="N"
/><b
 id="114262"
 Z="2667"
 B="114257"
 E="114261"
 BS="N"
/><b
 id="114266"
 Z="2669"
 B="114261"
 E="114265"
 BS="N"
/><b
 id="114277"
 Z="2675"
 B="114265"
 E="114267"
 Order="2"
 BS="N"
 BondCircularOrdering="114266 114282 114278 0"
/><b
 id="114278"
 Z="2676"
 B="114267"
 E="114269"
 BS="N"
/><b
 id="114279"
 Z="2677"
 B="114269"
 E="114271"
 Order="2"
 BS="N"
 BondCircularOrdering="0 114278 114280 0"
/><b
 id="114280"
 Z="2678"
 B="114271"
 E="114273"
 BS="N"
/><b
 id="114281"
 Z="2679"
 B="114273"
 E="114275"
 Order="2"
 BS="N"
 BondCircularOrdering="0 114280 114282 114284"
/><b
 id="114282"
 Z="2680"
 B="114275"
 E="114265"
 BS="N"
/><b
 id="114284"
 Z="2682"
 B="114275"
 E="114283"
 BS="N"
/><b
 id="114286"
 Z="2684"
 B="114283"
 E="114285"
 BS="N"
/><b
 id="114288"
 Z="2686"
 B="114283"
 E="114287"
 Order="2"
 BS="N"
/></fragment><fragment
 id="114292"
 BoundingBox="401.77 304.90 502.27 405.20"
 Z="2689"
><n
 id="114289"
 p="427.15 323.85"
 Z="2687"
 AS="N"
/><n
 id="114291"
 p="427.15 334.65"
 Z="2688"
 AS="N"
/><n
 id="114293"
 p="436.50 340.05"
 Z="2690"
 AS="N"
/><n
 id="114295"
 p="445.85 334.65"
 Z="2691"
 AS="N"
/><n
 id="114297"
 p="445.85 323.85"
 Z="2692"
 AS="N"
/><n
 id="114299"
 p="436.50 318.45"
 Z="2693"
 AS="N"
/><n
 id="114307"
 p="417.79 318.45"
 Z="2700"
 AS="N"
/><n
 id="114309"
 p="417.79 307.65"
 Z="2702"
 color="19"
 Element="8"
 NumHydrogens="0"
 NeedsClean="yes"
 AS="N"
><t
 p="415.46 309.97"
 BoundingBox="415.46 304.90 420.12 310.02"
 color="19"
 LabelJustification="Left"
><s font="3" size="6" color="19" face="96">O</s></t></n><n
 id="114311"
 p="408.44 323.85"
 Z="2704"
 color="19"
 Element="8"
 NumHydrogens="1"
 NeedsClean="yes"
 AS="N"
><t
 p="410.77 326.17"
 BoundingBox="401.77 321.10 410.77 326.22"
 color="19"
 LabelJustification="Right"
 Justification="Right"
 LabelAlignment="Right"
><s font="3" size="6" color="19" face="96">OH</s></t></n><n
 id="114313"
 p="455.21 340.05"
 Z="2706"
 color="20"
 Element="7"
 NumHydrogens="1"
 NeedsClean="yes"
 AS="N"
><t
 p="453.04 342.37"
 BoundingBox="453.04 337.36 461.71 342.37"
 color="20"
 LabelJustification="Left"
 LabelAlignment="Left"
><s font="3" size="6" color="20" face="96">NH</s></t></n><n
 id="114315"
 p="455.21 350.85"
 Z="2708"
 AS="N"
/><n
 id="114317"
 p="445.85 356.25"
 Z="2710"
 color="19"
 Element="8"
 NumHydrogens="0"
 NeedsClean="yes"
 AS="N"
><t
 p="443.52 358.57"
 BoundingBox="443.52 353.50 448.18 358.62"
 color="19"
 LabelJustification="Left"
><s font="3" size="6" color="19" face="96">O</s></t></n><n
 id="114319"
 p="464.56 356.25"
 Z="2712"
 AS="N"
/><n
 id="114321"
 p="464.56 367.05"
 Z="2714"
 AS="N"
/><n
 id="114323"
 p="473.91 372.45"
 Z="2715"
 AS="N"
/><n
 id="114325"
 p="483.27 367.05"
 Z="2716"
 AS="N"
/><n
 id="114327"
 p="483.27 356.25"
 Z="2717"
 AS="N"
/><n
 id="114329"
 p="473.91 350.85"
 Z="2718"
 AS="N"
/><n
 id="114337"
 p="492.62 372.45"
 Z="2725"
 color="19"
 Element="8"
 NumHydrogens="0"
 NeedsClean="yes"
 AS="N"
><t
 p="490.29 374.77"
 BoundingBox="490.29 369.70 494.95 374.82"
 color="19"
 LabelJustification="Left"
><s font="3" size="6" color="19" face="96">O</s></t></n><n
 id="114339"
 p="492.62 383.25"
 Z="2727"
 AS="N"
/><n
 id="114341"
 p="483.27 388.65"
 Z="2729"
 AS="N"
/><n
 id="114343"
 p="483.27 399.45"
 Z="2730"
 AS="N"
/><n
 id="114345"
 p="492.62 404.85"
 Z="2731"
 AS="N"
/><n
 id="114347"
 p="501.97 399.45"
 Z="2732"
 AS="N"
/><n
 id="114349"
 p="501.97 388.65"
 Z="2733"
 AS="N"
/><b
 id="114301"
 Z="2694"
 B="114289"
 E="114291"
 Order="2"
 BS="N"
 BondCircularOrdering="114306 114308 0 114302"
/><b
 id="114302"
 Z="2695"
 B="114291"
 E="114293"
 BS="N"
/><b
 id="114303"
 Z="2696"
 B="114293"
 E="114295"
 Order="2"
 BS="N"
 BondCircularOrdering="114302 0 114314 114304"
/><b
 id="114304"
 Z="2697"
 B="114295"
 E="114297"
 BS="N"
/><b
 id="114305"
 Z="2698"
 B="114297"
 E="114299"
 Order="2"
 BS="N"
 BondCircularOrdering="114304 0 0 114306"
/><b
 id="114306"
 Z="2699"
 B="114299"
 E="114289"
 BS="N"
/><b
 id="114308"
 Z="2701"
 B="114289"
 E="114307"
 BS="N"
/><b
 id="114310"
 Z="2703"
 B="114307"
 E="114309"
 Order="2"
 BS="N"
/><b
 id="114312"
 Z="2705"
 B="114307"
 E="114311"
 BS="N"
/><b
 id="114314"
 Z="2707"
 B="114295"
 E="114313"
 BS="N"
/><b
 id="114316"
 Z="2709"
 B="114313"
 E="114315"
 BS="N"
/><b
 id="114318"
 Z="2711"
 B="114315"
 E="114317"
 Order="2"
 BS="N"
/><b
 id="114320"
 Z="2713"
 B="114315"
 E="114319"
 BS="N"
/><b
 id="114331"
 Z="2719"
 B="114319"
 E="114321"
 Order="2"
 BS="N"
 BondCircularOrdering="114336 114320 0 114332"
/><b
 id="114332"
 Z="2720"
 B="114321"
 E="114323"
 BS="N"
/><b
 id="114333"
 Z="2721"
 B="114323"
 E="114325"
 Order="2"
 BS="N"
 BondCircularOrdering="114332 0 114338 114334"
/><b
 id="114334"
 Z="2722"
 B="114325"
 E="114327"
 BS="N"
/><b
 id="114335"
 Z="2723"
 B="114327"
 E="114329"
 Order="2"
 BS="N"
 BondCircularOrdering="114334 0 0 114336"
/><b
 id="114336"
 Z="2724"
 B="114329"
 E="114319"
 BS="N"
/><b
 id="114338"
 Z="2726"
 B="114325"
 E="114337"
 BS="N"
/><b
 id="114340"
 Z="2728"
 B="114337"
 E="114339"
 BS="N"
/><b
 id="114351"
 Z="2734"
 B="114339"
 E="114341"
 Order="2"
 BS="N"
 BondCircularOrdering="114356 114340 0 114352"
/><b
 id="114352"
 Z="2735"
 B="114341"
 E="114343"
 BS="N"
/><b
 id="114353"
 Z="2736"
 B="114343"
 E="114345"
 Order="2"
 BS="N"
 BondCircularOrdering="114352 0 0 114354"
/><b
 id="114354"
 Z="2737"
 B="114345"
 E="114347"
 BS="N"
/><b
 id="114355"
 Z="2738"
 B="114347"
 E="114349"
 Order="2"
 BS="N"
 BondCircularOrdering="114354 0 0 114356"
/><b
 id="114356"
 Z="2739"
 B="114349"
 E="114339"
 BS="N"
/></fragment><fragment
 id="114360"
 BoundingBox="18.78 450.66 139.67 606.22"
 Z="2742"
><n
 id="114357"
 p="30.59 474.85"
 Z="2740"
 AS="N"
/><n
 id="114359"
 p="30.59 485.60"
 Z="2741"
 AS="N"
/><n
 id="114361"
 p="39.90 490.97"
 Z="2743"
 AS="N"
/><n
 id="114363"
 p="49.21 485.60"
 Z="2744"
 AS="N"
/><n
 id="114365"
 p="49.21 474.85"
 Z="2745"
 AS="N"
/><n
 id="114367"
 p="39.90 469.47"
 Z="2746"
 AS="N"
/><n
 id="114375"
 p="58.52 490.97"
 Z="2753"
 AS="N"
/><n
 id="114377"
 p="58.52 501.72"
 Z="2755"
 color="19"
 Element="8"
 NumHydrogens="0"
 NeedsClean="yes"
 AS="N"
><t
 p="56.19 504.04"
 BoundingBox="56.19 498.97 60.85 504.09"
 color="19"
 LabelJustification="Left"
><s font="3" size="6" color="19" face="96">O</s></t></n><n
 id="114379"
 p="67.83 485.60"
 Z="2757"
 color="20"
 Element="7"
 NumHydrogens="1"
 NeedsClean="yes"
 AS="N"
><t
 p="65.66 482.91"
 BoundingBox="65.66 477.89 70 487.92"
 color="20"
 LabelJustification="Left"
 LabelAlignment="Above"
 LineStarts="2 4"
><s font="3" size="6" color="20" face="96">NH</s></t></n><n
 id="114383"
 p="77.14 490.97"
 Z="2759"
 AS="N"
/><n
 id="114385"
 p="77.14 501.72"
 Z="2761"
 AS="N"
/><n
 id="114387"
 p="86.45 507.10"
 Z="2762"
 AS="N"
/><n
 id="114389"
 p="95.76 501.72"
 Z="2763"
 AS="N"
/><n
 id="114391"
 p="95.76 490.97"
 Z="2764"
 AS="N"
/><n
 id="114393"
 p="86.45 485.60"
 Z="2765"
 AS="N"
/><n
 id="114403"
 p="105.07 507.10"
 Z="2772"
 AS="N"
/><n
 id="114405"
 p="105.07 517.85"
 Z="2774"
 AS="N"
/><n
 id="114407"
 p="95.76 523.22"
 Z="2776"
 AS="N"
/><n
 id="114409"
 p="95.76 533.97"
 Z="2777"
 AS="N"
/><n
 id="114411"
 p="105.07 539.35"
 Z="2778"
 AS="N"
/><n
 id="114413"
 p="114.38 533.97"
 Z="2779"
 AS="N"
/><n
 id="114415"
 p="114.38 523.22"
 Z="2780"
 AS="N"
/><n
 id="114423"
 p="123.69 539.35"
 Z="2787"
 AS="N"
/><n
 id="114425"
 p="123.69 550.10"
 Z="2789"
 color="19"
 Element="8"
 NumHydrogens="0"
 NeedsClean="yes"
 AS="N"
><t
 p="121.36 552.42"
 BoundingBox="121.36 547.35 126.02 552.47"
 color="19"
 LabelJustification="Left"
><s font="3" size="6" color="19" face="96">O</s></t></n><n
 id="114427"
 p="133 533.97"
 Z="2791"
 color="19"
 Element="8"
 NumHydrogens="1"
 NeedsClean="yes"
 AS="N"
><t
 p="130.67 536.29"
 BoundingBox="130.67 531.22 139.67 536.34"
 color="19"
 LabelJustification="Left"
 LabelAlignment="Left"
><s font="3" size="6" color="19" face="96">OH</s></t></n><n
 id="114429"
 p="105.07 550.10"
 Z="2793"
 color="20"
 Element="7"
 NumHydrogens="1"
 NeedsClean="yes"
 AS="N"
><t
 p="102.90 552.42"
 BoundingBox="102.90 547.41 111.57 552.42"
 color="20"
 LabelJustification="Left"
 LabelAlignment="Left"
><s font="3" size="6" color="20" face="96">NH</s></t></n><n
 id="114431"
 p="95.76 555.47"
 Z="2795"
 AS="N"
/><n
 id="114433"
 p="86.45 550.10"
 Z="2797"
 color="19"
 Element="8"
 NumHydrogens="0"
 NeedsClean="yes"
 AS="N"
><t
 p="84.12 552.42"
 BoundingBox="84.12 547.35 88.78 552.47"
 color="19"
 LabelJustification="Left"
><s font="3" size="6" color="19" face="96">O</s></t></n><n
 id="114435"
 p="95.76 566.22"
 Z="2799"
 AS="N"
/><n
 id="114437"
 p="86.45 571.60"
 Z="2801"
 AS="N"
/><n
 id="114439"
 p="86.45 582.35"
 Z="2802"
 AS="N"
/><n
 id="114441"
 p="95.76 587.72"
 Z="2803"
 AS="N"
/><n
 id="114443"
 p="105.07 582.35"
 Z="2804"
 AS="N"
/><n
 id="114445"
 p="105.07 571.60"
 Z="2805"
 AS="N"
/><n
 id="114453"
 p="77.14 587.72"
 Z="2812"
 color="19"
 Element="8"
 NumHydrogens="0"
 NeedsClean="yes"
 AS="N"
><t
 p="74.81 590.04"
 BoundingBox="74.81 584.97 79.47 590.09"
 color="19"
 LabelJustification="Left"
><s font="3" size="6" color="19" face="96">O</s></t></n><n
 id="114455"
 p="95.76 598.47"
 Z="2814"
 color="19"
 Element="8"
 NumHydrogens="0"
 NeedsClean="yes"
 AS="N"
><t
 p="93.43 600.79"
 BoundingBox="93.43 595.72 98.09 600.84"
 color="19"
 LabelJustification="Left"
><s font="3" size="6" color="19" face="96">O</s></t></n><n
 id="114457"
 p="77.14 598.47"
 Z="2816"
 NodeType="Nickname"
 NeedsClean="yes"
 AS="N"
><fragment
 id="115736"
><n
 id="115437"
 p="77.14 598.47"
 Z="1314"
/><n
 id="115438"
 p="77.14 587.72"
 Z="1315"
 NodeType="ExternalConnectionPoint"
/><b
 id="115439"
 Z="1316"
 B="115438"
 E="115437"
/></fragment><t
 p="74.64 600.79"
 BoundingBox="74.64 595.78 82.98 600.84"
 LabelJustification="Left"
 LabelAlignment="Left"
><s font="3" size="6" color="0" face="96">Me</s></t></n><n
 id="114459"
 p="86.45 603.85"
 Z="2818"
 NodeType="Nickname"
 NeedsClean="yes"
 AS="N"
><fragment
 id="115737"
><n
 id="115442"
 p="86.45 603.85"
 Z="1319"
/><n
 id="115443"
 p="95.76 598.47"
 Z="1320"
 NodeType="ExternalConnectionPoint"
/><b
 id="115444"
 Z="1321"
 B="115443"
 E="115442"
/></fragment><t
 p="88.12 606.17"
 BoundingBox="79.78 601.16 88.12 606.22"
 LabelJustification="Right"
 Justification="Right"
 LabelAlignment="Right"
><s font="3" size="6" color="0" face="96">Me</s></t></n><n
 id="114461"
 p="39.90 458.72"
 Z="2820"
 color="19"
 Element="8"
 NumHydrogens="0"
 NeedsClean="yes"
 AS="N"
><t
 p="37.57 461.04"
 BoundingBox="37.57 455.97 42.23 461.09"
 color="19"
 LabelJustification="Left"
><s font="3" size="6" color="19" face="96">O</s></t></n><n
 id="114463"
 p="21.28 469.47"
 Z="2822"
 color="19"
 Element="8"
 NumHydrogens="0"
 NeedsClean="yes"
 AS="N"
><t
 p="18.95 471.79"
 BoundingBox="18.95 466.72 23.61 471.84"
 color="19"
 LabelJustification="Left"
><s font="3" size="6" color="19" face="96">O</s></t></n><n
 id="114469"
 p="30.59 453.35"
 Z="2824"
 NodeType="Nickname"
 NeedsClean="yes"
 AS="N"
><fragment
 id="115738"
><n
 id="115447"
 p="30.59 453.35"
 Z="1326"
/><n
 id="115448"
 p="39.90 458.72"
 Z="1327"
 NodeType="ExternalConnectionPoint"
/><b
 id="115449"
 Z="1328"
 B="115448"
 E="115447"
/></fragment><t
 p="32.26 455.67"
 BoundingBox="23.92 450.66 32.26 455.72"
 LabelJustification="Right"
 Justification="Right"
 LabelAlignment="Right"
><s font="3" size="6" color="0" face="96">Me</s></t></n><n
 id="114473"
 p="21.28 458.72"
 Z="2826"
 NodeType="Nickname"
 NeedsClean="yes"
 AS="N"
><fragment
 id="115739"
><n
 id="115452"
 p="21.28 458.72"
 Z="1331"
/><n
 id="115453"
 p="21.28 469.47"
 Z="1332"
 NodeType="ExternalConnectionPoint"
/><b
 id="115454"
 Z="1333"
 B="115453"
 E="115452"
/></fragment><t
 p="18.78 461.04"
 BoundingBox="18.78 456.03 27.12 461.09"
 LabelJustification="Left"
 LabelAlignment="Left"
><s font="3" size="6" color="0" face="96">Me</s></t></n><n
 id="114475"
 p="86.45 474.85"
 Z="2828"
 AS="N"
/><n
 id="114477"
 p="77.14 469.47"
 Z="2830"
 color="19"
 Element="8"
 NumHydrogens="1"
 NeedsClean="yes"
 AS="N"
><t
 p="79.47 471.79"
 BoundingBox="70.47 466.72 79.47 471.84"
 color="19"
 LabelJustification="Right"
 Justification="Right"
 LabelAlignment="Right"
><s font="3" size="6" color="19" face="96">OH</s></t></n><n
 id="114479"
 p="95.76 469.47"
 Z="2832"
 color="19"
 Element="8"
 NumHydrogens="0"
 NeedsClean="yes"
 AS="N"
><t
 p="93.43 471.79"
 BoundingBox="93.43 466.72 98.09 471.84"
 color="19"
 LabelJustification="Left"
><s font="3" size="6" color="19" face="96">O</s></t></n><b
 id="114369"
 Z="2747"
 B="114357"
 E="114359"
 Order="2"
 BS="N"
 BondCircularOrdering="114374 114464 0 114370"
/><b
 id="114370"
 Z="2748"
 B="114359"
 E="114361"
 BS="N"
/><b
 id="114371"
 Z="2749"
 B="114361"
 E="114363"
 Order="2"
 BS="N"
 BondCircularOrdering="114370 0 114376 114372"
/><b
 id="114372"
 Z="2750"
 B="114363"
 E="114365"
 BS="N"
/><b
 id="114373"
 Z="2751"
 B="114365"
 E="114367"
 Order="2"
 BS="N"
 BondCircularOrdering="114372 0 114462 114374"
/><b
 id="114374"
 Z="2752"
 B="114367"
 E="114357"
 BS="N"
/><b
 id="114376"
 Z="2754"
 B="114363"
 E="114375"
 BS="N"
/><b
 id="114378"
 Z="2756"
 B="114375"
 E="114377"
 Order="2"
 BS="N"
/><b
 id="114380"
 Z="2758"
 B="114375"
 E="114379"
 BS="N"
/><b
 id="114384"
 Z="2760"
 B="114379"
 E="114383"
 BS="N"
/><b
 id="114395"
 Z="2766"
 B="114383"
 E="114385"
 Order="2"
 BS="N"
 BondCircularOrdering="114400 114384 0 114396"
/><b
 id="114396"
 Z="2767"
 B="114385"
 E="114387"
 BS="N"
/><b
 id="114397"
 Z="2768"
 B="114387"
 E="114389"
 Order="2"
 BS="N"
 BondCircularOrdering="114396 0 114404 114398"
/><b
 id="114398"
 Z="2769"
 B="114389"
 E="114391"
 BS="N"
/><b
 id="114399"
 Z="2770"
 B="114391"
 E="114393"
 Order="2"
 BS="N"
 BondCircularOrdering="114398 0 114476 114400"
/><b
 id="114400"
 Z="2771"
 B="114393"
 E="114383"
 BS="N"
/><b
 id="114404"
 Z="2773"
 B="114389"
 E="114403"
 BS="N"
/><b
 id="114406"
 Z="2775"
 B="114403"
 E="114405"
 BS="N"
/><b
 id="114417"
 Z="2781"
 B="114405"
 E="114407"
 Order="2"
 BS="N"
 BondCircularOrdering="114422 114406 0 114418"
/><b
 id="114418"
 Z="2782"
 B="114407"
 E="114409"
 BS="N"
/><b
 id="114419"
 Z="2783"
 B="114409"
 E="114411"
 Order="2"
 BS="N"
 BondCircularOrdering="114418 0 114430 114420"
/><b
 id="114420"
 Z="2784"
 B="114411"
 E="114413"
 BS="N"
/><b
 id="114421"
 Z="2785"
 B="114413"
 E="114415"
 Order="2"
 BS="N"
 BondCircularOrdering="114420 114424 0 114422"
/><b
 id="114422"
 Z="2786"
 B="114415"
 E="114405"
 BS="N"
/><b
 id="114424"
 Z="2788"
 B="114413"
 E="114423"
 BS="N"
/><b
 id="114426"
 Z="2790"
 B="114423"
 E="114425"
 Order="2"
 BS="N"
/><b
 id="114428"
 Z="2792"
 B="114423"
 E="114427"
 BS="N"
/><b
 id="114430"
 Z="2794"
 B="114411"
 E="114429"
 BS="N"
/><b
 id="114432"
 Z="2796"
 B="114429"
 E="114431"
 BS="N"
/><b
 id="114434"
 Z="2798"
 B="114431"
 E="114433"
 Order="2"
 BS="N"
/><b
 id="114436"
 Z="2800"
 B="114431"
 E="114435"
 BS="N"
/><b
 id="114447"
 Z="2806"
 B="114435"
 E="114437"
 Order="2"
 BS="N"
 BondCircularOrdering="114452 114436 0 114448"
/><b
 id="114448"
 Z="2807"
 B="114437"
 E="114439"
 BS="N"
/><b
 id="114449"
 Z="2808"
 B="114439"
 E="114441"
 Order="2"
 BS="N"
 BondCircularOrdering="114448 114454 114456 114450"
/><b
 id="114450"
 Z="2809"
 B="114441"
 E="114443"
 BS="N"
/><b
 id="114451"
 Z="2810"
 B="114443"
 E="114445"
 Order="2"
 BS="N"
 BondCircularOrdering="114450 0 0 114452"
/><b
 id="114452"
 Z="2811"
 B="114445"
 E="114435"
 BS="N"
/><b
 id="114454"
 Z="2813"
 B="114439"
 E="114453"
 BS="N"
/><b
 id="114456"
 Z="2815"
 B="114441"
 E="114455"
 BS="N"
/><b
 id="114458"
 Z="2817"
 B="114453"
 E="114457"
 BS="N"
/><b
 id="114460"
 Z="2819"
 B="114455"
 E="114459"
 BS="N"
/><b
 id="114462"
 Z="2821"
 B="114367"
 E="114461"
 BS="N"
/><b
 id="114464"
 Z="2823"
 B="114357"
 E="114463"
 BS="N"
/><b
 id="114470"
 Z="2825"
 B="114461"
 E="114469"
 BS="N"
/><b
 id="114474"
 Z="2827"
 B="114463"
 E="114473"
 BS="N"
/><b
 id="114476"
 Z="2829"
 B="114393"
 E="114475"
 BS="N"
/><b
 id="114478"
 Z="2831"
 B="114475"
 E="114477"
 BS="N"
/><b
 id="114480"
 Z="2833"
 B="114475"
 E="114479"
 Order="2"
 BS="N"
/></fragment><fragment
 id="114484"
 BoundingBox="122.94 462.83 238.21 583.83"
 Z="2836"
><n
 id="114481"
 p="175.94 486.98"
 Z="2834"
 AS="N"
/><n
 id="114483"
 p="175.94 497.68"
 Z="2835"
 AS="N"
/><n
 id="114485"
 p="185.21 503.03"
 Z="2837"
 AS="N"
/><n
 id="114487"
 p="194.47 497.68"
 Z="2838"
 AS="N"
/><n
 id="114489"
 p="194.47 486.98"
 Z="2839"
 AS="N"
/><n
 id="114491"
 p="185.21 481.63"
 Z="2840"
 AS="N"
/><n
 id="114499"
 p="185.21 470.93"
 Z="2847"
 AS="N"
/><n
 id="114501"
 p="175.94 465.58"
 Z="2849"
 color="19"
 Element="8"
 NumHydrogens="0"
 NeedsClean="yes"
 AS="N"
><t
 p="173.61 467.90"
 BoundingBox="173.61 462.83 178.27 467.95"
 color="19"
 LabelJustification="Left"
><s font="3" size="6" color="19" face="96">O</s></t></n><n
 id="114503"
 p="194.47 465.58"
 Z="2851"
 color="19"
 Element="8"
 NumHydrogens="1"
 NeedsClean="yes"
 AS="N"
><t
 p="192.14 467.90"
 BoundingBox="192.14 462.83 201.14 467.95"
 color="19"
 LabelJustification="Left"
 LabelAlignment="Left"
><s font="3" size="6" color="19" face="96">OH</s></t></n><n
 id="114505"
 p="166.67 481.63"
 Z="2853"
 color="20"
 Element="7"
 NumHydrogens="1"
 NeedsClean="yes"
 AS="N"
><t
 p="164.50 478.94"
 BoundingBox="164.50 473.92 168.84 483.95"
 color="20"
 LabelJustification="Left"
 LabelAlignment="Above"
 LineStarts="2 4"
><s font="3" size="6" color="20" face="96">NH</s></t></n><n
 id="114507"
 p="157.41 486.98"
 Z="2855"
 AS="N"
/><n
 id="114509"
 p="148.14 481.63"
 Z="2857"
 color="19"
 Element="8"
 NumHydrogens="0"
 NeedsClean="yes"
 AS="N"
><t
 p="145.81 483.95"
 BoundingBox="145.81 478.88 150.47 484"
 color="19"
 LabelJustification="Left"
><s font="3" size="6" color="19" face="96">O</s></t></n><n
 id="114511"
 p="157.41 497.68"
 Z="2859"
 AS="N"
/><n
 id="114513"
 p="148.14 503.03"
 Z="2861"
 AS="N"
/><n
 id="114515"
 p="148.14 513.73"
 Z="2862"
 AS="N"
/><n
 id="114517"
 p="157.41 519.08"
 Z="2863"
 AS="N"
/><n
 id="114519"
 p="166.67 513.73"
 Z="2864"
 AS="N"
/><n
 id="114521"
 p="166.67 503.03"
 Z="2865"
 AS="N"
/><n
 id="114529"
 p="138.87 497.68"
 Z="2872"
 color="20"
 Element="7"
 NumHydrogens="0"
 Charge="1"
 NeedsClean="yes"
 AS="N"
><t
 p="136.70 500"
 BoundingBox="136.70 494.40 143.66 500"
 color="20"
 LabelJustification="Left"
 LabelAlignment="Left"
><s font="3" size="6" color="20" face="96">N+</s></t></n><n
 id="114531"
 p="129.61 503.03"
 Z="2874"
 color="19"
 Element="8"
 NumHydrogens="1"
 NeedsClean="yes"
 AS="N"
><t
 p="131.94 505.35"
 BoundingBox="122.94 500.28 131.94 505.40"
 color="19"
 LabelJustification="Right"
 Justification="Right"
 LabelAlignment="Right"
><s font="3" size="6" color="19" face="96">OH</s></t></n><n
 id="114533"
 p="138.87 486.98"
 Z="2876"
 color="19"
 Element="8"
 NumHydrogens="0"
 NeedsClean="yes"
 AS="N"
><t
 p="136.54 489.30"
 BoundingBox="136.54 484.23 141.20 489.35"
 color="19"
 LabelJustification="Left"
><s font="3" size="6" color="19" face="96">O</s></t></n><n
 id="114535"
 p="203.74 503.03"
 Z="2878"
 AS="N"
/><n
 id="114539"
 p="203.74 513.73"
 Z="2880"
 AS="N"
/><n
 id="114541"
 p="194.47 519.08"
 Z="2882"
 AS="N"
/><n
 id="114543"
 p="194.47 529.78"
 Z="2883"
 AS="N"
/><n
 id="114545"
 p="203.74 535.13"
 Z="2884"
 AS="N"
/><n
 id="114547"
 p="213.01 529.78"
 Z="2885"
 AS="N"
/><n
 id="114549"
 p="213.01 519.08"
 Z="2886"
 AS="N"
/><n
 id="114557"
 p="222.27 535.13"
 Z="2893"
 AS="N"
/><n
 id="114559"
 p="231.54 529.78"
 Z="2895"
 color="19"
 Element="8"
 NumHydrogens="1"
 NeedsClean="yes"
 AS="N"
><t
 p="229.21 532.10"
 BoundingBox="229.21 527.03 238.21 532.15"
 color="19"
 LabelJustification="Left"
 LabelAlignment="Left"
><s font="3" size="6" color="19" face="96">OH</s></t></n><n
 id="114561"
 p="222.27 545.83"
 Z="2897"
 color="19"
 Element="8"
 NumHydrogens="0"
 NeedsClean="yes"
 AS="N"
><t
 p="219.94 548.15"
 BoundingBox="219.94 543.08 224.60 548.20"
 color="19"
 LabelJustification="Left"
><s font="3" size="6" color="19" face="96">O</s></t></n><n
 id="114563"
 p="203.74 545.83"
 Z="2899"
 color="20"
 Element="7"
 NumHydrogens="1"
 NeedsClean="yes"
 AS="N"
><t
 p="201.57 548.15"
 BoundingBox="201.57 543.14 210.24 548.15"
 color="20"
 LabelJustification="Left"
 LabelAlignment="Left"
><s font="3" size="6" color="20" face="96">NH</s></t></n><n
 id="114567"
 p="194.47 551.18"
 Z="2901"
 AS="N"
/><n
 id="114569"
 p="194.47 561.88"
 Z="2903"
 AS="N"
/><n
 id="114571"
 p="185.21 545.83"
 Z="2905"
 color="19"
 Element="8"
 NumHydrogens="0"
 NeedsClean="yes"
 AS="N"
><t
 p="182.88 548.15"
 BoundingBox="182.88 543.08 187.54 548.20"
 color="19"
 LabelJustification="Left"
><s font="3" size="6" color="19" face="96">O</s></t></n><n
 id="114581"
 p="203.74 567.23"
 Z="2907"
 AS="N"
/><n
 id="114589"
 p="213.01 561.88"
 Z="2908"
 color="20"
 Element="7"
 NumHydrogens="0"
 Charge="1"
 NeedsClean="yes"
 AS="N"
><t
 p="210.84 564.20"
 BoundingBox="210.84 558.60 217.80 564.20"
 color="20"
 LabelJustification="Left"
 LabelAlignment="Left"
><s font="3" size="6" color="20" face="96">N+</s></t></n><n
 id="114591"
 p="222.27 567.23"
 Z="2910"
 color="19"
 Element="8"
 NumHydrogens="0"
 NeedsClean="yes"
 AS="N"
><t
 p="219.94 569.55"
 BoundingBox="219.94 564.48 224.60 569.60"
 color="19"
 LabelJustification="Left"
><s font="3" size="6" color="19" face="96">O</s></t></n><n
 id="114593"
 p="213.01 551.18"
 Z="2912"
 color="19"
 Element="8"
 NumHydrogens="1"
 NeedsClean="yes"
 AS="N"
><t
 p="210.68 553.50"
 BoundingBox="210.68 548.43 219.68 553.55"
 color="19"
 LabelJustification="Left"
 LabelAlignment="Left"
><s font="3" size="6" color="19" face="96">OH</s></t></n><n
 id="115162"
 p="185.12 567.28"
 Z="3152"
 AS="N"
/><n
 id="115164"
 p="185.12 578.08"
 Z="3153"
 AS="N"
/><n
 id="115166"
 p="194.47 583.48"
 Z="3154"
 AS="N"
/><n
 id="115168"
 p="203.83 578.08"
 Z="3155"
 AS="N"
/><b
 id="114493"
 Z="2841"
 B="114481"
 E="114483"
 Order="2"
 BS="N"
 BondCircularOrdering="114498 114506 0 114494"
/><b
 id="114494"
 Z="2842"
 B="114483"
 E="114485"
 BS="N"
/><b
 id="114495"
 Z="2843"
 B="114485"
 E="114487"
 Order="2"
 BS="N"
 BondCircularOrdering="114494 0 114536 114496"
/><b
 id="114496"
 Z="2844"
 B="114487"
 E="114489"
 BS="N"
/><b
 id="114497"
 Z="2845"
 B="114489"
 E="114491"
 Order="2"
 BS="N"
 BondCircularOrdering="114496 0 114500 114498"
/><b
 id="114498"
 Z="2846"
 B="114491"
 E="114481"
 BS="N"
/><b
 id="114500"
 Z="2848"
 B="114491"
 E="114499"
 BS="N"
/><b
 id="114502"
 Z="2850"
 B="114499"
 E="114501"
 Order="2"
 BS="N"
/><b
 id="114504"
 Z="2852"
 B="114499"
 E="114503"
 BS="N"
/><b
 id="114506"
 Z="2854"
 B="114481"
 E="114505"
 BS="N"
/><b
 id="114508"
 Z="2856"
 B="114505"
 E="114507"
 BS="N"
/><b
 id="114510"
 Z="2858"
 B="114507"
 E="114509"
 Order="2"
 BS="N"
/><b
 id="114512"
 Z="2860"
 B="114507"
 E="114511"
 BS="N"
/><b
 id="114523"
 Z="2866"
 B="114511"
 E="114513"
 Order="2"
 BS="N"
 BondCircularOrdering="114528 114512 114530 114524"
/><b
 id="114524"
 Z="2867"
 B="114513"
 E="114515"
 BS="N"
/><b
 id="114525"
 Z="2868"
 B="114515"
 E="114517"
 Order="2"
 BS="N"
 BondCircularOrdering="114524 0 0 114526"
/><b
 id="114526"
 Z="2869"
 B="114517"
 E="114519"
 BS="N"
/><b
 id="114527"
 Z="2870"
 B="114519"
 E="114521"
 Order="2"
 BS="N"
 BondCircularOrdering="114526 0 0 114528"
/><b
 id="114528"
 Z="2871"
 B="114521"
 E="114511"
 BS="N"
/><b
 id="114530"
 Z="2873"
 B="114513"
 E="114529"
 BS="N"
/><b
 id="114532"
 Z="2875"
 B="114529"
 E="114531"
 BS="N"
/><b
 id="114534"
 Z="2877"
 B="114529"
 E="114533"
 Order="2"
 BS="N"
/><b
 id="114536"
 Z="2879"
 B="114487"
 E="114535"
 BS="N"
/><b
 id="114540"
 Z="2881"
 B="114535"
 E="114539"
 BS="N"
/><b
 id="114551"
 Z="2887"
 B="114539"
 E="114541"
 Order="2"
 BS="N"
 BondCircularOrdering="114556 114540 0 114552"
/><b
 id="114552"
 Z="2888"
 B="114541"
 E="114543"
 BS="N"
/><b
 id="114553"
 Z="2889"
 B="114543"
 E="114545"
 Order="2"
 BS="N"
 BondCircularOrdering="114552 0 114564 114554"
/><b
 id="114554"
 Z="2890"
 B="114545"
 E="114547"
 BS="N"
/><b
 id="114555"
 Z="2891"
 B="114547"
 E="114549"
 Order="2"
 BS="N"
 BondCircularOrdering="114554 114558 0 114556"
/><b
 id="114556"
 Z="2892"
 B="114549"
 E="114539"
 BS="N"
/><b
 id="114558"
 Z="2894"
 B="114547"
 E="114557"
 BS="N"
/><b
 id="114560"
 Z="2896"
 B="114557"
 E="114559"
 BS="N"
/><b
 id="114562"
 Z="2898"
 B="114557"
 E="114561"
 Order="2"
 BS="N"
/><b
 id="114564"
 Z="2900"
 B="114545"
 E="114563"
 BS="N"
/><b
 id="114568"
 Z="2902"
 B="114563"
 E="114567"
 BS="N"
/><b
 id="114570"
 Z="2904"
 B="114567"
 E="114569"
 BS="N"
/><b
 id="114572"
 Z="2906"
 B="114567"
 E="114571"
 Order="2"
 BS="N"
/><b
 id="114590"
 Z="2909"
 B="114581"
 E="114589"
 BS="N"
/><b
 id="114592"
 Z="2911"
 B="114589"
 E="114591"
 Order="2"
 BS="N"
/><b
 id="114594"
 Z="2913"
 B="114589"
 E="114593"
 BS="N"
/><b
 id="115170"
 Z="3156"
 B="114569"
 E="115162"
 Order="2"
 BS="N"
 BondCircularOrdering="115175 114570 0 115171"
/><b
 id="115171"
 Z="3157"
 B="115162"
 E="115164"
 BS="N"
/><b
 id="115172"
 Z="3158"
 B="115164"
 E="115166"
 Order="2"
 BS="N"
 BondCircularOrdering="115171 0 0 115173"
/><b
 id="115173"
 Z="3159"
 B="115166"
 E="115168"
 BS="N"
/><b
 id="115174"
 Z="3160"
 B="115168"
 E="114581"
 Order="2"
 BS="N"
 BondCircularOrdering="115173 0 114590 115175"
/><b
 id="115175"
 Z="3161"
 B="114581"
 E="114569"
 BS="N"
/></fragment><fragment
 id="114598"
 BoundingBox="242.77 452.28 326.60 595.93"
 Z="2916"
><n
 id="114595"
 p="268.15 501.60"
 Z="2914"
 AS="N"
/><n
 id="114597"
 p="268.15 512.40"
 Z="2915"
 AS="N"
/><n
 id="114599"
 p="277.50 517.80"
 Z="2917"
 AS="N"
/><n
 id="114601"
 p="286.85 512.40"
 Z="2918"
 AS="N"
/><n
 id="114603"
 p="286.85 501.60"
 Z="2919"
 AS="N"
/><n
 id="114605"
 p="277.50 496.20"
 Z="2920"
 AS="N"
/><n
 id="114615"
 p="258.79 496.20"
 Z="2927"
 color="20"
 Element="7"
 NumHydrogens="1"
 NeedsClean="yes"
 AS="N"
><t
 p="260.96 498.52"
 BoundingBox="252.29 493.51 260.96 498.52"
 color="20"
 LabelJustification="Right"
 Justification="Right"
 LabelAlignment="Right"
><s font="3" size="6" color="20" face="96">NH</s></t></n><n
 id="114621"
 p="258.79 485.40"
 Z="2929"
 AS="N"
/><n
 id="114623"
 p="249.44 480"
 Z="2931"
 color="19"
 Element="8"
 NumHydrogens="0"
 NeedsClean="yes"
 AS="N"
><t
 p="247.11 482.32"
 BoundingBox="247.11 477.25 251.77 482.38"
 color="19"
 LabelJustification="Left"
><s font="3" size="6" color="19" face="96">O</s></t></n><n
 id="114625"
 p="268.15 480"
 Z="2933"
 AS="N"
/><n
 id="114629"
 p="268.15 469.20"
 Z="2935"
 AS="N"
/><n
 id="114631"
 p="276.88 462.85"
 Z="2937"
 AS="N"
/><n
 id="114633"
 p="273.55 452.58"
 Z="2938"
 AS="N"
/><n
 id="114635"
 p="262.75 452.58"
 Z="2939"
 AS="N"
/><n
 id="114637"
 p="259.41 462.85"
 Z="2940"
 color="21"
 Element="16"
 NumHydrogens="0"
 NeedsClean="yes"
 AS="N"
><t
 p="257.41 465.17"
 BoundingBox="257.41 460.10 261.41 465.22"
 color="21"
 LabelJustification="Left"
><s font="3" size="6" color="21" face="96">S</s></t></n><n
 id="114644"
 p="258.79 517.80"
 Z="2946"
 AS="N"
/><n
 id="114646"
 p="249.44 512.40"
 Z="2948"
 color="19"
 Element="8"
 NumHydrogens="1"
 NeedsClean="yes"
 AS="N"
><t
 p="251.77 514.72"
 BoundingBox="242.77 509.65 251.77 514.77"
 color="19"
 LabelJustification="Right"
 Justification="Right"
 LabelAlignment="Right"
><s font="3" size="6" color="19" face="96">OH</s></t></n><n
 id="114648"
 p="258.79 528.60"
 Z="2950"
 color="19"
 Element="8"
 NumHydrogens="0"
 NeedsClean="yes"
 AS="N"
><t
 p="256.46 530.92"
 BoundingBox="256.46 525.85 261.12 530.97"
 color="19"
 LabelJustification="Left"
><s font="3" size="6" color="19" face="96">O</s></t></n><n
 id="114650"
 p="296.21 517.80"
 Z="2952"
 AS="N"
/><n
 id="114652"
 p="296.21 528.60"
 Z="2954"
 AS="N"
/><n
 id="114654"
 p="286.85 534"
 Z="2956"
 AS="N"
/><n
 id="114656"
 p="286.85 544.80"
 Z="2957"
 AS="N"
/><n
 id="114658"
 p="296.21 550.20"
 Z="2958"
 AS="N"
/><n
 id="114660"
 p="305.56 544.80"
 Z="2959"
 AS="N"
/><n
 id="114662"
 p="305.56 534"
 Z="2960"
 AS="N"
/><n
 id="114670"
 p="314.91 550.20"
 Z="2967"
 AS="N"
/><n
 id="114672"
 p="324.27 544.80"
 Z="2969"
 color="19"
 Element="8"
 NumHydrogens="0"
 NeedsClean="yes"
 AS="N"
><t
 p="321.94 547.12"
 BoundingBox="321.94 542.05 326.60 547.17"
 color="19"
 LabelJustification="Left"
><s font="3" size="6" color="19" face="96">O</s></t></n><n
 id="114674"
 p="314.91 561"
 Z="2971"
 color="19"
 Element="8"
 NumHydrogens="1"
 NeedsClean="yes"
 AS="N"
><t
 p="312.58 563.32"
 BoundingBox="312.58 558.25 321.58 563.38"
 color="19"
 LabelJustification="Left"
 LabelAlignment="Left"
><s font="3" size="6" color="19" face="96">OH</s></t></n><n
 id="114676"
 p="296.21 561"
 Z="2973"
 color="20"
 Element="7"
 NumHydrogens="1"
 NeedsClean="yes"
 AS="N"
><t
 p="294.04 563.32"
 BoundingBox="294.04 558.31 302.71 563.32"
 color="20"
 LabelJustification="Left"
 LabelAlignment="Left"
><s font="3" size="6" color="20" face="96">NH</s></t></n><n
 id="114680"
 p="286.85 566.40"
 Z="2975"
 AS="N"
/><n
 id="114682"
 p="286.85 577.20"
 Z="2977"
 AS="N"
/><n
 id="114684"
 p="277.50 561"
 Z="2979"
 color="19"
 Element="8"
 NumHydrogens="0"
 NeedsClean="yes"
 AS="N"
><t
 p="275.17 563.32"
 BoundingBox="275.17 558.25 279.83 563.38"
 color="19"
 LabelJustification="Left"
><s font="3" size="6" color="19" face="96">O</s></t></n><n
 id="114686"
 p="296.21 582.60"
 Z="2981"
 AS="N"
/><n
 id="114688"
 p="297.34 593.34"
 Z="2983"
 AS="N"
/><n
 id="114690"
 p="307.90 595.59"
 Z="2984"
 AS="N"
/><n
 id="114692"
 p="313.30 586.23"
 Z="2985"
 AS="N"
/><n
 id="114694"
 p="306.07 578.21"
 Z="2986"
 color="21"
 Element="16"
 NumHydrogens="0"
 NeedsClean="yes"
 AS="N"
><t
 p="304.07 580.53"
 BoundingBox="304.07 575.46 308.07 580.58"
 color="21"
 LabelJustification="Left"
><s font="3" size="6" color="21" face="96">S</s></t></n><b
 id="114607"
 Z="2921"
 B="114595"
 E="114597"
 Order="2"
 BS="N"
 BondCircularOrdering="114612 114616 114645 114608"
/><b
 id="114608"
 Z="2922"
 B="114597"
 E="114599"
 BS="N"
/><b
 id="114609"
 Z="2923"
 B="114599"
 E="114601"
 Order="2"
 BS="N"
 BondCircularOrdering="114608 0 114651 114610"
/><b
 id="114610"
 Z="2924"
 B="114601"
 E="114603"
 BS="N"
/><b
 id="114611"
 Z="2925"
 B="114603"
 E="114605"
 Order="2"
 BS="N"
 BondCircularOrdering="114610 0 0 114612"
/><b
 id="114612"
 Z="2926"
 B="114605"
 E="114595"
 BS="N"
/><b
 id="114616"
 Z="2928"
 B="114595"
 E="114615"
 BS="N"
/><b
 id="114622"
 Z="2930"
 B="114615"
 E="114621"
 BS="N"
/><b
 id="114624"
 Z="2932"
 B="114621"
 E="114623"
 Order="2"
 BS="N"
/><b
 id="114626"
 Z="2934"
 B="114621"
 E="114625"
 BS="N"
/><b
 id="114630"
 Z="2936"
 B="114625"
 E="114629"
 BS="N"
/><b
 id="114639"
 Z="2941"
 B="114629"
 E="114631"
 Order="2"
 BS="N"
 BondCircularOrdering="114643 114630 0 114640"
/><b
 id="114640"
 Z="2942"
 B="114631"
 E="114633"
 BS="N"
/><b
 id="114641"
 Z="2943"
 B="114633"
 E="114635"
 Order="2"
 BS="N"
 BondCircularOrdering="114640 0 0 114642"
/><b
 id="114642"
 Z="2944"
 B="114635"
 E="114637"
 BS="N"
/><b
 id="114643"
 Z="2945"
 B="114637"
 E="114629"
 BS="N"
/><b
 id="114645"
 Z="2947"
 B="114597"
 E="114644"
 BS="N"
/><b
 id="114647"
 Z="2949"
 B="114644"
 E="114646"
 BS="N"
/><b
 id="114649"
 Z="2951"
 B="114644"
 E="114648"
 Order="2"
 BS="N"
/><b
 id="114651"
 Z="2953"
 B="114601"
 E="114650"
 BS="N"
/><b
 id="114653"
 Z="2955"
 B="114650"
 E="114652"
 BS="N"
/><b
 id="114664"
 Z="2961"
 B="114652"
 E="114654"
 Order="2"
 BS="N"
 BondCircularOrdering="114669 114653 0 114665"
/><b
 id="114665"
 Z="2962"
 B="114654"
 E="114656"
 BS="N"
/><b
 id="114666"
 Z="2963"
 B="114656"
 E="114658"
 Order="2"
 BS="N"
 BondCircularOrdering="114665 0 114677 114667"
/><b
 id="114667"
 Z="2964"
 B="114658"
 E="114660"
 BS="N"
/><b
 id="114668"
 Z="2965"
 B="114660"
 E="114662"
 Order="2"
 BS="N"
 BondCircularOrdering="114667 114671 0 114669"
/><b
 id="114669"
 Z="2966"
 B="114662"
 E="114652"
 BS="N"
/><b
 id="114671"
 Z="2968"
 B="114660"
 E="114670"
 BS="N"
/><b
 id="114673"
 Z="2970"
 B="114670"
 E="114672"
 Order="2"
 BS="N"
/><b
 id="114675"
 Z="2972"
 B="114670"
 E="114674"
 BS="N"
/><b
 id="114677"
 Z="2974"
 B="114658"
 E="114676"
 BS="N"
/><b
 id="114681"
 Z="2976"
 B="114676"
 E="114680"
 BS="N"
/><b
 id="114683"
 Z="2978"
 B="114680"
 E="114682"
 BS="N"
/><b
 id="114685"
 Z="2980"
 B="114680"
 E="114684"
 Order="2"
 BS="N"
/><b
 id="114687"
 Z="2982"
 B="114682"
 E="114686"
 BS="N"
/><b
 id="114696"
 Z="2987"
 B="114686"
 E="114688"
 Order="2"
 BS="N"
 BondCircularOrdering="114700 114687 0 114697"
/><b
 id="114697"
 Z="2988"
 B="114688"
 E="114690"
 BS="N"
/><b
 id="114698"
 Z="2989"
 B="114690"
 E="114692"
 Order="2"
 BS="N"
 BondCircularOrdering="114697 0 0 114699"
/><b
 id="114699"
 Z="2990"
 B="114692"
 E="114694"
 BS="N"
/><b
 id="114700"
 Z="2991"
 B="114694"
 E="114686"
 BS="N"
/></fragment><fragment
 id="114704"
 BoundingBox="322.51 473.50 417.13 575.82"
 Z="2994"
><n
 id="114701"
 p="352.90 497.85"
 Z="2992"
 AS="N"
/><n
 id="114703"
 p="352.90 508.65"
 Z="2993"
 AS="N"
/><n
 id="114705"
 p="362.25 514.05"
 Z="2995"
 AS="N"
/><n
 id="114707"
 p="371.60 508.65"
 Z="2996"
 AS="N"
/><n
 id="114709"
 p="371.60 497.85"
 Z="2997"
 AS="N"
/><n
 id="114711"
 p="362.25 492.45"
 Z="2998"
 AS="N"
/><n
 id="114719"
 p="362.25 481.65"
 Z="3005"
 AS="N"
/><n
 id="114721"
 p="352.90 476.25"
 Z="3007"
 color="19"
 Element="8"
 NumHydrogens="0"
 NeedsClean="yes"
 AS="N"
><t
 p="350.57 478.57"
 BoundingBox="350.57 473.50 355.23 478.62"
 color="19"
 LabelJustification="Left"
><s font="3" size="6" color="19" face="96">O</s></t></n><n
 id="114723"
 p="371.60 476.25"
 Z="3009"
 color="19"
 Element="8"
 NumHydrogens="1"
 NeedsClean="yes"
 AS="N"
><t
 p="369.27 478.57"
 BoundingBox="369.27 473.50 378.27 478.62"
 color="19"
 LabelJustification="Left"
 LabelAlignment="Left"
><s font="3" size="6" color="19" face="96">OH</s></t></n><n
 id="114725"
 p="343.54 492.45"
 Z="3011"
 color="20"
 Element="7"
 NumHydrogens="1"
 NeedsClean="yes"
 AS="N"
><t
 p="341.37 489.76"
 BoundingBox="341.37 484.74 345.71 494.77"
 color="20"
 LabelJustification="Left"
 LabelAlignment="Above"
 LineStarts="2 4"
><s font="3" size="6" color="20" face="96">NH</s></t></n><n
 id="114727"
 p="334.19 497.85"
 Z="3013"
 AS="N"
/><n
 id="114729"
 p="324.84 492.45"
 Z="3015"
 color="19"
 Element="8"
 NumHydrogens="0"
 NeedsClean="yes"
 AS="N"
><t
 p="322.51 494.77"
 BoundingBox="322.51 489.70 327.17 494.82"
 color="19"
 LabelJustification="Left"
><s font="3" size="6" color="19" face="96">O</s></t></n><n
 id="114731"
 p="334.19 508.65"
 Z="3017"
 AS="N"
/><n
 id="114733"
 p="325.45 515"
 Z="3019"
 AS="N"
/><n
 id="114735"
 p="328.79 525.27"
 Z="3020"
 AS="N"
/><n
 id="114737"
 p="339.59 525.27"
 Z="3021"
 AS="N"
/><n
 id="114739"
 p="342.93 515"
 Z="3022"
 color="21"
 Element="16"
 NumHydrogens="0"
 NeedsClean="yes"
 AS="N"
><t
 p="340.93 517.32"
 BoundingBox="340.93 512.25 344.93 517.38"
 color="21"
 LabelJustification="Left"
><s font="3" size="6" color="21" face="96">S</s></t></n><n
 id="114746"
 p="380.96 514.05"
 Z="3028"
 AS="N"
/><n
 id="114748"
 p="380.96 524.85"
 Z="3030"
 AS="N"
/><n
 id="114750"
 p="371.60 530.25"
 Z="3032"
 AS="N"
/><n
 id="114752"
 p="371.60 541.05"
 Z="3033"
 AS="N"
/><n
 id="114754"
 p="380.96 546.45"
 Z="3034"
 AS="N"
/><n
 id="114756"
 p="390.31 541.05"
 Z="3035"
 AS="N"
/><n
 id="114758"
 p="390.31 530.25"
 Z="3036"
 AS="N"
/><n
 id="114770"
 p="362.25 546.45"
 Z="3043"
 AS="N"
/><n
 id="114772"
 p="362.25 557.25"
 Z="3045"
 color="19"
 Element="8"
 NumHydrogens="0"
 NeedsClean="yes"
 AS="N"
><t
 p="359.92 559.57"
 BoundingBox="359.92 554.50 364.58 559.62"
 color="19"
 LabelJustification="Left"
><s font="3" size="6" color="19" face="96">O</s></t></n><n
 id="114774"
 p="352.90 541.05"
 Z="3047"
 color="19"
 Element="8"
 NumHydrogens="1"
 NeedsClean="yes"
 AS="N"
><t
 p="355.23 543.37"
 BoundingBox="346.23 538.30 355.23 543.42"
 color="19"
 LabelJustification="Right"
 Justification="Right"
 LabelAlignment="Right"
><s font="3" size="6" color="19" face="96">OH</s></t></n><n
 id="114776"
 p="380.96 557.25"
 Z="3049"
 color="20"
 Element="7"
 NumHydrogens="1"
 NeedsClean="yes"
 AS="N"
><t
 p="383.13 559.57"
 BoundingBox="374.46 554.56 383.13 559.57"
 color="20"
 LabelJustification="Right"
 Justification="Right"
 LabelAlignment="Right"
><s font="3" size="6" color="20" face="96">NH</s></t></n><n
 id="114780"
 p="390.31 562.65"
 Z="3051"
 AS="N"
/><n
 id="114782"
 p="399.66 557.25"
 Z="3053"
 AS="N"
/><n
 id="114784"
 p="390.31 573.45"
 Z="3055"
 color="19"
 Element="8"
 NumHydrogens="0"
 NeedsClean="yes"
 AS="N"
><t
 p="387.98 575.77"
 BoundingBox="387.98 570.70 392.64 575.82"
 color="19"
 LabelJustification="Left"
><s font="3" size="6" color="19" face="96">O</s></t></n><n
 id="114786"
 p="409.53 561.64"
 Z="3057"
 AS="N"
/><n
 id="114788"
 p="416.76 553.62"
 Z="3058"
 AS="N"
/><n
 id="114790"
 p="411.36 544.26"
 Z="3059"
 AS="N"
/><n
 id="114792"
 p="400.79 546.51"
 Z="3060"
 color="21"
 Element="16"
 NumHydrogens="0"
 NeedsClean="yes"
 AS="N"
><t
 p="398.79 548.83"
 BoundingBox="398.79 543.76 402.79 548.88"
 color="21"
 LabelJustification="Left"
><s font="3" size="6" color="21" face="96">S</s></t></n><b
 id="114713"
 Z="2999"
 B="114701"
 E="114703"
 Order="2"
 BS="N"
 BondCircularOrdering="114718 114726 0 114714"
/><b
 id="114714"
 Z="3000"
 B="114703"
 E="114705"
 BS="N"
/><b
 id="114715"
 Z="3001"
 B="114705"
 E="114707"
 Order="2"
 BS="N"
 BondCircularOrdering="114714 0 114747 114716"
/><b
 id="114716"
 Z="3002"
 B="114707"
 E="114709"
 BS="N"
/><b
 id="114717"
 Z="3003"
 B="114709"
 E="114711"
 Order="2"
 BS="N"
 BondCircularOrdering="114716 0 114720 114718"
/><b
 id="114718"
 Z="3004"
 B="114711"
 E="114701"
 BS="N"
/><b
 id="114720"
 Z="3006"
 B="114711"
 E="114719"
 BS="N"
/><b
 id="114722"
 Z="3008"
 B="114719"
 E="114721"
 Order="2"
 BS="N"
/><b
 id="114724"
 Z="3010"
 B="114719"
 E="114723"
 BS="N"
/><b
 id="114726"
 Z="3012"
 B="114701"
 E="114725"
 BS="N"
/><b
 id="114728"
 Z="3014"
 B="114725"
 E="114727"
 BS="N"
/><b
 id="114730"
 Z="3016"
 B="114727"
 E="114729"
 Order="2"
 BS="N"
/><b
 id="114732"
 Z="3018"
 B="114727"
 E="114731"
 BS="N"
/><b
 id="114741"
 Z="3023"
 B="114731"
 E="114733"
 Order="2"
 BS="N"
 BondCircularOrdering="114745 114732 0 114742"
/><b
 id="114742"
 Z="3024"
 B="114733"
 E="114735"
 BS="N"
/><b
 id="114743"
 Z="3025"
 B="114735"
 E="114737"
 Order="2"
 BS="N"
 BondCircularOrdering="114742 0 0 114744"
/><b
 id="114744"
 Z="3026"
 B="114737"
 E="114739"
 BS="N"
/><b
 id="114745"
 Z="3027"
 B="114739"
 E="114731"
 BS="N"
/><b
 id="114747"
 Z="3029"
 B="114707"
 E="114746"
 BS="N"
/><b
 id="114749"
 Z="3031"
 B="114746"
 E="114748"
 BS="N"
/><b
 id="114760"
 Z="3037"
 B="114748"
 E="114750"
 Order="2"
 BS="N"
 BondCircularOrdering="114765 114749 0 114761"
/><b
 id="114761"
 Z="3038"
 B="114750"
 E="114752"
 BS="N"
/><b
 id="114762"
 Z="3039"
 B="114752"
 E="114754"
 Order="2"
 BS="N"
 BondCircularOrdering="114761 114771 114777 114763"
/><b
 id="114763"
 Z="3040"
 B="114754"
 E="114756"
 BS="N"
/><b
 id="114764"
 Z="3041"
 B="114756"
 E="114758"
 Order="2"
 BS="N"
 BondCircularOrdering="114763 0 0 114765"
/><b
 id="114765"
 Z="3042"
 B="114758"
 E="114748"
 BS="N"
/><b
 id="114771"
 Z="3044"
 B="114752"
 E="114770"
 BS="N"
/><b
 id="114773"
 Z="3046"
 B="114770"
 E="114772"
 Order="2"
 BS="N"
/><b
 id="114775"
 Z="3048"
 B="114770"
 E="114774"
 BS="N"
/><b
 id="114777"
 Z="3050"
 B="114754"
 E="114776"
 BS="N"
/><b
 id="114781"
 Z="3052"
 B="114776"
 E="114780"
 BS="N"
/><b
 id="114783"
 Z="3054"
 B="114780"
 E="114782"
 BS="N"
/><b
 id="114785"
 Z="3056"
 B="114780"
 E="114784"
 Order="2"
 BS="N"
/><b
 id="114794"
 Z="3061"
 B="114782"
 E="114786"
 Order="2"
 BS="N"
 BondCircularOrdering="114798 114783 0 114795"
/><b
 id="114795"
 Z="3062"
 B="114786"
 E="114788"
 BS="N"
/><b
 id="114796"
 Z="3063"
 B="114788"
 E="114790"
 Order="2"
 BS="N"
 BondCircularOrdering="114795 0 0 114797"
/><b
 id="114797"
 Z="3064"
 B="114790"
 E="114792"
 BS="N"
/><b
 id="114798"
 Z="3065"
 B="114792"
 E="114782"
 BS="N"
/></fragment><fragment
 id="114802"
 BoundingBox="390.48 474.25 549.79 576.57"
 Z="3068"
><n
 id="114799"
 p="462.40 498.60"
 Z="3066"
 AS="N"
/><n
 id="114801"
 p="462.40 509.40"
 Z="3067"
 AS="N"
/><n
 id="114803"
 p="471.75 514.80"
 Z="3069"
 AS="N"
/><n
 id="114805"
 p="481.10 509.40"
 Z="3070"
 AS="N"
/><n
 id="114807"
 p="481.10 498.60"
 Z="3071"
 AS="N"
/><n
 id="114809"
 p="471.75 493.20"
 Z="3072"
 AS="N"
/><n
 id="114817"
 p="471.75 482.40"
 Z="3079"
 AS="N"
/><n
 id="114823"
 p="443.69 498.60"
 Z="3081"
 AS="N"
/><n
 id="114825"
 p="443.69 509.40"
 Z="3082"
 AS="N"
/><n
 id="114827"
 p="434.34 493.20"
 Z="3084"
 color="19"
 Element="8"
 NumHydrogens="0"
 NeedsClean="yes"
 AS="N"
><t
 p="432.01 495.52"
 BoundingBox="432.01 490.45 436.67 495.57"
 color="19"
 LabelJustification="Left"
><s font="3" size="6" color="19" face="96">O</s></t></n><n
 id="114830"
 p="453.04 493.20"
 Z="3086"
 color="20"
 Element="7"
 NumHydrogens="1"
 NeedsClean="yes"
 AS="N"
><t
 p="450.87 490.51"
 BoundingBox="450.87 485.49 455.21 495.52"
 color="20"
 LabelJustification="Left"
 LabelAlignment="Above"
 LineStarts="2 4"
><s font="3" size="6" color="20" face="96">NH</s></t></n><n
 id="114835"
 p="434.34 514.80"
 Z="3089"
 color="21"
 Element="16"
 NumHydrogens="0"
 NeedsClean="yes"
 AS="N"
><t
 p="432.34 517.12"
 BoundingBox="432.34 512.05 436.34 517.17"
 color="21"
 LabelJustification="Left"
><s font="3" size="6" color="21" face="96">S</s></t></n><n
 id="114839"
 p="424.98 509.40"
 Z="3091"
 AS="N"
/><n
 id="114867"
 p="423.86 498.66"
 Z="3093"
 color="20"
 Element="7"
 NumHydrogens="0"
 NeedsClean="yes"
 AS="N"
><t
 p="421.69 500.98"
 BoundingBox="421.69 495.97 426.03 500.98"
 color="20"
 LabelJustification="Left"
><s font="3" size="6" color="20" face="96">N</s></t></n><n
 id="114869"
 p="413.29 496.41"
 Z="3094"
 color="20"
 Element="7"
 NumHydrogens="0"
 NeedsClean="yes"
 AS="N"
><t
 p="411.12 498.73"
 BoundingBox="411.12 493.72 415.46 498.73"
 color="20"
 LabelJustification="Left"
><s font="3" size="6" color="20" face="96">N</s></t></n><n
 id="114871"
 p="407.89 505.77"
 Z="3095"
 AS="N"
/><n
 id="114873"
 p="415.12 513.79"
 Z="3096"
 color="21"
 Element="16"
 NumHydrogens="0"
 NeedsClean="yes"
 AS="N"
><t
 p="413.12 516.11"
 BoundingBox="413.12 511.04 417.12 516.16"
 color="21"
 LabelJustification="Left"
><s font="3" size="6" color="21" face="96">S</s></t></n><n
 id="114880"
 p="397.15 506.90"
 Z="3102"
 NodeType="Nickname"
 NeedsClean="yes"
 AS="N"
><fragment
 id="115740"
><n
 id="115457"
 p="397.15 506.90"
 Z="1647"
/><n
 id="115458"
 p="407.84 505.77"
 Z="1648"
 NodeType="ExternalConnectionPoint"
/><b
 id="115459"
 Z="1649"
 B="115458"
 E="115457"
/></fragment><t
 p="398.82 509.22"
 BoundingBox="390.48 504.21 398.82 509.27"
 LabelJustification="Right"
 Justification="Right"
 LabelAlignment="Right"
><s font="3" size="6" color="0" face="96">Me</s></t></n><n
 id="114882"
 p="490.46 514.80"
 Z="3104"
 AS="N"
/><n
 id="114884"
 p="490.46 525.60"
 Z="3106"
 AS="N"
/><n
 id="114888"
 p="481.10 531"
 Z="3108"
 AS="N"
/><n
 id="114890"
 p="481.10 541.80"
 Z="3109"
 AS="N"
/><n
 id="114892"
 p="490.46 547.20"
 Z="3110"
 AS="N"
/><n
 id="114894"
 p="499.81 541.80"
 Z="3111"
 AS="N"
/><n
 id="114896"
 p="499.81 531"
 Z="3112"
 AS="N"
/><n
 id="114904"
 p="490.46 558"
 Z="3119"
 color="20"
 Element="7"
 NumHydrogens="1"
 NeedsClean="yes"
 AS="N"
><t
 p="492.63 560.32"
 BoundingBox="483.96 555.31 492.63 560.32"
 color="20"
 LabelJustification="Right"
 Justification="Right"
 LabelAlignment="Right"
><s font="3" size="6" color="20" face="96">NH</s></t></n><n
 id="114906"
 p="499.81 563.40"
 Z="3121"
 AS="N"
/><n
 id="114908"
 p="499.81 574.20"
 Z="3123"
 color="19"
 Element="8"
 NumHydrogens="0"
 NeedsClean="yes"
 AS="N"
><t
 p="497.48 576.52"
 BoundingBox="497.48 571.45 502.14 576.57"
 color="19"
 LabelJustification="Left"
><s font="3" size="6" color="19" face="96">O</s></t></n><n
 id="114910"
 p="509.16 558"
 Z="3125"
 AS="N"
/><n
 id="114912"
 p="518.52 563.40"
 Z="3127"
 color="21"
 Element="16"
 NumHydrogens="0"
 NeedsClean="yes"
 AS="N"
><t
 p="516.52 565.72"
 BoundingBox="516.52 560.65 520.52 565.77"
 color="21"
 LabelJustification="Left"
><s font="3" size="6" color="21" face="96">S</s></t></n><n
 id="114914"
 p="527.87 558"
 Z="3129"
 AS="N"
/><n
 id="114916"
 p="462.40 477"
 Z="3131"
 color="19"
 Element="8"
 NumHydrogens="0"
 NeedsClean="yes"
 AS="N"
><t
 p="460.07 479.32"
 BoundingBox="460.07 474.25 464.73 479.38"
 color="19"
 LabelJustification="Left"
><s font="3" size="6" color="19" face="96">O</s></t></n><n
 id="114918"
 p="481.10 477"
 Z="3133"
 color="19"
 Element="8"
 NumHydrogens="1"
 NeedsClean="yes"
 AS="N"
><t
 p="478.77 479.32"
 BoundingBox="478.77 474.25 487.77 479.38"
 color="19"
 LabelJustification="Left"
 LabelAlignment="Left"
><s font="3" size="6" color="19" face="96">OH</s></t></n><n
 id="114920"
 p="471.75 547.20"
 Z="3135"
 AS="N"
/><n
 id="114922"
 p="462.40 541.80"
 Z="3137"
 color="19"
 Element="8"
 NumHydrogens="0"
 NeedsClean="yes"
 AS="N"
><t
 p="460.07 544.12"
 BoundingBox="460.07 539.05 464.73 544.17"
 color="19"
 LabelJustification="Left"
><s font="3" size="6" color="19" face="96">O</s></t></n><n
 id="114924"
 p="471.75 558"
 Z="3139"
 color="19"
 Element="8"
 NumHydrogens="1"
 NeedsClean="yes"
 AS="N"
><t
 p="469.42 560.32"
 BoundingBox="469.42 555.25 478.42 560.38"
 color="19"
 LabelJustification="Left"
 LabelAlignment="Left"
><s font="3" size="6" color="19" face="96">OH</s></t></n><n
 id="114926"
 p="537.73 562.39"
 Z="3141"
 color="20"
 Element="7"
 NumHydrogens="0"
 NeedsClean="yes"
 AS="N"
><t
 p="535.56 564.71"
 BoundingBox="535.56 559.70 539.90 564.71"
 color="20"
 LabelJustification="Left"
><s font="3" size="6" color="20" face="96">N</s></t></n><n
 id="114928"
 p="544.96 554.37"
 Z="3142"
 color="20"
 Element="7"
 NumHydrogens="0"
 NeedsClean="yes"
 AS="N"
><t
 p="542.79 556.69"
 BoundingBox="542.79 551.68 547.13 556.69"
 color="20"
 LabelJustification="Left"
><s font="3" size="6" color="20" face="96">N</s></t></n><n
 id="114930"
 p="539.56 545.01"
 Z="3143"
 AS="N"
/><n
 id="114932"
 p="529 547.26"
 Z="3144"
 color="21"
 Element="16"
 NumHydrogens="0"
 NeedsClean="yes"
 AS="N"
><t
 p="527 549.58"
 BoundingBox="527 544.51 531 549.63"
 color="21"
 LabelJustification="Left"
><s font="3" size="6" color="21" face="96">S</s></t></n><n
 id="114939"
 p="543.95 535.15"
 Z="3150"
 NodeType="Nickname"
 NeedsClean="yes"
 AS="N"
><fragment
 id="115741"
><n
 id="115462"
 p="543.95 535.15"
 Z="1674"
/><n
 id="115463"
 p="539.58 544.97"
 Z="1675"
 NodeType="ExternalConnectionPoint"
/><b
 id="115464"
 Z="1676"
 B="115463"
 E="115462"
/></fragment><t
 p="541.45 537.47"
 BoundingBox="541.45 532.46 549.79 537.52"
 LabelJustification="Left"
 LabelAlignment="Left"
><s font="3" size="6" color="0" face="96">Me</s></t></n><b
 id="114811"
 Z="3073"
 B="114799"
 E="114801"
 Order="2"
 BS="N"
 BondCircularOrdering="114816 114834 0 114812"
/><b
 id="114812"
 Z="3074"
 B="114801"
 E="114803"
 BS="N"
/><b
 id="114813"
 Z="3075"
 B="114803"
 E="114805"
 Order="2"
 BS="N"
 BondCircularOrdering="114812 0 114883 114814"
/><b
 id="114814"
 Z="3076"
 B="114805"
 E="114807"
 BS="N"
/><b
 id="114815"
 Z="3077"
 B="114807"
 E="114809"
 Order="2"
 BS="N"
 BondCircularOrdering="114814 0 114818 114816"
/><b
 id="114816"
 Z="3078"
 B="114809"
 E="114799"
 BS="N"
/><b
 id="114818"
 Z="3080"
 B="114809"
 E="114817"
 BS="N"
/><b
 id="114826"
 Z="3083"
 B="114823"
 E="114825"
 BS="N"
/><b
 id="114828"
 Z="3085"
 B="114823"
 E="114827"
 Order="2"
 BS="N"
/><b
 id="114831"
 Z="3087"
 B="114823"
 E="114830"
 BS="N"
/><b
 id="114834"
 Z="3088"
 B="114830"
 E="114799"
 BS="N"
/><b
 id="114836"
 Z="3090"
 B="114825"
 E="114835"
 BS="N"
/><b
 id="114840"
 Z="3092"
 B="114835"
 E="114839"
 BS="N"
/><b
 id="114875"
 Z="3097"
 B="114839"
 E="114867"
 Order="2"
 BS="N"
 BondCircularOrdering="114879 114840 0 114876"
/><b
 id="114876"
 Z="3098"
 B="114867"
 E="114869"
 BS="N"
/><b
 id="114877"
 Z="3099"
 B="114869"
 E="114871"
 Order="2"
 BS="N"
 BondCircularOrdering="114876 0 114881 114878"
/><b
 id="114878"
 Z="3100"
 B="114871"
 E="114873"
 BS="N"
/><b
 id="114879"
 Z="3101"
 B="114873"
 E="114839"
 BS="N"
/><b
 id="114881"
 Z="3103"
 B="114871"
 E="114880"
 BS="N"
/><b
 id="114883"
 Z="3105"
 B="114805"
 E="114882"
 BS="N"
/><b
 id="114885"
 Z="3107"
 B="114882"
 E="114884"
 BS="N"
/><b
 id="114898"
 Z="3113"
 B="114884"
 E="114888"
 Order="2"
 BS="N"
 BondCircularOrdering="114903 114885 0 114899"
/><b
 id="114899"
 Z="3114"
 B="114888"
 E="114890"
 BS="N"
/><b
 id="114900"
 Z="3115"
 B="114890"
 E="114892"
 Order="2"
 BS="N"
 BondCircularOrdering="114899 114921 114905 114901"
/><b
 id="114901"
 Z="3116"
 B="114892"
 E="114894"
 BS="N"
/><b
 id="114902"
 Z="3117"
 B="114894"
 E="114896"
 Order="2"
 BS="N"
 BondCircularOrdering="114901 0 0 114903"
/><b
 id="114903"
 Z="3118"
 B="114896"
 E="114884"
 BS="N"
/><b
 id="114905"
 Z="3120"
 B="114892"
 E="114904"
 BS="N"
/><b
 id="114907"
 Z="3122"
 B="114904"
 E="114906"
 BS="N"
/><b
 id="114909"
 Z="3124"
 B="114906"
 E="114908"
 Order="2"
 BS="N"
/><b
 id="114911"
 Z="3126"
 B="114906"
 E="114910"
 BS="N"
/><b
 id="114913"
 Z="3128"
 B="114910"
 E="114912"
 BS="N"
/><b
 id="114915"
 Z="3130"
 B="114912"
 E="114914"
 BS="N"
/><b
 id="114917"
 Z="3132"
 B="114817"
 E="114916"
 Order="2"
 BS="N"
/><b
 id="114919"
 Z="3134"
 B="114817"
 E="114918"
 BS="N"
/><b
 id="114921"
 Z="3136"
 B="114890"
 E="114920"
 BS="N"
/><b
 id="114923"
 Z="3138"
 B="114920"
 E="114922"
 Order="2"
 BS="N"
/><b
 id="114925"
 Z="3140"
 B="114920"
 E="114924"
 BS="N"
/><b
 id="114934"
 Z="3145"
 B="114914"
 E="114926"
 Order="2"
 BS="N"
 BondCircularOrdering="114938 114915 0 114935"
/><b
 id="114935"
 Z="3146"
 B="114926"
 E="114928"
 BS="N"
/><b
 id="114936"
 Z="3147"
 B="114928"
 E="114930"
 Order="2"
 BS="N"
 BondCircularOrdering="114935 0 114940 114937"
/><b
 id="114937"
 Z="3148"
 B="114930"
 E="114932"
 BS="N"
/><b
 id="114938"
 Z="3149"
 B="114932"
 E="114914"
 BS="N"
/><b
 id="114940"
 Z="3151"
 B="114930"
 E="114939"
 BS="N"
/></fragment><t
 id="112711"
 p="751.01 252"
 BoundingBox="751.01 243.05 941.67 266.05"
 Z="2089"
 Warning="ChemDraw can&apos;t interpret this label."
 LineHeight="auto"
 WordWrapWidth="196"
 LineStarts="46 87"
><s font="3" size="10" color="0" face="96">Note that for </s><s font="3" size="10" color="0" face="98">Nature</s><s font="3" size="10" color="0" face="96"> only, a figure width 1.5 column widths or 132 mm is also available</s></t><t
 id="115465"
 p="101 97"
 BoundingBox="101 88.05 106.56 99.55"
 Z="3162"
 Warning="ChemDraw can&apos;t interpret this label."
 LineHeight="auto"
><s font="3" size="10" color="0" face="96">1</s></t><t
 id="115466"
 p="111.50 205.50"
 BoundingBox="111.50 196.55 117.06 208.05"
 Z="3163"
 Warning="ChemDraw can&apos;t interpret this label."
 LineHeight="auto"
><s font="3" size="10" color="0" face="96">2</s></t><t
 id="115467"
 p="268 105.50"
 BoundingBox="268 96.55 273.56 108.05"
 Z="3164"
 Warning="ChemDraw can&apos;t interpret this label."
 LineHeight="auto"
><s font="3" size="10" color="0" face="96">3</s></t><t
 id="115468"
 p="58.75 412.75"
 BoundingBox="58.75 403.80 64.31 415.30"
 Z="3165"
 Warning="ChemDraw can&apos;t interpret this label."
 LineHeight="auto"
><s font="3" size="10" color="0" face="96">1</s></t><t
 id="115469"
 p="190.50 414.75"
 BoundingBox="190.50 405.80 202.73 417.30"
 Z="3166"
 Warning="ChemDraw can&apos;t interpret this label."
 LineHeight="auto"
><s font="3" size="10" color="0" face="96">1B</s></t><t
 id="115471"
 p="264 415"
 BoundingBox="264 406.05 276.78 417.55"
 Z="3168"
 Warning="ChemDraw can&apos;t interpret this label."
 LineHeight="auto"
><s font="3" size="10" color="0" face="96">1C</s></t><t
 id="115472"
 p="347 415.50"
 BoundingBox="347 406.55 359.78 418.05"
 Z="3169"
 Warning="ChemDraw can&apos;t interpret this label."
 LineHeight="auto"
><s font="3" size="10" color="0" face="96">1D</s></t><t
 id="115473"
 p="446.50 308.25"
 BoundingBox="446.50 299.30 458.73 310.80"
 Z="3170"
 Warning="ChemDraw can&apos;t interpret this label."
 LineHeight="auto"
><s font="3" size="10" color="0" face="96">1E</s></t><t
 id="115474"
 p="444 418"
 BoundingBox="444 409.05 455.67 420.55"
 Z="3171"
 Warning="ChemDraw can&apos;t interpret this label."
 LineHeight="auto"
><s font="3" size="10" color="0" face="96">1F</s></t><t
 id="115475"
 p="81.50 630.50"
 BoundingBox="81.50 621.55 87.06 633.05"
 Z="3172"
 Warning="ChemDraw can&apos;t interpret this label."
 LineHeight="auto"
><s font="3" size="10" color="0" face="96">2</s></t><t
 id="115476"
 p="184.25 630"
 BoundingBox="184.25 621.05 196.48 632.55"
 Z="3173"
 Warning="ChemDraw can&apos;t interpret this label."
 LineHeight="auto"
><s font="3" size="10" color="0" face="96">2B</s></t><t
 id="115477"
 p="294 631.50"
 BoundingBox="294 622.55 306.78 634.05"
 Z="3174"
 Warning="ChemDraw can&apos;t interpret this label."
 LineHeight="auto"
><s font="3" size="10" color="0" face="96">2C</s></t><t
 id="115478"
 p="373 630.25"
 BoundingBox="373 621.30 385.78 632.80"
 Z="3175"
 Warning="ChemDraw can&apos;t interpret this label."
 LineHeight="auto"
><s font="3" size="10" color="0" face="96">2D</s></t><t
 id="115479"
 p="475.50 631.75"
 BoundingBox="475.50 622.80 487.73 634.30"
 Z="3176"
 Warning="ChemDraw can&apos;t interpret this label."
 LineHeight="auto"
><s font="3" size="10" color="0" face="96">2E</s></t></page></CDXML>
