# Supplementary material for: Glycolytic flux control by drugging phosphoglycolate phosphatase
Source: Nat Commun. 2022 Nov 11;13:6845. doi: 10.1038/s41467-022-34228-2 (PMC9652372; doi:10.1038/s41467-022-34228-2)
Supplement: Supplementary file 10 — Source Data [file 41467_2022_34228_MOESM10_ESM.zip]

Archive with 3 entries (3 files):
- 356849_2_data_set_6977011_rjl077.zip
- 356849_2_data_set_6977012_rjl02p.zip
- 356849_2_supp_6942951_ryzdys.xlsx
