# Supplementary material for: Glycolytic flux control by drugging phosphoglycolate phosphatase
Source: Nat Commun. 2022 Nov 11;13:6845. doi: 10.1038/s41467-022-34228-2 (PMC9652372; doi:10.1038/s41467-022-34228-2)
Supplement: Supplementary file 10 — Source Data [file 41467_2022_34228_MOESM10_ESM.zip › 356849_2_supp_6942951_ryzdys.xlsx]

## Sheet: Fig 1A
H.s. PGP on PG
CP1 log[M]	H.s. PGP on PG				CP2 log[M]	H.s. PGP on PG						CP3 log[M]	H.s. PGP on PG
	100	100	100			100	100	100	100	100			100	100	100	100			empty cases: CP-concentrations not tested in a given experiment
-8.10721	103.91	93.23	102.2		-8.10721	108.43	100					-7.80618	97.88	101.32	104.59	100.93
-7.50515	93.04	98.87	87.91		-7.80618			99.22	112.04	102.33		-7.20412	88.14	86.75	92.09	88.43
-7.20412	91.3	79.68	92.86		-7.50515	94.01	88					-6.90309	86.86	88.08	83.42	73.15
-6.90309	84.78	86.46	75.82		-7.20412	79.38	88	93.33	92.59	84.72		-6.60206	79.66	80.79		63.43
-6.60206	64.35	62.3	59.62		-6.90309	70.95		97.65	82.41	81.61		-6.30103	69.07	64.24		48.15
-6.30103	47.39	44.7	36.54		-6.60206	58.98	62	90.59	63.89	67.62		-6	50.42	64.9	50.77	44.91
-6	30.87	20.32	21.43		-6.30103	70.95	72	74.12	50	47.15		-5.69897	34.75	43.05	33.42	28.7
-5.69897	13.91	15.35	12.64		-6	46.34	47.33	37.65	37.04	43.78		-5.39794	19.92	23.18	17.86	15.28
-5.09691	3.04	4.97	1.37		-5.69897	31.49	31.33	28.63	26.39	25.91		-4.79588	6.36	7.95	3.57	4.63
-4.79588	2.61	3.39	0.55		-5.39794			20.39	15.28	15.03		-4.49485	2.54	3.97	4.34	2.78
-4.49485	4.78	0.9	-1.92		-5.09691	10.64	14.67					-4.19382	1.69	0	2.3	-0.46
	Exp #1	Exp #2	Exp #3		-4.79588	5.76	10.67	12.94	5.09	6.22			Exp #1	Exp #2	Exp #3
					-4.49485	5.32	11.33	13.33	3.7	3.89
					-4.19382			24.31	3.24	2.85
						Exp #1	Exp #2	Exp #3	Exp #4	Exp #5
M.m PGP on PG
CP1 log[M]	M.m PGP on PG				CP2 log[M]	M.m PGP on PG						CP3 log[M]	M.m PGP on PG
	100	100	100			100	100	100	100				100	100	100	100
-8.10721	101.08	98.42	93.11		-7.80618	95.97	103.75	95.58	102.35			-7.80618	98.74	89.33	92.01	114.38
-7.50515	93.01	97.16	84.92		-7.20412	84.27	96.88	91.48	80.54			-7.20412	91.19		96.49	98.13
-7.20412	88.71	88.01	81.97		-6.90309	81.85	95.63	82.02	92.95			-6.90309	95.6	88	76.36	87.5
-6.90309	76.34	85.8	73.77		-6.60206	72.58	90	82.65	79.19			-6.60206	79.87		67.73	81.88
-6.60206	66.13	68.77	54.75		-6.30103	68.95	75	71.29	74.16			-6.30103	66.67		54.31	57.5
-6.30103	35.48	46.69	34.75		-6	67.74	58.13	75.39	58.39			-6	44.65	54.67	46.96	53.75
-6	24.73	21.14	19.34		-5.69897	51.61	47.5	54.57	43.29			-5.69897	33.96	32	28.75	31.88
-5.69897	11.29	14.51	11.15		-5.39794	34.27	31.25	34.07	29.87			-5.39794	18.24	17.33	16.61	18.13
-5.09691	1.61	2.84	1.64		-4.79588	20.56	14.38	13.88	14.09			-4.79588	8.81	9.33	3.19	5
-4.79588	3.23	2.21	-0.66		-4.49485	19.35	10.63	7.57	8.72			-4.49485	4.4	6.67	1.92	2.5
-4.49485	3.76	2.52	0.98		-4.19382	33.47	8.75	8.2	7.72			-4.19382	2.52	2.67	2.88	-1.25
	Exp #1	Exp #2	Exp #3			Exp #1	Exp #2	Exp #3					Exp #1	Exp #2	Exp #3	Exp #4
M.m PGP on G3P						M.m PGP on 2- Phospho-L-lactate						M.m PGP on 4-Phosphoerythronate
CP1 log[M]	M.m PGP on G3P					CP1 log[M]	2-Phospho-L-lactate					CP1 log[M]	4-Phosphoerythronate
	100	100	100	100			100	100	100				100	100	100
-8.10721	92.5		125	101.45		-7.90849	96.3889	100.293	92.8571			-6.85194	70.4918	82.5726	78.6885
-7.50515	91.25	93.1				-7.43136	88.6111	95.3079	85.7143			-6.55091	54.0984	64.3154	65.9836
-7.20412	98.75		88.24	107.25		-6.95424	73.3333	81.2317	78.869			-6.24988	43.8525	48.1328	39.3443
-6.90309	96.25	86.21	85.29	98.55		-6.47712	45.5556	51.3196	45.8333			-5.94885	24.5902	29.0456	23.7705
-6.60206	91.25	88.51	98.53	95.65		-6	23.0556	24.9267	23.8095			-5.64782	12.2951	23.2365	10.6557
-6.30103	80	78.16	73.53	84.06		-5.52288	7.7778	8.7977	9.2262			-5.34679	4.5082	7.8838	6.1475
-6	53.75	60.92	52.94	53.62		-5.04576	4.1667	4.9853	5.6548			-5.04576	2.459	5.3942	6.5574
-5.69897	32.5	32.18	30.88	23.19			Exp #1	Exp #2	Exp #3				Exp #1	Exp #2	Exp #3
-5.39794		19.54	13.24	14.49
-5.09691	13.75	12.64	7.35	7.25
-4.79588	5	8.05	0	0
-4.49485	15	12.64	17.65	2.9
	Exp #1	Exp #2	Exp #3	Exp #4
M.m PGP on pNPP
CP1 log[M]	M.m PGP on pNPP				CP2 log[M]	M.m PGP on pNPP						Log CP3 [M]	M.m PGP on pNPP
	100	100	100			100	100	100					100	100	100
-7.50515	100.207	96.8912	89.6328		-7.50515	94.0412	92.7727	88.6728				-7.10721	101.102	87.7504	84.6859
-7.20412	99.3789	97.7202	88.4449		-7.20412	105.309	97.8975	94.9657				-6.80618	98.3908	82.2048	83.6597
-6.90309	91.3043	82.487	83.5853		-6.90309	91.6576	99.2116	87.1853				-6.50515	93.8355	79.2306	80.5159
-6.60206	84.9897	77.9275	74.946		-6.60206	93.1744	106.308	91.4188				-6.20412	88.2593	77.535	80.3456
-6.30103	65.0103	53.7824	59.6112		-6.30103	85.4821	90.8016	81.3501				-5.90309	85.2545	72.1735	76.3772
-6	47.8261	43.3161	43.6285		-6		94.7438	79.6339				-5.60206	74.3213	62.8519	66.9442
-5.60206	23.3954	20.1036	19.9784		-5.60206	63.7053	79.3693	61.3272				-5.30103	61.552	47.0748	51.6239
-5.30103	3.51967	12.4352	13.1749		-5.30103	58.6132	69.3824	53.3181				-5	45.4867	39.229	40.8792
-5	6.8323	4.87047	5.50756		-5	43.4453	53.088	40.2746				-4.69897	33.2292	27.4059	31.7169
-4.60206	3.51967	2.38342	2.91577		-4.60206	32.1777	40.6045	33.2952				-4.39794	20.3241	17.7846	19.0337
-4.30103	1.65631	0	2.05184		-4.30103	28.3857	29.1721	28.032				-4.09691	12.5462	9.65401	9.22775
	Exp #1	Exp #2	Exp #3			Exp #1	Exp #2	Exp #3					Exp #1	Exp #2	Exp #3
M.m.PDXP/PGP
CP1 log[M]	M.m.PDXP/PGP on PG				CP2 log[M]	M.m.PDXP/PGP on PG						Log CP3 [M]	M.m.PDXP/PGP on PG
	100	100	100			100	100	100					100	100	100
-7.80618	100.76	98.26	106.3		-7.80618	100.76	109.52	104.73				-7.80618	102.65	100	100
-7.20412	93.94	99.13	96.85		-7.20412	87.79	100	97.97				-7.20412	89.38	102.65	98.47
-6.90309	90.91	92.17	97.64		-6.90309	94.66	89.68	100				-6.90309	84.07	89.38	90.08
-6.60206	92.42	87.83	83.46		-6.60206	93.89	100.79	93.24				-6.60206	73.45	81.42	76.34
-6.30103	82.58	84.35	85.04		-6.30103	90.84	85.71	78.38				-6.30103	58.41	64.6	68.7
-6	77.27	73.04	75.59		-6	80.92	80.95	78.38				-6	41.59	45.13	51.15
-5.69897	71.97	65.22	70.87		-5.69897	55.73	53.97	62.84				-5.69897	23.01	28.32	48.09
-5.39794	59.85	51.3	59.06		-5.39794	48.09	45.24	52.7				-5.39794	13.27	15.04	16.79
-4.79588	21.97	22.61	22.83		-4.79588	23.66	27.78	31.76				-4.79588	1.8	2.65	1.77
-4.49485	10.61	3.48	4.72		-4.49485	16.03	18.25	18.92				-4.49485	0	-1.77	-7.96
-4.19382	-3.79	-6.09	-3.94		-4.19382	17.56	13.49	19.59				-4.19382	0	-0.88	-1.77
	Exp #1	Exp #2	Exp #3			Exp #1	Exp #2	Exp #3					Exp #1	Exp #2	Exp #3

## Sheet: Fig 1B,C
	Figure 1B
		CP1					CP3
			replicate 1	replicate 2	replicate 3			replicate 1	replicate 2	replicate 3
		Kd [µM]	0.85	0.79	0.71		Kd [µM]	0.5	0.32	0.46
		dG [kcal/mol]	-8.282	-8.325	-8.393		dG [kcal/mol]	-8.598	-8.862	-8.651
		dH [kcal/mol]	-5.583	-4.903	-5.696		dH [kcal/mol]	-6.466	-5.835	-6.568
		dS [cal/Mol*K]	9.052	11.478	9.044		dS [cal/Mol*K]	7.151	10.151	6.986
		n	0.81	0.83	0.8		n	0.93	0.79	0.79
	Figure 1C
	enzyme activity in presence of CP relative to enzyme activity in presence of DMSO control							empty cases: the respective CP was not tested in that experiment
			PGP										NANP						MDP1
		CP1	0.0376	0.0252	0.0098	0.0872	0.0532	0.0478	0.009	-0.0192		CP1	0.986726	0.923404	1.11616			CP1	1.15281	1.1337	1.16558	0.844445	0.823113	0.855828
		CP2	0.1935	0.1063	0.0757	-0.0125	0.1133	0.1333	0.037	0.0389		CP2	0.04	0.0492611	0.0618557	0.0452261		CP2	1.01877	1.05898	0.863271
		CP3	0.0252	0.0267	0.0288							CP3	0.880531	0.765957	1.02525			CP3	1.05094	1.0563	0.847185
			Exp #1	Exp #2	Exp #3	Exp #4	Exp #5	Exp #6	Exp #7	Exp #8			Exp #1	Exp #2	Exp #3	Exp #4			Exp #1	Exp #2	Exp #3	Exp #4	Exp #5	Exp #6
			PDXP										PSPH						PNKP
		CP1	1.05	1.01743	1.05249							CP1	1.23346	1.27232	1.23361			CP1	1.20455	1.35714	1.33333	1.375	1.03509	0.84
		CP2	0.97	0.87146	0.936464							CP2	1.05058	1.08482	1.07787			CP2	0.840909	0.821429	1.05556
		CP3	0.983333	0.788671	0.892265							CP3	0.996109	0.973214	1.03689			CP3	1.29546	1.5	1.41667
			Exp #1	Exp #2	Exp #3								Exp #1	Exp #2	Exp #3				Exp #1	Exp #2	Exp #3	Exp #4	Exp #5	Exp #6
			LHPP										NT5C1A						LPIN1
		CP1	1.14186	1.09234	1.25058	1.03113	1.03814	0.811395				CP1	0.162896	0.16263	0.158301			CP1	1.20567	0.977012	1
		CP2	1.1907	1.18919	1.16009	1.07588	1.13771	1.1277				CP2	0.235294	0.204778	0.174905			CP2	0.992908	0.614943	0.877934
		CP3	1.06512	1.03378	1.11833	0.98249	0.959746	1.01768				CP3	0.968839	0.948787	0.991803			CP3	0.973995	0.844828	0.934272
			Exp #1	Exp #2	Exp #3	Exp #4	Exp #5	Exp #6					Exp #1	Exp #2	Exp #3				Exp #1	Exp #2	Exp #3
			PHOSPHO1										NT5C						PTP1B
		CP1	1.03175	1	1.08889							CP1	1.09602	0.684899	1.08322			CP1	1.0199	0.828054	1.43651
		CP2	0.873016	1.09091	1.15556							CP2	1.14815	1.00832	1.03001			CP2	0.746269	0.701357	0.611111
		CP3	0.904762	0.945454	1.13333							CP3	0.857339	0.870392	1.08731			CP3	0.751244	0.891403	1.26191
			Exp #1	Exp #2	Exp #3								Exp #1	Exp #2	Exp #3				Exp #1	Exp #2	Exp #3
			PHOSPHO2										NT5M						PP2B
		CP1	1.51678	1.37143	1.30252	1.25	0.980769	1.05479	1.09392			CP1	0.910256	1.09744	1.00497			CP1	1.20339	1.0884	0.978633
		CP2	1.16779	0.931429	0.87395							CP2	0.961538	1.17949	0.970149			CP2	1.0791	0.961326	0.786325
		CP3	1.33557	1.04571	0.941176	1.10714	1.34615	0.890411	1.0884			CP3	0.559829	0.651282	0.696517			CP3	1.1017	1.1547	0.794872
			Exp #1	Exp #2	Exp #3	Exp #4	Exp #5	Exp #6	Exp #7				Exp #1	Exp #2	Exp #3				Exp #1	Exp #2	Exp #3
																			CIP
																		CP1	1.28381	1.15569	1.27897
																		CP2	0.78714	0.852295	0.890558
																		CP3	0.898004	1.0479	0.847639
																			Exp #1	Exp #2	Exp #3

## Sheet: Fig 3D
	enzyme activity in presence of CP1 relative to DMSO control (1)
CP1 log[M]	mPGP-WT			mPGP-S71R			mPGP-S71R/F172W				CP1 log[M]	mPGP-WT			mPGP-P127E			mPGP-172FDPH>172YDEQ
	1	1	1	1	1	1	1	1	1			1	1	1	1	1	1	1	1	1
-7.10721	0.763158	0.701149	0.716763	0.974843	0.7625	0.89881	0.943925	0.971698	0.956938		-6.90309	0.645161	0.67623	0.644269	0.92	0.949495	0.970588	0.862745	0.947761	0.900369
-6.80618	0.618421	0.62069	0.543353	0.924528	0.8875	0.779762	0.943925	0.971698	0.870813		-6.60206	0.516129	0.508197	0.474308	0.937143	0.919192	0.911765	0.921569	0.921642	0.892989
-6.50515	0.453947	0.442529	0.445087	1	0.80625	0.839286	0.971963	0.962264	0.84689		-6.30103	0.341014	0.336066	0.343874	0.811429	0.914141	0.906863	0.882353	0.951493	0.885609
-6.20412	0.30921	0.235632	0.242775	0.949685	0.875	0.869048	0.990654	0.886792	0.856459		-6		0.180328	0.189723		0.853535	0.828431		0.970149	0.911439
-5.90309	0.151316	0.12069	0.127168	0.955975	0.575	0.845238	0.981308	0.783019	0.889952		-5.69897	0.110599	0.102459	0.098814	0.8	0.792929	0.77451	0.980392	0.876866	0.830258
-5.60206	0.111842	0.0229885	0.0289017	0.805031	0.7	0.690476	0.859813	0.754717	0.789474		-5.39794	0.046083	0.045082	0.047431	0.64	0.565657	0.637255	0.862745	0.843284	0.841328
-5.30103	0.0131579	0.0172414	0.017341	0.679245	0.71875	0.642857	0.738318	0.877359	0.822967		-5.09691	0.023041	-0.02459	0	0.445714	0.348485	0.455882	0.882353	0.791045	0.808118
-5	0.0460526	-0.0402299	-0.0404624	0.503145	0.44375	0.476191	0.813084	0.726415	0.708134		-4.79588	0.009217	0	0	0.268571	0.257576	0.284314	0.823529	0.727612	0.752768
-4.69897	0.0263158	0.0632184	-0.0231214	0.383648	0.26875	0.339286	0.635514	0.584906	0.598086		-4.49485	0.018433	-0.03689	0.019763	0.154286	0.151515	0.181373	0.470588	0.626866	0.675277
-4.39794	0.0328947	0.0172414	0.0578035	0.245283	0.19375	0.267857	0.317757	0.490566	0.45933			Exp #1	Exp #2	Exp #3	Exp #1	Exp #2	Exp #3	Exp #1	Exp #2	Exp #3
-4.09691	0.0855263	0.0172414	0.0924855	0.289308	0.13125	0.184524	0.448598	0.358491	0.282297
	Exp #1	Exp #2	Exp #3	Exp #1	Exp #2	Exp #3	Exp #1	Exp #2	Exp #3
	enzyme activity of PGP-WT and mutants relative to mean enzyme activity of PGP-WT at 1200 µM PG
PG [µM]	mPGP-WT			PGP-P127E			PGP-172YDEQ			mPGP-S71R			mPGP-S71R/F172W
0	0	0	0	0	0	0	0	0	0	0	0	0	0	0	0
18.75	0.00459418	0.0160796	0.0229709	-0.00918836	0.0137825	0.0206738	-0.00183767	0.000689127	0.00114855	0.00680272	0.000971817	0.00485909	0.00242954	0	-0.00194363
37.5	0.0459418	0.0551302	0.0689127	0.050536	0.0551302	0.0712098	0.00275651	0.00344564	0.00367534	0.0174927	0.00971817	0.0136054	0.0058309	0.00194363	0.00437318
75	0.0551302	0.128637	0.169985	0.0597243	0.135528	0.18147	0.000459418	0.00849923	0.0105666	0.0495627	0.0466472	0.0437318	0.0136054	0.0116618	0.01069
112.5	0.206738	0.310107	0.284839	0.248086	0.294028	0.321593	0.0101072	0.0222818	0.0204441	0.0767736	0.0777454	0.0719145	0.0218659	0.02138	0.02138
150	0.11026	0.261868	0.316998	0.119449	0.254977	0.314701	0.00551302	0.0190658	0.00781011	0.109815	0.107872	0.103984	0.0359572	0.0354713	0.0335277
225	0.464012	0.537519	0.542113	0.473201	0.537519	0.551302	0.0284839	0.0358346	0.0275651	0.134111	0.151603	0.125364	0.0510204	0.0437318	0.0364432
300	0.289433	0.464012	0.532925	0.330781	0.477795	0.523737	0.0169985	0.0275651	0.0266462	0.145773	0.137026	0.139942	0.0597668	0.0451895	0.0393586
450	0.748851	0.753446	0.753446	0.748851	0.799387	0.753446	0.0482389	0.0555896	0.0349158	0.241983	0.19242	0.198251	0.0860058	0.0918367	0.074344
600	0.707504	0.799387	0.799387	0.638591	0.725881	0.771822	0.0477795	0.056049	0.0588055	0.241983	0.294461	0.183673	0.0947522	0.129738	0.106414
900	0.836141	0.928025	1.07504	0.794793	0.928025	0.983155	0.0523737	0.0730475	0.0725881	0.3207	0.346939	0.323615	0.12828	0.16035	0.138484
1200	1.01531	1.0291	0.95559	0.831547	0.909648	1.01072	0.0491577	0.0679939	0.0597243	0.344023	0.332362	0.396501	0.144315	0.151603	0.182216
	Exp #1	Exp #2	Exp #3	Exp #1	Exp #2	Exp #3	Exp #1	Exp #2	Exp #3	Exp #1	Exp #2	Exp #3	Exp #1	Exp #2	Exp #3

## Sheet: Fig 5B_NMR
		Exp #1	Exp #2	Exp #3	Exp #4	Exp #5	Exp #1	Exp #2	Exp #3	Exp #4	Exp #5	Exp #1	Exp #2	Exp #3	Exp #4	Exp #5	Exp #1	Exp #2	Exp #3	Exp #4	Exp #5	Exp #1	Exp #2	Exp #3	Exp #4	Exp #5	Exp #1	Exp #2	Exp #3	Exp #4	Exp #5
		C3-1	C3-2	C3-3	C3-4	C3-5	T3-1	T3-2	T3-3	T3-4	T3-5	C24-1	C24-2	C24-3	C24-4	C24-5	T24-1	T24-2	T24-3	T24-4	T24-5	KD5-1	KD5-2	KD5-3	KD5-4	KD5-5	C2-1	C2-2	C2-3	C2-4	C2-5
	metabolite class	C3	C3	C3	C3	C3	T3	T3	T3	T3	T3	C24	C24	C24	C24	C24	T24	T24	T24	T24	T24	WT	WT	WT	WT	WT	KO	KO	KO	KO	KO
	1-Methylnicotinamide	0.000574818	0.000505141	0.000487027	0.000532513	0.000439915	0.000423487	0.000700338	0.000651898	0.000482823	0.000458162	0.000751927	0.000783496	0.000806921	0.00068375	0.000748436	0.000668828	0.000722641	0.000779987	0.000911724	0.000802932	0.000414917	0.000462937	0.000453884	0.000380184	0.000352289	0.00058976	0.000528857	0.000507387	0.000551027	0.000511857
	2-Hydroxyglutarate	0.0220347	0.0238427	0.0228902	0.0244956	0.0185253	0.0149128	0.0131397	0.0142651	0.0127345	0.0126147	0.0252201	0.024119	0.0260008	0.02735	0.0253532	0.0112268	0.0161312	0.0167697	0.0184877	0.0177649	0.0179923	0.0205428	0.0206064	0.0190892	0.0186713	0.024627	0.0236614	0.023574	0.0241227	0.0239814
	Acetic acid	0.00875	0.00653317	0.00816485	0.00855572	0.00840725	0.00465836	0.00483567	0.00467833	0.00428506	0.00455108	0.0056293	0.00495508	0.00421392	0.00428391	0.00529518	0.0034158	0.00382301	0.00342637	0.00362157	0.00283535	0.00269696	0.00275833	0.00310911	0.00250121	0.00279874	0.00153695	0.00223295	0.001971	0.00212247	0.0017441
	ADP	0.00044708	0.000235733	0.00040108	0.000497012	0.000244397	0.000393238	0.000500241	0.000766939	0.000331941	0.000305442	0.000467414	0.000338809	0.000268974	0.000460485	0.000224531	0.000764375	0.000745952	0.00119784	0.000861073	0.000853116	0.000132019	0.000270047	0.000567356	0.000360174	0.000176144	0.000446788	0.000411333	0.000507387	0.000469393	0.000473941
	L-Alanine	0.00801551	0.00845271	0.00744864	0.00820071	0.00686755	0.00393238	0.00373514	0.00368131	0.00365135	0.00372639	0.0103441	0.0107784	0.0109084	0.010019	0.0111143	0.00661662	0.00706324	0.0077163	0.00701521	0.00695038	0.00697814	0.00717552	0.00726215	0.00720348	0.00679134	0.0110446	0.0110864	0.0110454	0.0101838	0.00961154
	AMP	6.39e-05	0.000134704	5.73e-05	7.1e-05	7.33e-05	6.05e-05	3.34e-05	0.000115072	6.03e-05	3.06e-05	0.000203223	0.000211755	5.97e-05	0.000125587	0.000112265	0.000238867	0.000116555	0.000194997	0.000253257	0.00015055	7.54e-05	7.72e-05	6.81e-05	4e-05	3.91e-05	8.94e-05	7.83e-05	9.76e-05	8.16e-05	5.69e-05
	L-Arginine	0.00380018	0.00400746	0.00340918	0.00422461	0.00532785	0.00359964	0.0030348	0.0031828	0.00479805	0.00308496	0.00199159	0.0017364	0.00242076	0.00248383	0.00198335	0.00205426	0.00158515	0.00200568	0.0019754	0.0018066	0.0027724	0.00283549	0.00319988	0.00294142	0.00287702	0.00205523	0.00229171	0.00228324	0.00220411	0.00151661
	L-Aspartic acid	0.00903741	0.00953034	0.00896701	0.0118928	0.0075763	0.00620106	0.00730352	0.0069408	0.00633705	0.00607829	0.00873862	0.0091055	0.00750138	0.00728404	0.00821408	0.00329637	0.00321692	0.00384422	0.00349494	0.00346265	0.00496014	0.00507302	0.00517428	0.00526254	0.00501033	0.00725584	0.00712977	0.00731808	0.00808172	0.0076589
	ATP	0.00210766	0.00205424	0.00189081	0.00234306	0.00190629	0.00139146	0.00186757	0.00157223	0.00159935	0.00149666	0.000548704	0.000677618	0.000717262	0.000697705	0.000505194	0.000644941	0.000629397	0.000835701	0.000683793	0.000677474	0.00109387	0.000906585	0.000612744	0.000940454	0.000978579	0.000893576	0.000783491	0.00076108	0.00118369	0.000909968
	Choline	0.000479014	0.000538817	0.00063027	0.000532513	0.00075763	0.000514234	0.000533591	0.000690245	0.000633705	0.000549794	0.000386125	0.000444687	0.000328745	0.000362807	0.000355507	0.000191094	0.000209799	0.00025071	0.000253257	0.0003011	0.000433777	0.000559382	0.000499273	0.000560271	0.000606719	0.000250202	0.000274222	0.000234178	0.000224492	0.000189577
	Creatine	0.00785584	0.00889049	0.0082508	0.00937224	0.00708751	0.00650355	0.00666989	0.00832129	0.0062767	0.00675026	0.00987667	0.00957136	0.0103107	0.00989345	0.00896251	0.00563727	0.00596762	0.00582205	0.00567295	0.00685002	0.00431891	0.00441719	0.00467501	0.00380184	0.00416875	0.00480744	0.0056999	0.00503484	0.00512251	0.00466358
	Phosphocreatine	0.00338504	0.00350232	0.00335189	0.0037631	0.00256617	0.00245018	0.00266795	0.00283768	0.00247447	0.0023519	0.0025403	0.0026046	0.00271962	0.00284664	0.00250726	0.00102713	0.00100237	0.00119784	0.00116498	0.00117931	0.00260266	0.00295122	0.00276869	0.0026813	0.00258345	0.00164418	0.0018412	0.00167828	0.00153063	0.00157349
	Dimethylamine	0.00044708	0.000471465	0.000286486	0.000745519	0.000391035	0.033637	0.0253789	0.0283001	0.0361514	0.0360421	0.000304836	0.000317634	0.000298859	0.00030699	0.000280664	0.0172223	0.00937103	0.0117834	0.00980104	0.0100617	0.000264038	0.000270047	0.000249636	0.000240116	0.000274002	0.000196586	0.000176286	0.000175634	0.000163267	0.000151661
	Formic acid	0.00188412	0.00185219	0.00137513	0.00173954	0.00149082	0.0014822	0.00186757	0.00199404	0.00156917	0.00149666	0.00113805	0.000868199	0.000956351	0.00061398	0.000542615	0.00138543	0.00135204	0.00142069	0.00172215	0.000526924	0.00148993	0.00127308	0.00104393	0.00126061	0.000567576	0.00110804	0.000940189	0.00101477	0.00104083	0.0011185
	Fumaric acid	0.000319343	0.000336761	0.000286486	0.000355009	0.000244397	0.000272242	0.000300145	0.000345123	0.000331941	0.000305442	0.000467414	0.000465863	0.00044829	0.000320944	0.00043035	0.000358301	0.000349665	0.000362137	0.000405211	0.000376375	0.000301758	0.000308625	0.000317719	0.000260126	0.000254431	0.000268073	0.000254635	0.000253693	0.0002449	0.000227492
	D-Glucose	0.16708	0.156224	0.173439	0.151092	0.190532	0.128649	0.112354	0.101735	0.122878	0.121199	0.0580204	0.0604563	0.0612363	0.0715147	0.0627376	0.0322471	0.0276935	0.0158783	0.0227931	0.0234858	0.102748	0.0965802	0.101012	0.115956	0.113848	0.02309	0.023113	0.0276721	0.0301636	0.0358489
	L-Glutamic acid	0.0567473	0.0598425	0.0509086	0.0591445	0.0462888	0.0411387	0.0411198	0.0463231	0.0412512	0.0395547	0.0595445	0.0620444	0.0635076	0.0616073	0.0628312	0.0398192	0.0463423	0.0453785	0.0470045	0.0445628	0.0410956	0.0420308	0.0407588	0.0353171	0.0335066	0.0634261	0.0622092	0.0619792	0.0588374	0.0585223
	L-Glutamine	0.0924498	0.0974924	0.0884096	0.0925154	0.0821173	0.0963433	0.111954	0.101083	0.101936	0.103178	0.0646048	0.0673172	0.0620432	0.0617608	0.0594819	0.0523119	0.0510511	0.0519249	0.0458648	0.0531441	0.0545993	0.0558418	0.0574391	0.0540061	0.0533717	0.0480208	0.0508486	0.0480846	0.048572	0.0466548
	Glutathione	0.0160949	0.0169728	0.0137513	0.0165434	0.0113645	0.0104057	0.0110053	0.0126545	0.0114369	0.0110875	0.0119902	0.0124936	0.0116256	0.0117214	0.0110394	0.00847979	0.00694668	0.00919271	0.00899062	0.00828024	0.00950537	0.00972168	0.00905499	0.00886428	0.0090225	0.0101332	0.00975446	0.00971841	0.0102858	0.00909968
	Glycine	0.0190648	0.0201046	0.0171032	0.020413	0.0165457	0.0138843	0.0158743	0.0151471	0.013006	0.013867	0.0214198	0.0223191	0.0208903	0.0171496	0.0213117	0.0172701	0.0192083	0.0201404	0.0201086	0.0204999	0.0156348	0.0159906	0.0154548	0.0152274	0.0162248	0.0235368	0.0225841	0.0225006	0.0228778	0.0227492
	Glycerol 3-phosphate	0.00235665	0.00396152	0.0034156	0.00435213	0.0028309	0.00408569	0.00595765	0.00598241	0.00401607	0.00520529	0.00374865	0.00307232	0.00592839	0.00318843	0.00403822	0.00531648	0.00349793	0.00363041	0.00363435	0.00375888	0.00223834	0.00260743	0.00116115	0.00208641	0.00206133	0.000833822	0.00120856	0.00111024	0.00217787	0.00135126
	Histidine	0.00226734	0.00205424	0.0020627	0.00216555	0.00217513	0.00157295	0.00166747	0.00161057	0.00165971	0.00186319	0.00156482	0.00133406	0.00119544	0.00107446	0.00144074	0.00131377	6.99e-05	0.00150426	0.00131693	0.00117931	0.00154651	0.00135023	0.00138435	0.00140068	0.00138958	0.00117952	0.00115565	0.00120992	0.00116328	0.00115642
	L-Isoleucine	0.0103148	0.0101365	0.0108578	0.0104018	0.0106068	0.00804625	0.00783712	0.00770774	0.00817782	0.00806365	0.00733637	0.00711499	0.00675423	0.00667006	0.00776502	0.0079065	0.00771595	0.00807844	0.00777498	0.00770313	0.0071856	0.00734912	0.00717137	0.00684331	0.00696748	0.00555805	0.00581742	0.00548368	0.00516332	0.00500482
	L-Lactic acid	0.0555018	0.0560707	0.0641442	0.0557364	0.070704	0.0307936	0.0343166	0.0347424	0.0328018	0.0328655	0.0732824	0.0644373	0.0709493	0.0744591	0.0742822	0.0818359	0.0861575	0.079503	0.0767875	0.0773575	0.0514497	0.0495728	0.0520152	0.0502843	0.0497314	0.00845323	0.00993075	0.0109674	0.00987766	0.0116969
	L-Leucine	0.0113686	0.0109447	0.0117459	0.0115378	0.0112911	0.0080765	0.0086375	0.00832129	0.00784588	0.0080942	0.00676735	0.00705147	0.0085175	0.00588863	0.00744693	0.00675994	0.00659702	0.00788344	0.00719249	0.00725148	0.0080343	0.00767704	0.00733023	0.00770372	0.00767206	0.00575463	0.00577825	0.00581543	0.00620415	0.00547877
	L-Lysine	0.00811131	0.0074761	0.00890971	0.0077037	0.0092382	0.00568683	0.00556935	0.0050618	0.00543176	0.00565067	0.00402383	0.00387513	0.00337711	0.00361411	0.00370476	0.00229313	0.00223786	0.00267424	0.00243127	0.0024088	0.0047904	0.00489942	0.00440268	0.00508246	0.00514733	0.00176928	0.00148863	0.00167828	0.00167349	0.00181994
	L-Methionine	0.00367244	0.00330026	0.00363837	0.00362109	0.00356819	0.00257117	0.0026346	0.00245421	0.00265553	0.00247408	0.00455221	0.0045951	0.0029886	0.00217684	0.00301245	0.00238867	0.0023311	0.00278567	0.0027605	0.00250916	0.00241406	0.002469	0.00245098	0.00236114	0.00236816	0.0023233	0.00254635	0.00253693	0.00232656	0.00231284
	myo-Inositol	0.0148814	0.0156931	0.0151838	0.0158689	0.0121954	0.0109199	0.0121392	0.015799	0.0122818	0.0116068	0.0157498	0.0188039	0.0176626	0.0190055	0.0179624	0.00785873	0.00902136	0.011087	0.0128148	0.0096101	0.0131076	0.0126343	0.0129584	0.0110453	0.0136023	0.0276294	0.0270892	0.0251156	0.0246533	0.0215359
	N,N-Dimethylformamide	0.000287408	0.000235733	0.000143243	0.000142003	9.78e-05	0.000181494	0.000466892	0.000421817	0.00042247	0.000458162	0.000203223	0.000211755	0.000209202	0.000139541	0.000187108	0.000238867	0.00023311	0.000278567	0.000253257	0.000250916	0.000169739	0.00019289	0.000181554	0.000180087	0.000195716	0.000196586	0.000137111	0.000136604	0.000224492	0.000170619
	NAD+	0.00191606	0.00208792	0.00180486	0.00198805	0.0015397	0.00133096	0.00163412	0.00176396	0.00150882	0.00140503	0.00241836	0.00251989	0.00227133	0.0022187	0.00254468	0.0023409	0.00261083	0.00261853	0.00253257	0.00263462	0.00109387	0.00111876	0.00113471	0.00100048	0.000959008	0.00214458	0.0019979	0.00218567	0.00212247	0.00181994
	NADH	0.000159671	6.73e-05	8.59e-05	0.000106492	9.78e-05	6.05e-05	0.000100075	0.000153388	0.000120706	9.17e-05	0.000203223	0.000211755	0.000239088	0.000279082	0.000187108	0.000238867	0.00023311	0.00033428	0.000278582	0.000250916	0.000150879	0.000154312	0.000136165	0.000120058	9.79e-05	7.15e-05	9.8e-05	7.8e-05	4.09e-05	3.8e-05
	Phosphorylcholine	0.00712135	0.00750977	0.00638864	0.00745519	0.00564557	0.00707828	0.00800386	0.00874311	0.00688023	0.00736114	0.00359706	0.00347279	0.00358631	0.00400483	0.00331183	0.00205426	0.00216792	0.00225639	0.00210203	0.00215788	0.00318732	0.00372279	0.00376724	0.00304147	0.00311188	0.0029488	0.00299685	0.00298578	0.00265309	0.00276782
	L-Phenylalanine	0.0064188	0.00626376	0.00690431	0.00667417	0.00679423	0.0047491	0.00470227	0.00463998	0.00470752	0.0047038	0.00457253	0.00453157	0.00430358	0.00403273	0.00420995	0.00401297	0.00391625	0.00412279	0.00397613	0.0038892	0.00446979	0.0045715	0.00447076	0.00462223	0.00463846	0.0033241	0.00321231	0.00331753	0.00322453	0.0030901
	Pyroglutamate	0.0173084	0.0161645	0.0171319	0.0153009	0.0191118	0.00692704	0.00807056	0.00801452	0.0073027	0.00778876	0.00987667	0.0104396	0.0101313	0.00715845	0.00740951	0.00525508	0.00494193	0.00459635	0.00559697	0.00579617	0.010222	0.0119978	0.00905499	0.010285	0.0106078	0.00520062	0.00509269	0.00558125	0.00361228	0.0061802
	Pyruvate	0.00520529	0.00505142	0.00581567	0.00486362	0.0057922	0.0049306	0.00460222	0.00475502	0.00494894	0.00488706	0.00184934	0.0019058	0.00262996	0.00195357	0.00284405	0.0019826	0.00142197	0.00153212	0.00179812	0.00193206	0.00297986	0.00304767	0.00213326	0.00328159	0.00309231	0.00082209	0.00064638	0.00064399	0.000591843	0.00081518
	Serine	0.00807938	0.00852006	0.00870917	0.00898173	0.00833393	0.00741102	0.00707008	0.00740096	0.00672935	0.00641427	0.00741766	0.00772909	0.00487141	0.00773057	0.00613717	0.00556561	0.00496525	0.00442921	0.00590088	0.0047925	0.00635577	0.00601818	0.00526506	0.00494239	0.00536261	0.00732733	0.00622875	0.00620573	0.00687763	0.00788639
	Glycerophosphocholine	0.000862227	0.000572495	0.000773512	0.000958525	0.000659872	0.000695728	0.000366844	0.000690245	0.000331941	0.00036653	0.000670638	0.00076232	0.000537947	0.000404668	0.000785857	0.000597168	0.00046622	0.00058499	0.000506514	0.000602199	0.00360223	0.00356847	0.00394879	0.00342165	0.00340546	0.00187651	0.00211543	0.00210761	0.00183676	0.00170619
	Succinic acid	0.00134124	0.00131337	0.00120324	0.00131353	0.00127086	0.0015427	0.00150072	0.00184065	0.00120706	0.00134394	0.000833217	0.000677618	0.000717262	0.000976787	0.000935544	0.000286641	0.000256421	0.000222854	0.000329234	0.00045165	0.00111273	0.000578671	0.00108932	0.00118057	0.000998151	0.00082209	0.000783491	0.00064399	0.000530618	0.000606646
	Taurine	0.0111131	0.0117193	0.00996971	0.0123543	0.0112911	0.00765301	0.00563605	0.00966344	0.00485841	0.0065059	0.017213	0.0182745	0.0169154	0.0177636	0.0161475	0.00922027	0.00899805	0.00949913	0.0109913	0.0119436	0.00901501	0.00922016	0.0106209	0.00774374	0.00935522	0.0103297	0.00942148	0.00878169	0.00887765	0.00906176
	L-Threonine	0.0222901	0.0212496	0.0203978	0.0225076	0.0192096	0.0142171	0.0135732	0.0141117	0.0130362	0.0135005	0.0158108	0.0145688	0.016258	0.0138425	0.0176631	0.0152158	0.0147092	0.0163797	0.0153727	0.014779	0.0131642	0.0134638	0.0110521	0.0133264	0.013113	0.0153516	0.0156698	0.0156119	0.0166737	0.0174979
	Tryptophan	0.00114963	0.00121234	0.00120324	0.00127803	0.00131974	0.000786476	0.000967133	0.000843633	0.000784588	0.000855236	0.000833217	0.000868199	0.000777035	0.000893062	0.000972966	0.000788262	0.000769263	0.000724274	0.000785096	0.000802932	0.00107501	0.000887296	0.000771604	0.000800387	0.000900293	0.000571889	0.000548444	0.000546417	0.000489801	0.000549772
	L-Tyrosine	0.00664234	0.00646581	0.00676107	0.00656767	0.00689199	0.00453736	0.00456887	0.00475502	0.00479805	0.00479543	0.00501962	0.00446805	0.00496107	0.00464671	0.00490225	0.0044907	0.00484869	0.00465207	0.0046346	0.00424049	0.00484698	0.00478368	0.00487926	0.00484234	0.0050299	0.00402109	0.00356488	0.00409812	0.00381637	0.0037157
	UDP-glucose	0.00130931	0.00138072	0.00140378	0.00124253	0.00100203	0.000877223	0.00106718	0.000997022	0.000905293	0.00088578	0.00239804	0.00224461	0.00209202	0.00199544	0.00220788	0.00193482	0.00188819	0.00298067	0.00253257	0.00255935	0.00115045	0.00117663	0.0011801	0.000940454	0.00119387	0.00184077	0.0018412	0.00189294	0.00200002	0.00187681
	UDP-N-Acetylglucosamine	0.00236314	0.002391	0.00220594	0.00241406	0.00180854	0.00157295	0.00200097	0.00214743	0.00178041	0.00171047	0.00449124	0.00404454	0.00412426	0.00383738	0.00413511	0.00394131	0.00510511	0.00615633	0.00524242	0.00526924	0.00188598	0.00208322	0.00251906	0.00200097	0.00195716	0.00398535	0.00383911	0.00403958	0.00451026	0.00390528
	L-Valine	0.0108896	0.0102039	0.0112016	0.0110053	0.01134	0.00837899	0.00757032	0.00763105	0.00811746	0.00791093	0.00778347	0.00758086	0.00714274	0.00696309	0.00813923	0.00766764	0.00769263	0.00774416	0.00774966	0.00767804	0.00735534	0.00752273	0.00730754	0.00728352	0.00763292	0.00482531	0.0050731	0.00499581	0.00479597	0.00487212
			3h CP1-treated versus DMSO control-treated					24h CP1-treated versus DMSO control-treated					PGP-KO versus PGP-WT
				p-value					p-value					p-value
			L-Tyrosine	2.6859e-08				L-Lactic acid	1.2693e-11				L-Lactic acid	1.2693e-11
			L-Leucine	1.5647e-07				L-Valine	2.0134e-09				L-Valine	2.0134e-09
			L-Isoleucine	1.7596e-07				Glycine	3.047e-09				Glycine	3.047e-09
			L-Phenylalanine	2.3999e-07				L-Phenylalanine	1.094e-08				L-Phenylalanine	1.094e-08
			Dimethylamine	4.9813e-07				L-Lysine	1.8181e-08				L-Lysine	1.8181e-08
			L-Alanine	6.5581e-07				D-Glucose	1.1767e-07				D-Glucose	1.1767e-07
			Pyroglutamate	6.9804e-07				UDP-glucose	7.9147e-07				UDP-glucose	7.9147e-07
			L-Methionine	1.3431e-06				NAD+	9.9746e-07				NAD+	9.9746e-07
			L-Valine	1.9959e-06				L-Aspartic acid	1.0086e-06				L-Aspartic acid	1.0086e-06
			L-Threonine	3.0123e-06				Glycerophosphocholine	1.0679e-06				Glycerophosphocholine	1.0679e-06
			L-Lactic acid	2.2458e-05				Phosphocreatine	1.6657e-06				Phosphocreatine	1.6657e-06
			Tryptophan	2.5296e-05				UDP-N-Acetylglucosamine	2.0766e-06				UDP-N-Acetylglucosamine	2.0766e-06
			Acetic acid	2.8016e-05				L-Leucine	2.6513e-06				L-Leucine	2.6513e-06
			L-Lysine	5.1427e-05				L-Glutamic acid	3.3079e-06				L-Glutamic acid	3.3079e-06
			2-Hydroxyglutarate	5.482e-05				L-Alanine	3.3973e-06				L-Alanine	3.3973e-06
			Histidine	7.8988e-05				myo-Inositol	4.7946e-06				myo-Inositol	4.7946e-06
			Serine	0.00027948				Pyruvate	5.0298e-06				Pyruvate	5.0298e-06
			D-Glucose	0.00032173				L-Isoleucine	8.4632e-06				L-Isoleucine	8.4632e-06
			Taurine	0.0014058				L-Tyrosine	1.0365e-05				L-Tyrosine	1.0365e-05
			Glycine	0.0017654				Choline	1.8413e-05				Choline	1.8413e-05
			L-Glutamic acid	0.0021006				Dimethylamine	2.1418e-05				Dimethylamine	2.1418e-05
			ATP	0.0031459				2-Hydroxyglutarate	3.146e-05				2-Hydroxyglutarate	3.146e-05
			UDP-glucose	0.0041753				Pyroglutamate	3.2084e-05				Pyroglutamate	3.2084e-05
			L-Aspartic acid	0.0051117				Histidine	0.00014101				Histidine	0.00014101
			Phosphocreatine	0.0084825				L-Glutamine	0.00015966				L-Glutamine	0.00015966
			L-Glutamine	0.0092524				Tryptophan	0.00023115				Tryptophan	0.00023115
			N,N-Dimethylformamide	0.010898				L-Threonine	0.00054534				L-Threonine	0.00054534
			Glutathione	0.011819				Acetic acid	0.00071317				Acetic acid	0.00071317
			Glycerol 3-phosphate	0.018232				L-Arginine	0.00076444				L-Arginine	0.00076444
			NAD+	0.024126				1-Methylnicotinamide	0.0013356				1-Methylnicotinamide	0.0013356
			UDP-N-Acetylglucosamine	0.032746				NADH	0.0026019				NADH	0.0026019
			Creatine	0.032938				Creatine	0.0088053				Creatine	0.0088053
			Glycerophosphocholine	0.034229				Serine	0.013069				Serine	0.013069
			Pyruvate	0.034938				Phosphorylcholine	0.019818				Phosphorylcholine	0.019818
			myo-Inositol	0.073808				Fumaric acid	0.029436				Fumaric acid	0.029436
			Succinic acid	0.10671				Succinic acid	0.03111				Succinic acid	0.03111
			Phosphorylcholine	0.14773				Glutathione	0.06317				Glutathione	0.06317
			L-Arginine	0.22022				Glycerol 3-phosphate	0.067718				Glycerol 3-phosphate	0.067718
			AMP	0.35883				ADP	0.076272				ADP	0.076272
			ADP	0.36923				AMP	0.092407				AMP	0.092407
			1-Methylnicotinamide	0.57049				N,N-Dimethylformamide	0.55464				N,N-Dimethylformamide	0.55464
			Fumaric acid	0.91485				Formic acid	0.61983				Formic acid	0.61983
			Formic acid	0.92785				Taurine	0.85214				Taurine	0.85214
			NADH	0.93504				L-Methionine	0.95392				L-Methionine	0.95392
			Choline	0.95651				ATP	0.99939				ATP	0.99939

## Sheet: Fig 5C
	to Figure 5C
		EdU-positive/DAPI-positive cells (percentage)
		PGP-WT + EV + DMSO	PGP-WT + EV + CP1	PGP-KD + EV + DMSO	PGP-KD+ EV + CP1	PGP-KD + PGP-WT + DMSO	PGP-KD + PGP-WT + CP1	PGP-KD + PGP-P127E + DMSO	PGP-KD + PGP-P127E + CP1
	Exp #1	39.7163	19.7802	26.9022	27.3649	43.5644	28.5714	39.2786	37.415
	Exp #2	51.0204	11.2903	33.9286	31.8966	33.9833	15.9091	42.0118	38.2353
	Exp #3	52.1097	19.084	37.5661	34.6939	49.1262	35.9116	43.7262	43.1818

## Sheet: Fig 5D
	cellular lipid droplets count in 3 independent experiments
	each number represents a lipid droplet count in an individual cell
	PGP-WT + EV + DMSO	PGP-WT + EV + CP1	PGP-KO + EV + DMSO	PGP-KO + EV + CP1	PGP-KO + PGP-WT + DMSO	PGP-KO + PGP-WT + CP1	PGP-KO + PGP-P127E + DMSO	PGP-KO + PGP-P127E + CP1
	72	51	347	629	34	396	51	85
	11	86	99	359	78	185	87	126
	33	16	222	82	166	267	169	120
	43	83	147	51	34	361	78	78
	51	66	17	181	154	119	155	89
	0	54	175	118	157	273	142	105
	0	57	25	220	26	138	46	170
	59	74	107	0	35	58	47	62
	15	90	49	231	44	69	44	58
	58	148	61	99	189	203	139	166
	17	137	25	163	171	67	28	76
	73	111	60	90	127	74	83	26
	26	77	8	122	91	939	100	32
	62	54	79	81	43	27	119	74
	18	81	95	52	63	162	78	208
	56	135	708	51	26	248	181	46
	44	113	486	100	46	132	227	68
	88	138	112	35	40	105	150	35
	94	0	186	91	106	81	360	13
	56	313	10	41	168	62	34	21
	80	126	62	119	109	55	41	129
	134	76	16	170	5	582	32	93
	10	1	86	111	27	50	73	184
	68	127	124	69	13	130	56	126
	33	50	374	182	0	83	40	158
	90	114	68	50	115	391	5	265
	170	248	104	168	71	5	70	119
	189	208	71	93	55	225	39	80
	48	259	117	85	131	210	35	261
	55	99	10	307	21	125	31	70
	28	54	84	175	363	162	57	73
	68	104	384	45	90	248	142	86
	110	89	61	50	80	218	113	71
	0	244	190	87	269	3	99	239
	0	59	128	121	100	319	125	68
	58	72	224	110	245	327	20	220
	4	82	47	83	94	88	49	70
	97	57	186	248	156	211	288	25
	4	10	514	43	283	14	69	15
	1	34	219	1	47	0	166	41
	26	153	335	202	74	273	92	71
	84	116	175	77	164	102	331	821
	0	72	55	442	56	118	34	118
	0	90	98	385	236	210	35	156
	111	184	150	45	18	139	166	52
	0	74	56	78	51	172	63	76
	0	44	116	115	11	153	110	0
	66	119	87	201	65	139	68	4
	25	76	145	232	68	99	83	111
	64	58	34	94	73	104	48	97
	58	73	27	145	57	54	36	80
	7	67	55	434	43	88	57	519
	6	55	53	167	1	0	52	259
	56	103	276	117	270	294	29	208
	77	113	131	115	103	289	23	274
	0	185	63	588	98	269	63	146
	115	151	107	88	200	236	127	24
	141	30	89	5	71	185	38	90
	55	211	343	106	0	140	499	148
	71	212	134	109	109	61	73	89
	28	84	42	89	81	94	90	16
	45	42	64	167	23	580	106	80
	37	205	38	100	20	165	149	65
	9	213	82	6	178	97	73	79
	36	36	96	791	66	130	60	16
	21	20	285	134	54	246	22	110
	38	59	507	70	100	63	33	165
	111	154	420	65	28	72	274	78
	80	129	47	11	87	94	47	232
	111	104	81	157	104	82	78	12
	49	71	96	614	60	85	52	52
	106	167	214	45	56	22	100	56
	18	72	359	71	70	75	80	104
	8	0	459	14	149	46	79	108
	24	763	84	68	159	272	42	87
	21	100	86	42	83	84	40	83
	62	97	122	45	202	189	109	178
	6	137	7	357	257	0	40	76
	100	78	34	180	336	398	25	61
	17	93	84	218	42	128	201	109
	56	41	116	311	13	104	18	60
	104	55	98	46	133	32	64	47
	57	99	66	173	43	111	124	57
	133	74	178	363	281	203	40	26
	48	118	76	102	40	119	162	50
	93	1	41	106	442	178	31	115
	62	42	59	102	88	269	84	118
	22	88	50	267	153	164	60	97
	75	180	345	88	107	197	82	86
	43	474	407	104	50	91	110	41
	46	74	130	100	25	11	89	80
	91	71	34	121	56	361	104	66
	3	121	702	175	263	195	117	46
	38	223	302	201	6	207	64	68
	22	229	84	498	197	95	30	42
	70	113	180	206	16	78	45	39
	60	122	194	191	127	363	330	97
	121	157	83	131	76	99	107	44
	31	233	175	65	1	166	74	27
	31	292	200	86	157	98	104	96
	73	122	9	4	83	194	102	97
	101	133	160	72	47	83	78	32
	124	144	23	92	27	58	90	158
	1	169	7	81	144	248	68	22
	48	122	86	20	21	79	10	95
	84	139	77	122	5	244	45	83
	64	84	295	99	112	98	102	78
	71	177	99	329	183	485	24	54
	31	226	58	163	4	316	204	35
	117	22	289	389	48	72	7	70
	194	57	178	80	41	73	13	88
	61	314	162	151	15	149	245	69
	88	540	99	72	162	232	94	135
	241	183	125	56	149	210	234	75
	208	25	74	145	32	608	119	13
	17	31	143	32	24	91	28	290
	96	46	115	37	33	234	259	298
	71	129	353	130	316	126	135	363
	50	222	130	131	391	204	177	52
	45	267	126	119	35	247	53	315
	62	78	91	85	190	27	21	96
	49	61	179	117	28	198	327	178
	39	152	200	315	83	186	137	72
	140	120	108	150	56	43	102	14
	44	51	177	204	36	72	144	75
	140	213	282	155	5	193	102	30
	56	212	75	79	1	192	65	0
	79	207	64	37	9	162	176	107
	40	120	696	205	23	185	20	94
	22	76	3313*	260	20	77	8	109
	17	128	353	264	29	132	81	130
	98	18	239	405	16	160	73	141
	40	16	109	95	18	136	76	176
	143	210	322	183	126	99	147	180
	161	194	71	348	86	124	127	271
	43	87	459	88	23	155	268	105
	139	42	82	51	17	148	13	106
	32	64	246	340	157	237	189	147
	50	82	140	182	95	109	145	41
	128	115	98	40	173	181	29	129
	83	160	198	64	231	71	92	120
	74	74	28	81	52	92	290	138
	103	152	168	119	48	73	70	19
	61	146	25	240	143	200	161	75
	9	193	49	221	140	165	104	26
	9	109	57	109	86	539	131	41
	110	180	133	93	75	186	32	60
	0	81	91	148	32	179	3	42
	0	136	114	63	1	85	64	1
	0	34	142	146	23	227	5	28
	210	353	62	165	136	199	3	63
	170	170	100	134	169	171	29	116
	107	110	78	521	70	245	0	255
	177	45	214	84	57	6	178	155
	114	89	157	534	108	62	78	34
	92	176	70	308	44	154	6	44
	244	211	197	164	49	495	44	294
	0	147	157	83	134	1007	59	53
	113	247	19	205	160	312	193	289
	167	133	103	229	84	169	78	133
	170	126	210	102	66	133	44	77
	6	121	26	186	228	153	29	0
	71	173	119	113	135	130	178	0
	137	51	33	100	43	87	200	38
	142	86	577	168	37	133	26	258
	57	184	51	109	213	120	77	178
	118	129	26	265	124	33	22	76
	82	155	176	364	201	127	133	141
	93	181	102	616	56	135	67	308
	56	806	13	290	156	30	49	385
	19	115	92	469	46	26	82	15
	52	60	254	69	7	40	86	16
	110	111	129	68	9	241	296	3
	129	29	231	155	98	48	162	357
	89	200	70	31	34	417	42	91
	160	289	61	89	49	297	52	131
	89	171	27	65	126	117	139	125
	130	21	174	164	145	101	48	142
	84	196	91	93	55	76	62	213
	82	127	81	69	12	288	125	102
	66	142	91	74	144	358	29	114
	161	111	434	72	105	194	148	199
	23	39	184	63	97	137	109	119
	87	133	221	64	33	150	165	125
	137	16	104	103	81	107	90	124
	64	167	71	182	70	27	16	10
	0	34	76	49	125	38	124	161
	0	76	59	211	33	93	27	141
	129	181	105	137	99	107	258	116
	100	231	80	63	106	214	105	105
	135	290	301	60	39	55	144	67
	31	109	593	85	128	91	53	238
	27	205	135	62	128	84	115	194
	117	110	145	99	26	247	122	147
	175	131	299	110	23	150	42	9
	59	731	264	45	303	98	1	0
	162	131	231	111	337	77	29	174
	91	54	260	42	48	136	145	163
	40	55	109	164	0	649	35	136
	50	77	168	199	122	218	61	106
	54	363	37	184	117	159	104	71
	112	95	185	254	162	104	34	47
	177	194	73	270	72	222	21	43
	180	162	940	109	79	102	111	259
	11	225	792	336	42	657	48	244
	60	10	31	169	61	104	183	316
	2	2	168	166	125	49	399	86
	90	5	194	88	75	20	68	205
	65	151	5	91	27	109	118	157
	42	60	32	18	237	79	124	75
	82	132	28	106	76	37	222	21
	27	80	40	142	82	513	294	53
	26	100	74	126	244	523	160	58
	73	159	487	165	28	148	127	160
	5	137	102	169	128	124	51	29
	74	117	95	266	140	35	98	47
	56	170	87	199	108	37	95	121
	104	84	297	54	99	92	39	56
	74	56	102	265	34	97	66	43
	30	51	106	84	25	185	60	116
	70	193	139	40	182	12	221	60
	50	116	33	166	25	52	42	67
	72	135	35	128	21	108	113	167
	27	150	194	159	57	104	194	30
	32	56	159		80	109	177	46
	95	28	80		23	143	46	27
	77	71	117		89	0	27	125
	87	98	149		66	53	37	75
	67	32	56		139	93	125	689
	157	97	39		70	426	140	192
	148	88			161	84	161	152
	74	83			76	73	152	36
	90	113			135	236	130	176
	63	167			9	182	97	95
	24	137			47	45	162	181
	4	189			73	254	67	54
	52	37			92	74	88	35
	164	115			79	55	93	90
	92	131			441	59	53	57
	40	57			104	114	37	113
	105	98			124	374	54	160
	173	159			103	243	32	30
	66	90			91	107	107	24
	166	149			22	42	12	126
	100	134			35	142		70
	120	78			40	48		12
	0	157			87	74		138
	0	91			23	234		102
	10	129			70	266		35
	0	149			79	36		26
	0	96			30	59		63
	118	56			77	43		152
	70	180			96	67		39
	91	94			181	68		108
	38	73			242	394		32
	46	72			81	84		55
	114	164			55	122		504
	101	66			58	65		124
	98	53			111	317		18
	49	360			151	27		176
	60	181			121			57
	72	162			132			24
	70	98			98			125
	73	69			51			21
	109	49			92			141
	10	111			62			133
	58	112			70			128
	66	171			48			94
	87	214			99			70
	151	178			28			24
	112	135			209			43
	89	195			73			53
	31	190			123			82
	105	333			46			46
	110	204			64			148
	29	249			221			72
	57	170			94			170
	20	63						141
	96	105						347
	108	157						83
	55	47						170
	0	158						129
	91	65						213
	209	117						153
	243	87						146
	62	445						88
	38	134						196
	79	286						262
	43	150						103
	72	226						10
	69	131
	46	380
	70	84
	297	239
	119
	62
	198
	69
	92
	96
	228
	108
	44
	43
	187
	82
	62
	39
	37
	46
	81
	53

## Sheet: uncropped blots
to Fig. 5C										to Supplementary Fig 2C											to Supplementary Fig 18

## Sheet: Suppl Fig 1_IC50Data _PGP
Comp_ID	Response.lowestdose.predicted	Response.highestdose.predicted	Response.difference	HillCoefficient	IC50.relative	IC50.relative.lower	IC50.relative.higher	pIC50	FitIsValid	Activity.call	Problem	RSE	b	c	d	e	Dose	Response	p.value
100001	145	137	7.65	-0.0947	280			3.55	FALSE	inactive	IC50 larger than highest measured concentration	12.9966	0.0947367	104.227	165.428	279.792	50,50,25,25,12.5,12.5,6.25,6.25,3.125,3.125,1.5625,1.5625,0.78125,0.78125,0.390625,0.390625,0.1953125,0.1953125	110.278372591006,160.348837209302,134.793187347932,156.297093649085,133.700536896801,134.814814814815,132.224532224532,147.03804955311,140.224358974359,143.20987654321,131.948424068768,144.615384615385,133.664772727273,158.743169398907,138.438624166722,154.508303942926,141.092636579573,145.675902602855	0.845
100009	127	116	11	-1.04	0.271	-3.48	4.03	6.57	FALSE	inactive	Response Difference lower than 25%	5.80847	1.03774	115.984	135.041	0.270664	50,50,25,25,12.5,12.5,6.25,6.25,3.125,3.125,1.5625,1.5625,0.78125,0.78125,0.390625,0.390625,0.1953125,0.1953125	111.134903640257,120.813953488372,121.167883211679,120.559741657696,113.302239410602,109.814814814815,105.613305613306,123.764715508689,116.826923076923,124.596391263058,117.335243553009,114.615384615385,118.039772727273,129.052823315118,122.587653199826,121.390388456488,126.365795724466,128.715365239295	0.0569
100089	122	112	9.88	-0.412	7.31	-192	207	5.14	FALSE	inactive	Response Difference lower than 25%	8.93606	0.411553	105.739	125.332	7.31414	50,50,25,25,12.5,12.5,6.25,6.25,3.125,3.125,1.5625,1.5625,0.78125,0.78125,0.390625,0.390625,0.1953125,0.1953125	96.5738758029981,123.604651162791,104.136253041362,127.879440258342,116.587896596053,112.592592592592,106.860706860707,121.599890122254,118.75,117.378917378917,110.458452722063,122.115384615384,112.073863636364,130.510018214936,119.414640638517,125.298599825921,115.676959619953,125.188916876574	0.413
100360	111	104	6.59	-4.03	6.11	-2.29	14.5	5.21	FALSE	inactive	Response Difference lower than 25%	4.62341	4.02717	104.241	110.828	6.11182	50,50,25,25,12.5,12.5,6.25,6.25,3.125,3.125,1.5625,1.5625,0.78125,0.78125,0.390625,0.390625,0.1953125,0.1953125	104.282655246253,100.348837209302,103.16301703163,113.02475780409,101.274454731066,103.333333333333,106.029106029106,109.95723242504,106.25,113.01044634378,117.621776504298,107.692307692308,103.835227272727,114.116575591985,107.793178766729,115.788685909207,108.076009501188,112.762384550798	0.0579
100443	115	110	4.46	-3.99	5.56	-8.82	19.9	5.25	FALSE	inactive	Response Difference lower than 25%	7.23102	3.99411	110.064	114.525	5.55697	50,50,25,25,12.5,12.5,6.25,6.25,3.125,3.125,1.5625,1.5625,0.78125,0.78125,0.390625,0.390625,0.1953125,0.1953125	103.854389721627,120.813953488372,104.622871046229,117.976318622174,112.568192375417,99.8148148148146,110.602910602911,114.294773355231,116.50641025641,110.921177587844,118.767908309456,120,105.823863636364,124.316939890711,111.493852434953,117.490478514397,104.038004750594,114.777497900924	0.64
100633	101	1.65	99.9	-0.865	4.68	2.54	6.82	5.33	TRUE	active		5.12876	0.864977	-12.1619	108.78	4.68016	50,50,25,25,12.5,12.5,6.25,6.25,3.125,3.125,1.5625,1.5625,0.78125,0.78125,0.390625,0.390625,0.1953125,0.1953125	-7.49464668094215,7.55813953488373,16.5450121654501,9.04198062432722,25.873942680595,25.7407407407407,39.5010395010395,35.1997451771414,63.9423076923078,57.1699905033238,69.7707736389685,74.2307692307692,91.9034090909089,94.4444444444445,89.2980306654088,96.2662443839586,103.32541567696,100.335852225021	4.44e-16
100635	112	24.5	87.9	-0.848	16.8	-12.7	46.3	4.77	TRUE	active		7.22815	0.847927	-11.4884	115.29	16.7956	50,50,25,25,12.5,12.5,6.25,6.25,3.125,3.125,1.5625,1.5625,0.78125,0.78125,0.390625,0.390625,0.1953125,0.1953125	22.9122055674518,25.9302325581396,32.1167883211679,48.8697524219591,67.3932417980103,59.8148148148147,66.9438669438669,75.0424095956002,98.878205128205,87.9392212725546,96.1318051575931,111.346153846154,96.1647727272725,109.744990892532,103.296316158251,116.641720458239,112.826603325416,113.937867338371	2.89e-12
100636	125	1150	1030	1.15	5.41	4.05	6.76	5.27	TRUE	active		41.6464	-1.14829	100.095	1233.37	5.40808	50,50,25,25,12.5,12.5,6.25,6.25,3.125,3.125,1.5625,1.5625,0.78125,0.78125,0.390625,0.390625,0.1953125,0.1953125	1176.2312633833,1141.04651162791,1429.68369829684,1062.43272335845,932.679136644018,860.555555555554,819.126819126819,674.295474702549,527.083333333333,430.769230769231,326.790830945559,307.884615384614,218.039772727273,204.098360655738,155.883930214079,150.087416545499,131.353919239905,123.341729638959	0
100640	82.7	28.4	54.2	-1.15	2.27	1.16	3.38	5.64	TRUE	active		4.81304	1.15211	26.8199	85.9636	2.26675	50,50,25,25,12.5,12.5,6.25,6.25,3.125,3.125,1.5625,1.5625,0.78125,0.78125,0.390625,0.390625,0.1953125,0.1953125	29.3361884368309,27.093023255814,22.8710462287105,35.3067814854682,44.4449545744256,29.8148148148148,37.006237006237,41.3195849777249,49.8397435897435,51.4719848053182,61.7478510028653,63.076923076923,74.8579545454546,75.3187613843351,71.0643644776038,80.6411972167579,81.2351543942994,86.733837111671	2.73e-12
100680	100	56.3	43.8	-1.6	5.96	1.28	10.6	5.22	TRUE	active		6.39244	1.59963	54.8585	100.357	5.95789	50,50,25,25,12.5,12.5,6.25,6.25,3.125,3.125,1.5625,1.5625,0.78125,0.78125,0.390625,0.390625,0.1953125,0.1953125	42.6124197002141,59.1860465116279,72.0194647201944,63.9397201291712,65.9532348842485,57.4074074074074,75.6756756756759,42.3306940270048,87.6602564102566,91.7378917378918,96.4183381088826,92.6923076923076,100.994318181818,102.459016393443,101.449502284052,95.2481875216967,101.187648456057,96.9773299748112	8.16e-09
100698	108	48.3	59.3	-0.399	102	-1090	1300	3.99	FALSE	inactive	IC50 larger than highest measured concentration	4.96932	0.399494	-47.6298	120.314	102.34	50,50,25,25,12.5,12.5,6.25,6.25,3.125,3.125,1.5625,1.5625,0.78125,0.78125,0.390625,0.390625,0.1953125,0.1953125	46.8950749464668,50.813953488372,59.8540145985402,56.1894510226049,67.7589149715346,72.5925925925924,76.923076923077,78.6011627754066,99.1987179487179,81.2915479582146,87.8223495702008,98.6538461538461,98.1534090909092,100.091074681239,97.4920439821973,101.868953164856,111.87648456057,109.403862300588	8.74e-12
100712	105	98.4	6.44	-3.48	5.85	-1.77	13.5	5.23	FALSE	inactive	Response Difference lower than 25%	3.95925	3.48458	98.3585	104.804	5.84965	50,50,25,25,12.5,12.5,6.25,6.25,3.125,3.125,1.5625,1.5625,0.78125,0.78125,0.390625,0.390625,0.1953125,0.1953125	94.4325481798716,104.06976744186,101.703163017032,99.031216361679,98.7250051313076,91.8518518518519,100.623700623701,103.449021547435,106.25,101.804368471035,101.289398280802,106.730769230769,101.278409090909,107.194899817851,103.301796318115,105.603086118504,111.638954869359,101.175482787573	0.0279
100713	115	83.9	31.2	-0.923	31	-133	195	4.51	TRUE	active		8.69929	0.922956	63.5954	115.599	30.9911	50,50,25,25,12.5,12.5,6.25,6.25,3.125,3.125,1.5625,1.5625,0.78125,0.78125,0.390625,0.390625,0.1953125,0.1953125	71.3062098501071,95.6976744186046,78.8321167883213,106.135629709365,104.920923851397,97.2222222222221,102.702702702703,108.968624935527,107.532051282051,105.982905982906,105.300859598854,121.538461538461,110.9375,121.948998178506,109.904997514356,122.753331891065,110.926365795725,113.769941225861	0.000275
100909	117	108	9.62	-1.79	0.34	-0.861	1.54	6.47	FALSE	inactive	Response Difference lower than 25%	4.01121	1.79357	107.643	120.827	0.340198	50,50,25,25,12.5,12.5,6.25,6.25,3.125,3.125,1.5625,1.5625,0.78125,0.78125,0.390625,0.390625,0.1953125,0.1953125	107.708779443255,108.953488372093,110.462287104623,116.899892357373,102.366613012996,107.222222222222,102.286902286902,101.291501862223,110.73717948718,110.161443494777,105.873925501433,109.615384615384,108.380681818182,112.295081967213,113.863238696192,112.905071920548,116.389548693587,118.136020151133	0.0129
101141	128	104	24.1	-2.22	3.61	0.274	6.95	5.44	FALSE	inactive	Response Difference lower than 25%	7.48496	2.21828	103.783	127.995	3.612	50,50,25,25,12.5,12.5,6.25,6.25,3.125,3.125,1.5625,1.5625,0.78125,0.78125,0.390625,0.390625,0.1953125,0.1953125	105.567451820128,114.302325581396,89.0510948905107,111.087190527449,105.277954822889,98.1481481481481,105.197505197505,116.267312685473,119.711538461539,118.328584995252,118.767908309456,124.230769230769,120.3125,138.524590163934,126.546285821652,128.866704232722,122.327790973872,133.585222502099	6.68e-05
101166	134	128	5.68	-0.339	0.00743	-0.0644	0.0792	8.13	FALSE	inconclusive	IC50 lower than lowest measured concentration	7.95283	0.338629	126.994	155.334	0.00742741	50,50,25,25,12.5,12.5,6.25,6.25,3.125,3.125,1.5625,1.5625,0.78125,0.78125,0.390625,0.390625,0.1953125,0.1953125	117.130620985011,144.302325581395,130.413625304136,136.921420882669,122.039505666044,126.296296296296,118.918918918919,137.1747684458,121.314102564102,133.5232668566,128.796561604584,130.961538461539,128.551136363636,140.710382513661,129.71734118301,135.321441329033,136.104513064133,133.585222502099	0.749
101167	128	113	14.4	-5.2	89.9	-419	599	4.05	FALSE	inactive	IC50 larger than highest measured concentration	9.60232	5.1954	-190.623	127.615	89.9112	50,50,25,25,12.5,12.5,6.25,6.25,3.125,3.125,1.5625,1.5625,0.78125,0.78125,0.390625,0.390625,0.1953125,0.1953125	94.0042826552462,131.976744186047,135.279805352798,133.907427341227,121.678693731162,112.592592592592,127.234927234928,126.528023939322,126.121794871795,121.177587844255,125.644699140401,129.807692307692,134.232954545455,137.431693989071,127.347954921771,129.374097534224,126.603325415677,126.532325776658	0.211
101244	110	95.4	14.6	-1.95	3.3	0.387	6.2	5.48	FALSE	inactive	Response Difference lower than 25%	4.03903	1.94831	95.3233	110.102	3.29552	50,50,25,25,12.5,12.5,6.25,6.25,3.125,3.125,1.5625,1.5625,0.78125,0.78125,0.390625,0.390625,0.1953125,0.1953125	86.2955032119916,101.046511627907,107.542579075426,100.968783638321,95.8093422203976,95.7407407407406,96.0498960498961,98.7134660146084,105.288461538461,105.033238366572,102.43553008596,106.538461538461,111.505681818182,111.20218579235,111.223367401661,111.542883161183,106.175771971497,109.907640638119	4.18e-05
101417	110	104	6.02	-4.44	76.6	-383	536	4.12	FALSE	inactive	IC50 larger than highest measured concentration	7.07055	4.44073	63.5297	109.555	76.6064	50,50,25,25,12.5,12.5,6.25,6.25,3.125,3.125,1.5625,1.5625,0.78125,0.78125,0.390625,0.390625,0.1953125,0.1953125	94.0042826552462,112.674418604651,109.002433090025,117.545748116254,106.369572967192,97.7777777777776,111.018711018711,114.494657340695,107.852564102564,112.820512820513,101.575931232092,111.346153846154,104.6875,120.309653916211,110.170002387784,112.566977425149,102.850356294537,112.258606213266	0.666
101839	95	64.5	30.6	-1.6	137	-1240	1510	3.86	FALSE	inactive	IC50 larger than highest measured concentration	2.60614	1.60191	-88.8415	95.0296	136.852	50,50,25,25,12.5,12.5,6.25,6.25,3.125,3.125,1.5625,1.5625,0.78125,0.78125,0.390625,0.390625,0.1953125,0.1953125	43.4689507494647,64.5348837209302,58.3941605839416,82.6695371367061,95.4587929004309,91.2962962962961,93.5550935550938,88.6555610267141,93.1089743589743,92.4976258309592,94.1260744985674,99.8076923076924,94.7443181818183,96.6302367941713,95.1070001213463,94.2210745568797,94.5368171021378,95.9697732997481	1.02e-08
102058	100	-44.4	144	-0.672	2700	-12600	18000	2.57	FALSE	inactive	IC50 larger than highest measured concentration	8.29685	0.671626	-2201.99	103.825	2696.26	50,50,25,25,12.5,12.5,6.25,6.25,3.125,3.125,1.5625,1.5625,0.78125,0.78125,0.390625,0.390625,0.1953125,0.1953125	-184.368308351177,-51.9767441860465,13.6253041362531,22.8202368137782,37.8568959370848,45.5555555555554,57.7962577962578,63.2024979653622,65.2243589743591,73.8841405508072,91.5472779369627,99.2307692307691,92.471590909091,102.276867030965,99.6054284897856,101.53161334467,92.1615201900239,102.183039462637	1.2e-12
102098	97.3	91.1	6.14	-10.5	1.41	0.42	2.41	5.85	FALSE	inactive	Response Difference lower than 25%	4.41519	10.5079	91.1333	97.2715	1.4131	50,50,25,25,12.5,12.5,6.25,6.25,3.125,3.125,1.5625,1.5625,0.78125,0.78125,0.390625,0.390625,0.1953125,0.1953125	97.8586723768738,88.9534883720931,99.7566909975672,91.0656620021528,86.7107238924477,86.1111111111111,86.4864864864865,92.9933941849541,87.6602564102566,93.8271604938272,91.8338108882522,93.4615384615384,98.1534090909092,101.366120218579,91.6756371664444,97.6239050920451,99.5249406175773,95.2980688497061	0.0566
102129									FALSE	inconclusive	Fit did not converge						50,50,25,25,12.5,12.5,6.25,6.25,3.125,3.125,1.5625,1.5625,0.78125,0.78125,0.390625,0.390625,0.1953125,0.1953125	82.0128479657385,110.581395348837,92.4574209245745,103.121636167923,100.912022383303,96.1111111111111,96.8814968814966,104.040783346508,102.403846153846,93.6372269705603,92.4068767908308,101.923076923077,95.8806818181819,98.9981785063754,96.6938978419914,101.525575942967,92.3990498812354,99.8320738874894
102296	98.2	88.8	9.42	-0.291	0.0811	-1.42	1.58	7.09	FALSE	inconclusive	IC50 lower than lowest measured concentration	3.48608	0.291098	84.6248	115.728	0.0810527	50,50,25,25,12.5,12.5,6.25,6.25,3.125,3.125,1.5625,1.5625,0.78125,0.78125,0.390625,0.390625,0.1953125,0.1953125	88.8650963597429,88.4883720930231,90.0243309002434,87.4058127018297,100.193639339304,85.5555555555554,89.8128898128899,89.2470305977378,94.7115384615386,91.1680911680913,94.699140401146,93.8461538461539,94.7443181818183,96.2659380692169,99.0754187429298,91.8483756873833,98.5748218527317,99.1603694374475	0.00598
102432	90.6	30.2	60.4	-0.501	1.16	-1.48	3.79	5.94	TRUE	active		4.23433	0.500554	16.4076	121.086	1.15888	50,50,25,25,12.5,12.5,6.25,6.25,3.125,3.125,1.5625,1.5625,0.78125,0.78125,0.390625,0.390625,0.1953125,0.1953125	23.7687366167023,33.1395348837209,34.5498783454988,34.6609257265877,47.3649385863518,44.2592592592592,49.8960498960499,47.0408257195749,54.9679487179487,48.6229819563153,64.32664756447,59.4230769230769,77.4147727272729,76.047358834244,87.7154387846573,84.0457886607534,88.1235154394299,88.4130982367758	2.94e-13
102435									FALSE	inconclusive	Fit did not converge						50,50,25,25,12.5,12.5,6.25,6.25,3.125,3.125,1.5625,1.5625,0.78125,0.78125,0.390625,0.390625,0.1953125,0.1953125	98.2869379014992,93.3720930232559,98.2968369829681,95.3713670613563,93.2566517948772,87.9629629629629,106.029106029106,93.1944470826144,95.0320512820515,95.536562203229,93.8395415472779,90.1923076923078,100.426136363636,94.808743169399,91.6760286064347,91.8539099722782,98.5748218527317,95.2980688497061
102553	98.8	87.4	11.5	-1.48	93.4	-559	746	4.03	FALSE	inactive	IC50 larger than highest measured concentration	5.99556	1.48123	58.3526	98.8463	93.4274	50,50,25,25,12.5,12.5,6.25,6.25,3.125,3.125,1.5625,1.5625,0.78125,0.78125,0.390625,0.390625,0.1953125,0.1953125	76.8736616702353,96.8604651162791,91.9708029197082,99.6770721205598,100.550130173168,89.6296296296296,92.7234927234927,98.5179654498776,103.365384615385,97.8157644824313,98.1375358166188,97.5,100.426136363636,109.016393442623,100.400834550059,96.603835762549,94.7743467933493,95.1301427371957	0.0722
102817									FALSE	inconclusive	Fit did not converge						50,50,25,25,12.5,12.5,6.25,6.25,3.125,3.125,1.5625,1.5625,0.78125,0.78125,0.390625,0.390625,0.1953125,0.1953125	99.5717344753749,91.7441860465117,104.136253041362,94.5102260495156,97.6333869870042,87.9629629629629,107.692307692308,94.1775022391973,91.5064102564101,94.3969610636277,100.716332378224,95.9615384615385,99.8579545454545,99.1803278688524,98.8061080296087,94.7360146105121,91.6864608076012,93.6188077246012
102913	107	101	6.11	-3.18	3.9	-4.46	12.3	5.41	FALSE	inactive	Response Difference lower than 25%	5.37515	3.17668	101.045	107.159	3.89884	50,50,25,25,12.5,12.5,6.25,6.25,3.125,3.125,1.5625,1.5625,0.78125,0.78125,0.390625,0.390625,0.1953125,0.1953125	100.856531049251,97.325581395349,106.569343065693,103.121636167923,106.737946828852,90.5555555555554,107.692307692308,98.7099592780213,111.378205128205,97.4358974358974,107.593123209169,107.5,109.517045454545,111.930783242259,108.322797073595,105.603337676908,101.187648456057,105.709487825357	0.162
103258	101	98.7	2.57	-9.34	2.93	-0.39	6.26	5.53	FALSE	inactive	Response Difference lower than 25%	3.87791	9.33802	98.6844	101.259	2.93303	50,50,25,25,12.5,12.5,6.25,6.25,3.125,3.125,1.5625,1.5625,0.78125,0.78125,0.390625,0.390625,0.1953125,0.1953125	103.426124197002,98.9534883720931,102.189781021898,96.4477933261572,99.4439283129341,91.2962962962961,100.2079002079,97.5357869774413,103.044871794872,96.1063627730295,105.873925501433,100.769230769231,105.539772727273,97.9052823315118,104.628777885206,98.9868485266224,97.3871733966746,98.9924433249371	0.542
103420	118	103	15.8	-1.29	8.47	-9.16	26.1	5.07	FALSE	inactive	Response Difference lower than 25%	5.65889	1.28663	100.944	118.482	8.47258	50,50,25,25,12.5,12.5,6.25,6.25,3.125,3.125,1.5625,1.5625,0.78125,0.78125,0.390625,0.390625,0.1953125,0.1953125	91.8629550321197,112.906976744186,102.189781021898,108.073196986007,109.28361546522,102.962962962963,113.929313929314,112.324864077429,116.185897435897,113.770180436847,110.171919770774,113.653846153846,118.039772727273,127.595628415301,118.356578344757,120.889535673497,115.439429928741,115.449202350966	0.00147
103477	125	112	13.1	-0.0391	86.1	-3670	3840	4.06	FALSE	inactive	IC50 larger than highest measured concentration	3.78012	0.0391426	-11.3533	231.841	86.0681	50,50,25,25,12.5,12.5,6.25,6.25,3.125,3.125,1.5625,1.5625,0.78125,0.78125,0.390625,0.390625,0.1953125,0.1953125	-51.6059957173449,66.3953488372093,217.031630170316,145.748116254036,144.618338752714,109.259259259259,119.75051975052,116.862873449182,115.224358974359,123.836657169991,122.492836676218,116.923076923077,119.460227272727,124.499089253188,124.436815713967,123.775916804604,120.902612826604,124.349286314022	0.0325
103515	125	120	5.11	-0.501	161			3.79	FALSE	inactive	IC50 larger than highest measured concentration	7.56453	0.500621	110.213	125.978	160.92	50,50,25,25,12.5,12.5,6.25,6.25,3.125,3.125,1.5625,1.5625,0.78125,0.78125,0.390625,0.390625,0.1953125,0.1953125	105.139186295503,133.139534883721,125.060827250608,128.525296017223,120.57411228381,115.37037037037,116.008316008316,126.528900623468,125.160256410256,121.747388414055,123.352435530086,129.423076923077,124.005681818182,131.238615664845,127.343257641887,132.778185861411,116.389548693587,122.334172963896	0.778
103529	101	104	2.86	0.115	16.2	-326	358	4.79	FALSE	inactive	Response Difference lower than 25%	4.10727	-0.114893	94.4924	112.755	16.2293	50,50,25,25,12.5,12.5,6.25,6.25,3.125,3.125,1.5625,1.5625,0.78125,0.78125,0.390625,0.390625,0.1953125,0.1953125	108.13704496788,103.604651162791,103.649635036497,108.288482238966,96.1766358068038,99.4444444444444,110.602910602911,100.492258148414,102.403846153846,103.133903133903,98.1375358166188,99.8076923076924,99.0056818181818,106.648451730419,103.827500225078,104.419252267799,101.425178147269,100.671704450042	0.768
103702	94.2	100	6.15	4.32	0.0841	-0.967	1.14	7.08	FALSE	inconclusive	IC50 lower than lowest measured concentration	4.58753	-4.3176	-139.945	100.346	0.0840697	50,50,25,25,12.5,12.5,6.25,6.25,3.125,3.125,1.5625,1.5625,0.78125,0.78125,0.390625,0.390625,0.1953125,0.1953125	90.1498929336186,102.209302325581,106.569343065693,106.566200215285,97.9860968574791,92.7777777777776,102.702702702703,101.084896631633,99.5192307692308,101.994301994302,99.2836676217765,99.0384615384616,98.4374999999998,101.001821493625,103.296707598242,102.553443582997,91.4489311163898,96.6414777497901	0.3
103704	95.8	91.8	3.99	-0.0428	1.98			5.7	FALSE	inactive	Response Difference lower than 25%	4.51488	0.0427742	60.3797	127.798	1.98285	50,50,25,25,12.5,12.5,6.25,6.25,3.125,3.125,1.5625,1.5625,0.78125,0.78125,0.390625,0.390625,0.1953125,0.1953125	100.428265524625,88.0232558139535,87.5912408759123,94.9407965554358,95.4566323499226,89.0740740740739,96.4656964656966,91.8092861307107,94.3910256410256,90.5982905982908,90.9742120343841,93.6538461538461,97.0170454545456,86.2477231329691,95.3731793147452,100.508776872726,96.6745843230405,98.3207388748951	0.614
103728	94.3	98.1	3.8	0.0598	4.11			5.39	FALSE	inactive	Response Difference lower than 25%	6.24108	-0.059821	73.376	119.327	4.10555	50,50,25,25,12.5,12.5,6.25,6.25,3.125,3.125,1.5625,1.5625,0.78125,0.78125,0.390625,0.390625,0.1953125,0.1953125	89.2933618843683,103.372093023256,108.515815085158,96.0172228202367,103.086616469877,84.9999999999999,96.8814968814966,93.7794876365618,97.2756410256412,95.1566951566951,94.4126074498569,99.6153846153846,90.1988636363637,99.544626593807,95.6448386680082,99.1503614894269,87.8859857482188,96.1376994122586	0.832
104030	88.8	23.6	65.2	-0.905	12	5.92	18.2	4.92	TRUE	active		2.26397	0.905146	5.06342	90.8434	12.0495	50,50,25,25,12.5,12.5,6.25,6.25,3.125,3.125,1.5625,1.5625,0.78125,0.78125,0.390625,0.390625,0.1953125,0.1953125	23.3404710920771,24.0697674418605,34.5498783454988,33.799784714747,48.4538560425197,45.3703703703704,59.043659043659,63.0178098384417,71.6346153846156,70.6552706552707,78.0802292263609,79.0384615384616,86.7897727272727,82.6047358834245,87.7170045446182,86.4187390886541,84.0855106888363,93.6188077246012	0
104042	91.9	46	45.9	-1.01	58.4	-175	292	4.23	FALSE	inactive	IC50 larger than highest measured concentration	4.72272	1.01253	-8.16217	92.248	58.4226	50,50,25,25,12.5,12.5,6.25,6.25,3.125,3.125,1.5625,1.5625,0.78125,0.78125,0.390625,0.390625,0.1953125,0.1953125	42.1841541755889,48.7209302325582,61.8004866180049,67.5995694294939,74.6796983871493,67.9629629629629,88.1496881496882,81.9518495843787,89.9038461538463,78.6324786324787,94.4126074498569,91.9230769230768,90.7670454545453,95.3551912568307,96.161930895184,88.7899286077249,87.6484560570073,88.5810243492864	2.53e-10
104061	88.7	7.24	81.5	-0.919	9.78	5.68	13.9	5.01	TRUE	active		2.73202	0.919038	-11.5558	91.4414	9.77697	50,50,25,25,12.5,12.5,6.25,6.25,3.125,3.125,1.5625,1.5625,0.78125,0.78125,0.390625,0.390625,0.1953125,0.1953125	6.20985010706639,7.79069767441862,23.3576642335766,15.5005382131324,32.0655402996683,36.8518518518519,47.8170478170478,49.7985818172786,67.4679487179488,65.9069325735992,72.6361031518624,76.1538461538463,78.2670454545455,85.1548269581056,87.1881691177334,87.7711170702502,90.2612826603327,86.062132661629	0
104073	90.9	91.5	0.615	0.169	0.723	-39.8	41.3	6.14	FALSE	inactive	Response Difference lower than 25%	5.40463	-0.169336	89.7307	92.436	0.723102	50,50,25,25,12.5,12.5,6.25,6.25,3.125,3.125,1.5625,1.5625,0.78125,0.78125,0.390625,0.390625,0.1953125,0.1953125	83.2976445396148,98.9534883720931,91.4841849148418,89.9892357373518,96.9004202270737,81.8518518518519,96.4656964656966,91.4241295622278,94.3910256410256,90.9781576448244,85.5300859598855,94.4230769230769,91.0511363636363,92.9872495446266,93.257054727225,95.5845211082657,83.6104513064133,90.2602854743913	0.999
104152	89.4	95.6	6.2	8.64	22.5	8.9	36	4.65	FALSE	inactive	Response Difference lower than 25%	3.31878	-8.63814	89.43	95.6356	22.4676	50,50,25,25,12.5,12.5,6.25,6.25,3.125,3.125,1.5625,1.5625,0.78125,0.78125,0.390625,0.390625,0.1953125,0.1953125	100.428265524625,90.8139534883722,95.8637469586377,91.9268030139935,86.3423500307879,89.2592592592591,89.8128898128899,88.4612293741791,91.5064102564101,88.1291547958215,94.1260744985674,88.0769230769229,89.346590909091,89.3442622950819,94.5765989345002,83.7041723476939,89.78622327791,89.5885810243493	0.0394
104275	94.7	88.7	6.02	-7.54	71.2	-635	777	4.15	FALSE	inactive	IC50 larger than highest measured concentration	4.3065	7.54024	2.06567	94.7202	71.209	50,50,25,25,12.5,12.5,6.25,6.25,3.125,3.125,1.5625,1.5625,0.78125,0.78125,0.390625,0.390625,0.1953125,0.1953125	85.8672376873661,91.5116279069768,99.7566909975672,92.1420882669537,96.5369076040573,89.6296296296296,102.702702702703,92.8002314446147,99.1987179487179,90.7882241215574,89.8280802292265,94.8076923076922,92.1874999999999,98.2695810564664,99.3384664164061,92.5306020798848,92.1615201900239,92.7791771620487	0.263
104408	93	84.1	8.84	-8.55	67.6	-598	733	4.17	FALSE	inactive	IC50 larger than highest measured concentration	4.0195	8.5482	-32.3691	92.9755	67.6084	50,50,25,25,12.5,12.5,6.25,6.25,3.125,3.125,1.5625,1.5625,0.78125,0.78125,0.390625,0.390625,0.1953125,0.1953125	86.2955032119916,81.9767441860466,91.4841849148418,96.0172228202367,95.4550119370416,83.3333333333331,97.2972972972972,90.2318391226144,93.7500000000002,89.0788224121559,92.1203438395417,88.8461538461537,97.5852272727272,94.2622950819672,97.7519601357513,93.5509229677854,93.349168646081,93.4508816120907	0.035
104448	101	99.4	1.47	-0.0976	9.47	-362	381	5.02	FALSE	inactive	Response Difference lower than 25%	6.87537	0.0975785	94.3753	105.315	9.47149	50,50,25,25,12.5,12.5,6.25,6.25,3.125,3.125,1.5625,1.5625,0.78125,0.78125,0.390625,0.390625,0.1953125,0.1953125	89.2933618843683,101.046511627907,105.596107055961,99.6770721205598,107.47685510268,87.0370370370369,111.434511434511,100.092490177485,103.685897435898,93.8271604938272,97.2779369627507,99.6153846153846,106.960227272727,101.548269581057,102.246474104287,103.907330915019,95.9619952494064,95.8018471872377	0.991
104482	91.3	6.99	84.3	-1.2	5.18	4.68	5.69	5.29	TRUE	active		1.3423	1.19958	1.30672	93.0826	5.18384	50,50,25,25,12.5,12.5,6.25,6.25,3.125,3.125,1.5625,1.5625,0.78125,0.78125,0.390625,0.390625,0.1953125,0.1953125	7.06638115631693,7.55813953488373,12.1654501216545,12.48654467169,24.4026077844635,27.9629629629629,31.1850311850312,41.5194689631896,61.0576923076923,59.0693257359925,75.2148997134671,76.7307692307693,85.369318181818,83.6976320582877,88.7785897982911,90.4959977057872,89.5486935866985,91.9395465994963	0
104761	105	111	5.3	2.05	0.0422	-0.652	0.736	7.37	FALSE	inconclusive	IC50 lower than lowest measured concentration	6.98174	-2.04633	-16.5373	110.508	0.0422368	50,50,25,25,12.5,12.5,6.25,6.25,3.125,3.125,1.5625,1.5625,0.78125,0.78125,0.390625,0.390625,0.1953125,0.1953125	99.1434689507495,118.255813953488,118.248175182482,107.642626480086,113.663051345483,93.1481481481481,115.176715176715,113.11271089733,109.775641025641,108.831908831909,110.171919770774,110.961538461539,110.085227272727,111.384335154827,115.715532730255,112.903814128526,100.712589073634,107.052896725441	0.733
105240	118	108	10.3	-0.252	12.8	-276	302	4.89	FALSE	inactive	Response Difference lower than 25%	5.82266	0.251987	94.6335	126.221	12.7887	50,50,25,25,12.5,12.5,6.25,6.25,3.125,3.125,1.5625,1.5625,0.78125,0.78125,0.390625,0.390625,0.1953125,0.1953125	96.1456102783727,113.604651162791,111.435523114355,117.115177610334,107.101999589495,108.148148148148,103.534303534303,121.98680005903,114.903846153846,113.58024691358,113.037249283668,110.384615384615,114.630681818182,120.127504553734,117.305561970822,117.154144927828,119.002375296912,116.120906801008	0.0927
105317	118	46.7	70.9	-1.56	5.34	3.75	6.92	5.27	TRUE	active		5.29334	1.55835	44.5274	118.047	5.33684	50,50,25,25,12.5,12.5,6.25,6.25,3.125,3.125,1.5625,1.5625,0.78125,0.78125,0.390625,0.390625,0.1953125,0.1953125	45.1820128479657,45.6976744186046,54.014598540146,54.897739504844,48.8222299041795,61.2962962962962,75.2598752598753,85.3077964982311,93.7500000000002,96.8660968660969,100.716332378224,109.807692307692,118.607954545455,116.848816029144,116.249456877014,122.415992070879,111.638954869359,117.464315701092	6.05e-14
105319	101	26.7	74.3	-0.577	203	-846	1250	3.69	FALSE	inactive	IC50 larger than highest measured concentration	5.35658	0.576622	-150.219	105.566	203.024	50,50,25,25,12.5,12.5,6.25,6.25,3.125,3.125,1.5625,1.5625,0.78125,0.78125,0.390625,0.390625,0.1953125,0.1953125	23.3404710920771,28.953488372093,48.1751824817519,47.1474703982777,69.2345709686827,57.9629629629629,74.4282744282742,72.089445161215,92.147435897436,80.3418803418805,90.1146131805156,88.2692307692307,96.4488636363635,97.9052823315118,101.718812997374,91.3465166707755,111.163895486936,93.9546599496221	7.44e-13
105577	97.4	80.2	17.3	-1.4	150	-2420	2720	3.82	FALSE	inactive	IC50 larger than highest measured concentration	7.92693	1.4018	-0.411333	97.4547	150.048	50,50,25,25,12.5,12.5,6.25,6.25,3.125,3.125,1.5625,1.5625,0.78125,0.78125,0.390625,0.390625,0.1953125,0.1953125	73.0192719486082,86.6279069767441,90.5109489051098,95.3713670613563,89.6242262528494,85.1851851851851,96.0498960498961,103.454573880365,101.442307692308,105.223171889839,91.2607449856732,96.5384615384615,96.7329545454545,107.194899817851,98.8155025893758,103.399937613516,79.0973871733967,95.9697732997481	0.0363
105816	92.1	90.4	1.76	-5.92	1.53	-1.43	4.5	5.82	FALSE	inactive	Response Difference lower than 25%	4.04819	5.91687	90.3787	92.1354	1.53496	50,50,25,25,12.5,12.5,6.25,6.25,3.125,3.125,1.5625,1.5625,0.78125,0.78125,0.390625,0.390625,0.1953125,0.1953125	94.0042826552462,87.325581395349,95.8637469586377,91.7115177610332,92.1720554397259,84.8148148148146,91.4760914760916,89.646798568667,89.2628205128204,87.559354226021,93.2664756446993,88.8461538461537,97.5852272727272,92.440801457195,98.2788383626849,87.9477110700792,90.2612826603327,86.5659109991604	0.831
106457	91.7	89	2.67	-9.55	9.04	-0.939	19	5.04	FALSE	inactive	Response Difference lower than 25%	4.99355	9.55076	89.039	91.7046	9.04402	50,50,25,25,12.5,12.5,6.25,6.25,3.125,3.125,1.5625,1.5625,0.78125,0.78125,0.390625,0.390625,0.1953125,0.1953125	88.0085653104926,95.6976744186046,85.6447688564476,91.0656620021528,92.1553111732869,81.4814814814814,99.3762993762994,91.6140777940289,90.5448717948717,91.5479582146249,86.6762177650432,91.9230769230768,89.346590909091,99.7267759562843,91.1475846195399,92.8634138487932,83.8479809976248,92.1074727120067	0.716
106517	89.6	95.8	6.2	7.51	21	3.3	38.6	4.68	FALSE	inactive	Response Difference lower than 25%	3.29684	-7.51257	89.5562	95.7612	20.961	50,50,25,25,12.5,12.5,6.25,6.25,3.125,3.125,1.5625,1.5625,0.78125,0.78125,0.390625,0.390625,0.1953125,0.1953125	98.2869379014992,93.1395348837209,99.2700729927008,89.7739504843919,91.8123237800992,86.2962962962961,91.4760914760916,88.060584719103,91.5064102564101,88.1291547958215,89.541547277937,86.9230769230769,94.7443181818183,89.5264116575592,89.5724300986038,87.7738842126977,85.5106888361046,93.1150293870698	0.0311
106520									FALSE	inconclusive	Fit did not converge						50,50,25,25,12.5,12.5,6.25,6.25,3.125,3.125,1.5625,1.5625,0.78125,0.78125,0.390625,0.390625,0.1953125,0.1953125	93.5760171306207,93.8372093023255,90.9975669099755,90.2045209903121,93.9858375914183,86.4814814814814,92.3076923076921,90.4331842483236,96.6346153846153,83.1908831908833,94.9856733524355,87.3076923076921,88.778409090909,93.3515482695812,96.173674094893,91.5193372945396,87.1733966745843,88.4130982367758
106711	86.4	112	25.1	4.07	94			4.03	FALSE	inactive	IC50 larger than highest measured concentration	7.11873	-4.07249	86.3898	440.334	94.0069	50,50,25,25,12.5,12.5,6.25,6.25,3.125,3.125,1.5625,1.5625,0.78125,0.78125,0.390625,0.390625,0.1953125,0.1953125	140.256959314775,111.511627906977,102.189781021898,74.2734122712593,91.0798971577956,77.9629629629629,87.7338877338877,83.1289441654477,88.9423076923079,84.7103513770182,84.3839541547279,88.6538461538462,81.6761363636365,87.8870673952643,85.6016628370787,85.5657045396229,97.1496437054635,84.718723761545	0.0125
106878	85.1	89.7	4.59	0.0819	12.8			4.89	FALSE	inactive	Response Difference lower than 25%	4.92129	-0.0818593	68.2053	108.974	12.8122	50,50,25,25,12.5,12.5,6.25,6.25,3.125,3.125,1.5625,1.5625,0.78125,0.78125,0.390625,0.390625,0.1953125,0.1953125	87.5802997858672,91.9767441860467,90.5109489051098,89.9892357373518,90.3534120493901,79.4444444444444,96.8814968814966,82.1461812369135,92.147435897436,85.0902184235518,81.8051575931232,92.1153846153846,84.5170454545454,91.3479052823317,83.2174018562083,84.0412606094756,83.1353919239907,87.2376154492024	0.57
106963	83.9	88.6	4.65	11.8	3.47	0.258	6.67	5.46	FALSE	inactive	Response Difference lower than 25%	4.3511	-11.805	83.9357	88.59	3.46518	50,50,25,25,12.5,12.5,6.25,6.25,3.125,3.125,1.5625,1.5625,0.78125,0.78125,0.390625,0.390625,0.1953125,0.1953125	84.5824411134905,82.6744186046512,96.350364963504,85.8988159311086,91.8209659821324,83.5185185185184,95.218295218295,88.6631589559859,87.3397435897437,82.6210826210826,82.3782234957019,83.653846153846,86.5056818181817,81.8761384335155,81.6359842954278,84.2085469483449,89.5486935866985,81.6960537363559	0.155
106985	92.9	91.3	1.6	-0.0252	1310000	1310000	1310000	-0.117	FALSE	inactive	IC50 larger than highest measured concentration	4.7666	0.0252348	64.7545	111.846	1.30862e+06	50,50,25,25,12.5,12.5,6.25,6.25,3.125,3.125,1.5625,1.5625,0.78125,0.78125,0.390625,0.390625,0.1953125,0.1953125	85.4389721627407,97.093023255814,86.6180048661803,97.9547900968784,96.5455498060905,83.7037037037036,98.1288981288983,90.8285687985188,93.1089743589743,89.0788224121559,88.6819484240689,94.0384615384614,87.9261363636364,94.2622950819672,95.1081744413173,92.8749855353917,92.6365795724469,93.9546599496221	0.965
107041	87.4	95.6	8.28	0.033	13.8			4.86	FALSE	inactive	Response Difference lower than 25%	6.02083	-0.0329869	3.02139	184.418	13.7671	50,50,25,25,12.5,12.5,6.25,6.25,3.125,3.125,1.5625,1.5625,0.78125,0.78125,0.390625,0.390625,0.1953125,0.1953125	99.5717344753749,91.2790697674418,107.05596107056,89.3433799784714,87.4301872117015,82.9629629629629,101.039501039501,90.6254703045162,95.352564102564,91.7378917378918,92.1203438395417,89.6153846153845,90.7670454545453,89.5264116575592,92.4730004266696,83.7051785813112,87.4109263657958,85.0545759865659	0.254
107049	95	96.8	1.78	-0.0353	41.9			4.38	FALSE	inactive	Response Difference lower than 25%	6.08141	0.0353002	114.972	78.5439	41.8701	50,50,25,25,12.5,12.5,6.25,6.25,3.125,3.125,1.5625,1.5625,0.78125,0.78125,0.390625,0.390625,0.1953125,0.1953125	90.578158458244,99.4186046511627,94.890510948905,101.829924650161,104.55200985211,86.8518518518519,104.781704781705,94.1678587135829,90.2243589743588,94.3969610636277,89.541547277937,95.7692307692307,104.971590909091,98.9981785063754,92.4639973068929,98.3081439517812,92.6365795724469,92.2753988245172	0.977
107052	90.1	90.7	0.502	0.0909	0.0266	-5.53	5.58	7.58	FALSE	inconclusive	IC50 lower than lowest measured concentration	3.09888	-0.090945	87.8621	92.0565	0.0265655	50,50,25,25,12.5,12.5,6.25,6.25,3.125,3.125,1.5625,1.5625,0.78125,0.78125,0.390625,0.390625,0.1953125,0.1953125	93.1477516059959,88.7209302325581,95.3771289537713,91.0656620021528,87.7947801099721,83.1481481481481,90.6444906444905,90.2321313506633,95.0320512820515,90.7882241215574,91.2607449856732,91.5384615384616,86.5056818181817,90.9836065573771,90.3619645590232,89.6477427664379,90.2612826603327,90.7640638119227	0.996
107061									FALSE	inconclusive	Fit did not converge						50,50,25,25,12.5,12.5,6.25,6.25,3.125,3.125,1.5625,1.5625,0.78125,0.78125,0.390625,0.390625,0.1953125,0.1953125	95.7173447537473,116.627906976744,103.649635036497,115.608180839612,104.916602750381,95.7407407407406,105.197505197505,110.349986922795,101.121794871795,106.552706552707,102.43553008596,102.5,105.823863636364,114.845173041894,103.832980384942,107.642218543879,100.950118764846,104.869857262804
107096	115	102	12.6	-1.4	3	-1.33	7.34	5.52	FALSE	inactive	Response Difference lower than 25%	4.22107	1.40161	101.884	114.961	3.00494	50,50,25,25,12.5,12.5,6.25,6.25,3.125,3.125,1.5625,1.5625,0.78125,0.78125,0.390625,0.390625,0.1953125,0.1953125	97.4304068522484,104.302325581395,104.136253041362,105.274488697524,106.37551448109,98.7037037037036,101.039501039501,108.572363701185,106.25,113.01044634378,104.727793696275,113.846153846154,110.653409090909,119.034608378871,110.70040357463,117.485195787906,116.86460807601,111.754827875735	0.000456
107232	120	116	4.42	-1.62	1.54	-7.07	10.1	5.81	FALSE	inactive	Response Difference lower than 25%	7.51514	1.62115	115.691	120.28	1.53537	50,50,25,25,12.5,12.5,6.25,6.25,3.125,3.125,1.5625,1.5625,0.78125,0.78125,0.390625,0.390625,0.1953125,0.1953125	102.141327623126,127.790697674419,122.141119221411,117.761033369214,113.666832308872,109.814814814815,115.592515592516,118.637574390303,122.916666666667,111.301044634378,112.464183381089,119.038461538462,117.1875,120.491803278689,121.532722425989,133.63046573523,114.489311163896,113.937867338371	0.755
107278	99.9	90.5	9.35	-10.6	3.13	2.27	3.99	5.5	FALSE	inactive	Response Difference lower than 25%	4.22002	10.5894	90.5062	99.853	3.1335	50,50,25,25,12.5,12.5,6.25,6.25,3.125,3.125,1.5625,1.5625,0.78125,0.78125,0.390625,0.390625,0.1953125,0.1953125	98.2869379014992,85.2325581395349,95.8637469586377,88.4822389666307,91.8036815780661,85.9259259259259,89.8128898128899,88.6500086937844,94.3910256410256,96.1063627730295,95.5587392550145,105.384615384615,99.8579545454545,95.537340619308,102.246865544278,97.7989897414483,104.275534441805,98.1528127623846	0.00127
107449	96.1	86.5	9.58	-1.66	123	-771	1020	3.91	FALSE	inactive	IC50 larger than highest measured concentration	5.2864	1.66233	43.5558	96.1189	123.387	50,50,25,25,12.5,12.5,6.25,6.25,3.125,3.125,1.5625,1.5625,0.78125,0.78125,0.390625,0.390625,0.1953125,0.1953125	79.0149892933618,93.1395348837209,90.5109489051098,100.32292787944,94.3401678747743,86.1111111111111,95.218295218295,98.9104277195837,98.2371794871795,92.4976258309592,92.9799426934098,99.8076923076924,93.6079545454546,98.9981785063754,90.3557015191788,101.870965632091,100,94.7942905121746	0.101
107453	89.2	83	6.24	-3.68	58.8			4.23	FALSE	inactive	IC50 larger than highest measured concentration	2.74388	3.67556	71.6539	89.1961	58.7589	50,50,25,25,12.5,12.5,6.25,6.25,3.125,3.125,1.5625,1.5625,0.78125,0.78125,0.390625,0.390625,0.1953125,0.1953125	84.1541755888651,81.7441860465117,92.9440389294402,84.3918191603874,89.2536918406808,86.2962962962961,86.9022869022871,90.4314308800302,90.5448717948717,86.2298195631531,88.3954154727794,92.1153846153846,91.6193181818183,92.9872495446266,86.1285410640122,88.1205316938434,89.78622327791,89.4206549118387	0.03
107723	90.5	89.4	1.16	-0.0051	2.72e+21	2.72e+21	2.72e+21	-15.4	FALSE	inactive	IC50 larger than highest measured concentration	6.29318	0.0051008	-3.60719	163.082	2.72369e+21	50,50,25,25,12.5,12.5,6.25,6.25,3.125,3.125,1.5625,1.5625,0.78125,0.78125,0.390625,0.390625,0.1953125,0.1953125	82.0128479657385,91.2790697674418,100.729927007299,85.4682454251884,93.2669144097918,77.7777777777776,91.060291060291,93.1970771350547,88.9423076923079,87.9392212725546,92.6934097421203,96.1538461538462,87.6420454545453,98.8160291438981,83.2174018562083,90.490966537701,87.8859857482188,90.2602854743913	0.994
107724	85.9	90.1	4.14	0.0308	16.6	-3640	3680	4.78	FALSE	inactive	Response Difference lower than 25%	3.28075	-0.0308066	40.7144	137.751	16.5624	50,50,25,25,12.5,12.5,6.25,6.25,3.125,3.125,1.5625,1.5625,0.78125,0.78125,0.390625,0.390625,0.1953125,0.1953125	93.5760171306207,88.9534883720931,90.5109489051098,84.8223896663079,84.8964016031284,87.0370370370369,97.2972972972972,86.6879895733033,88.621794871795,89.2687559354226,88.6819484240689,88.0769230769229,87.3579545454547,86.0655737704918,85.5953997972342,83.8707040113502,86.2232779097387,86.2300587741393	0.323
200004	86.7	88.6	1.92	0.028	435000000	435000000	435000000	-2.64	FALSE	inactive	IC50 larger than highest measured concentration	5.3257	-0.0279635	67.8878	120.942	4.34597e+08	50,50,25,25,12.5,12.5,6.25,6.25,3.125,3.125,1.5625,1.5625,0.78125,0.78125,0.390625,0.390625,0.1953125,0.1953125	83.7259100642396,88.0232558139535,96.350364963504,83.9612486544672,91.0626127537298,80.7407407407406,100.2079002079,85.6929530667141,87.0192307692308,85.0902184235518,85.5300859598855,89.0384615384615,84.5170454545454,91.8943533697633,89.83547777208,86.7588460512878,82.6603325415677,85.0545759865659	0.957
200161	86.4	91.8	5.35	9.07	20.4	0.76	40.1	4.69	FALSE	inactive	Response Difference lower than 25%	4.28214	-9.06838	86.4057	91.7559	20.416	50,50,25,25,12.5,12.5,6.25,6.25,3.125,3.125,1.5625,1.5625,0.78125,0.78125,0.390625,0.390625,0.1953125,0.1953125	95.2890792291218,87.7906976744186,95.8637469586377,86.7599569429493,86.7172055439726,79.8148148148146,84.4074844074843,80.7662803898906,94.3910256410256,85.8499525166192,86.6762177650432,82.3076923076922,87.3579545454547,89.8907103825138,86.6565936109164,89.1398463481265,88.5985748218529,87.0696893366919	0.191
200169	86.1	74	12.1	-1.88	101	-860	1060	4	FALSE	inactive	IC50 larger than highest measured concentration	4.64111	1.87878	28.5734	86.0889	100.926	50,50,25,25,12.5,12.5,6.25,6.25,3.125,3.125,1.5625,1.5625,0.78125,0.78125,0.390625,0.390625,0.1953125,0.1953125	68.3083511777304,79.418604651163,80.2919708029197,85.6835306781486,88.8896390800375,76.8518518518519,93.5550935550938,81.9471739355959,85.7371794871795,82.8110161443495,89.8280802292265,89.0384615384615,84.5170454545454,87.3406193078324,85.8752793902933,82.1711754317999,88.8361045130644,83.375314861461	0.011
200241									FALSE	inconclusive	Fit did not converge						50,50,25,25,12.5,12.5,6.25,6.25,3.125,3.125,1.5625,1.5625,0.78125,0.78125,0.390625,0.390625,0.1953125,0.1953125	84.1541755888651,78.7209302325581,83.6982968369828,78.1485468245426,84.8823580248245,77.5925925925926,85.6548856548854,82.3469419065251,84.1346153846152,82.241215574549,82.3782234957019,83.076923076923,91.0511363636363,85.7012750455375,88.7664551585921,80.8170365413738,71.4964370546321,85.5583543240973
200249	91.6	80	11.6	-11.1	6.79	1.11	12.5	5.17	FALSE	inactive	Response Difference lower than 25%	4.51081	11.1261	79.9578	91.5855	6.78807	50,50,25,25,12.5,12.5,6.25,6.25,3.125,3.125,1.5625,1.5625,0.78125,0.78125,0.390625,0.390625,0.1953125,0.1953125	85.0107066381159,75.6976744186048,81.7518248175181,78.3638320775025,85.2426298220785,73.7037037037036,90.6444906444905,85.8975127009614,95.9935897435899,89.0788224121559,90.9742120343841,90.3846153846153,95.5965909090909,98.6338797814208,93.0092732133702,89.8245883246712,86.4608076009502,85.8942065491184	0.000357
200257	88.7	92.4	3.78	11.8	15.3	-8.05	38.6	4.82	FALSE	inactive	Response Difference lower than 25%	4.95925	-11.7821	88.6526	92.4302	15.2582	50,50,25,25,12.5,12.5,6.25,6.25,3.125,3.125,1.5625,1.5625,0.78125,0.78125,0.390625,0.390625,0.1953125,0.1953125	88.4368308351175,88.4883720930231,104.136253041362,88.6975242195909,91.4455703313204,86.1111111111111,90.6444906444905,89.2452772294444,91.1858974358976,85.2801519468187,85.8166189111747,86.9230769230769,95.5965909090909,93.8979963570128,86.1265838640606,83.1985399550212,87.1733966745843,89.0848026868178	0.545
200329	89.7	82.7	7.03	-11.1	7.78	-1.86	17.4	5.11	FALSE	inactive	Response Difference lower than 25%	5.1323	11.1432	82.6857	89.7135	7.7756	50,50,25,25,12.5,12.5,6.25,6.25,3.125,3.125,1.5625,1.5625,0.78125,0.78125,0.390625,0.390625,0.1953125,0.1953125	86.2955032119916,79.8837209302326,86.6180048661803,82.0236813778256,87.0634337629227,74.2592592592592,90.2286902286905,88.263098757008,94.3910256410256,82.241215574549,84.9570200573066,88.6538461538462,91.0511363636363,95.1730418943534,98.2796212426655,90.1548845095366,84.3230403800478,87.7413937867339	0.0563
200337	92.1	90.6	1.55	3.34	1.45	-23.5	26.4	5.84	FALSE	inactive	Response Difference lower than 25%	4.87539	-3.3365	92.1104	90.5616	1.45412	50,50,25,25,12.5,12.5,6.25,6.25,3.125,3.125,1.5625,1.5625,0.78125,0.78125,0.390625,0.390625,0.1953125,0.1953125	98.2869379014992,89.4186046511627,98.2968369829681,86.7599569429493,87.7991012109887,81.4814814814814,93.9708939708938,88.060584719103,93.7500000000002,88.6989553656221,95.272206303725,85.5769230769231,95.5965909090909,91.1657559198544,94.0579409473631,91.1797334487146,92.1615201900239,89.0848026868178	0.934
200353	102	95.5	6.49	-14.3	3.71	-2.22	9.63	5.43	FALSE	inactive	Response Difference lower than 25%	3.95563	14.2894	95.4582	101.951	3.70581	50,50,25,25,12.5,12.5,6.25,6.25,3.125,3.125,1.5625,1.5625,0.78125,0.78125,0.390625,0.390625,0.1953125,0.1953125	94.0042826552462,98.0232558139536,97.3236009732361,94.5102260495156,98.3809374628653,93.3333333333331,88.9812889812888,99.1129417574887,102.403846153846,100.474833808167,103.868194842407,97.8846153846153,97.0170454545456,105.191256830601,110.171959587735,102.20906012749,98.5748218527317,100.671704450042	0.0124
200361	114	108	6.93	-0.41	0.269	-19.1	19.6	6.57	FALSE	inactive	Response Difference lower than 25%	3.85491	0.410195	105.872	122.061	0.269025	50,50,25,25,12.5,12.5,6.25,6.25,3.125,3.125,1.5625,1.5625,0.78125,0.78125,0.390625,0.390625,0.1953125,0.1953125	104.710920770878,111.046511627907,122.627737226278,110.010764262648,104.918763300889,106.111111111111,106.860706860707,115.88215611699,109.455128205128,111.490978157645,108.739255014327,109.423076923077,112.073863636364,119.581056466302,107.791221566778,114.096955640191,116.152019002376,113.769941225861	0.0972
200443	120	87	33.2	-2.72	8.23	4.52	11.9	5.08	TRUE	active		6.06368	2.71691	86.7847	120.268	8.22887	50,50,25,25,12.5,12.5,6.25,6.25,3.125,3.125,1.5625,1.5625,0.78125,0.78125,0.390625,0.390625,0.1953125,0.1953125	87.1520342612418,94.5348837209304,82.2384428223845,84.1765339074272,94.7085417364346,98.3333333333331,110.602910602911,108.574701525576,116.185897435897,115.099715099715,129.656160458453,117.884615384615,113.210227272727,120.856102003643,117.840660437552,132.77868897822,112.114014251782,120.990764063812	6.18e-08
200705	103	75	28.4	-0.717	169	-2810	3150	3.77	FALSE	inactive	IC50 larger than highest measured concentration	7.30669	0.716897	5.01897	104.27	169.229	50,50,25,25,12.5,12.5,6.25,6.25,3.125,3.125,1.5625,1.5625,0.78125,0.78125,0.390625,0.390625,0.1953125,0.1953125	80.7280513918629,67.5581395348838,93.9172749391729,81.3778256189451,91.7993604770495,82.2222222222221,83.5758835758837,108.781306756166,101.442307692308,94.7768281101615,103.581661891117,108.076923076923,102.698863636364,98.0874316939891,100.919883977187,99.321421204361,109.501187648456,100.671704450042	0.000159
200784	96.8	10.2	86.6	-1.86	3.43	2.85	4.02	5.46	TRUE	active		3.2628	1.86123	9.6533	97.2292	3.43323	50,50,25,25,12.5,12.5,6.25,6.25,3.125,3.125,1.5625,1.5625,0.78125,0.78125,0.390625,0.390625,0.1953125,0.1953125	7.06638115631693,10.3488372093023,13.1386861313869,16.3616792249731,10.92293316337,19.074074074074,30.3534303534303,33.2310048115348,76.121794871795,78.2526115859449,80.9455587392551,80.5769230769232,89.9147727272726,94.2622950819672,94.5879506942189,95.0814042996361,101.900237529691,93.2829554995801	0
200898	87.1	8.95	78.1	-1.1	12.4	8.79	16.1	4.91	TRUE	active		2.17823	1.10475	-8.06753	88.0641	12.4451	50,50,25,25,12.5,12.5,6.25,6.25,3.125,3.125,1.5625,1.5625,0.78125,0.78125,0.390625,0.390625,0.1953125,0.1953125	9.20770877944326,9.41860465116281,22.3844282238443,21.5285252960172,38.9922652291804,38.7037037037037,61.9542619542618,45.0688708454304,71.3141025641027,69.7056030389364,75.2148997134671,78.0769230769231,85.0852272727274,86.4298724954464,83.2201419361406,87.267497144812,87.4109263657958,87.9093198992444	0
201057									FALSE	inconclusive	Fit did not converge						50,50,25,25,12.5,12.5,6.25,6.25,3.125,3.125,1.5625,1.5625,0.78125,0.78125,0.390625,0.390625,0.1953125,0.1953125	88.4368308351175,97.093023255814,100.243309002433,99.4617868675995,93.2550313819962,87.7777777777776,106.444906444906,88.4603526900322,94.0705128205127,88.6989553656221,90.9742120343841,101.730769230769,91.3352272727273,97.1766848816029,90.6203149526164,98.81704660371,92.6365795724469,94.9622166246852
201193	86.5	86.9	0.423	-0.0895	66.3			4.18	FALSE	inactive	IC50 larger than highest measured concentration	5.50941	0.0894536	88.6526	85.1604	66.2784	50,50,25,25,12.5,12.5,6.25,6.25,3.125,3.125,1.5625,1.5625,0.78125,0.78125,0.390625,0.390625,0.1953125,0.1953125	88.8650963597429,67.3255813953489,90.5109489051098,72.7664155005381,85.9782972701446,94.0740740740739,86.4864864864865,91.4153627207599,86.3782051282053,88.888888888889,82.9512893982808,88.8461538461537,84.8011363636364,88.615664845173,81.6375500553887,83.0227006304052,85.5106888361046,92.4433249370278	1
201249	96	154	58.2	1.93	2.71	0.716	4.7	5.57	TRUE	active		12.385	-1.92628	95.6289	154.459	2.70684	50,50,25,25,12.5,12.5,6.25,6.25,3.125,3.125,1.5625,1.5625,0.78125,0.78125,0.390625,0.390625,0.1953125,0.1953125	138.115631691649,132.906976744186,178.588807785888,169.644779332615,156.293413561776,140.555555555555,156.756756756757,141.317685495407,131.570512820513,116.239316239316,111.031518624642,113.846153846154,102.982954545454,105.737704918033,98.0134420492667,98.1328077439739,92.3990498812354,90.9319899244333	5.91e-07
201409	85.1	217	132	1.18	36.8	-15.2	88.7	4.43	TRUE	active		6.66738	-1.18051	84.5991	308.728	36.7687	50,50,25,25,12.5,12.5,6.25,6.25,3.125,3.125,1.5625,1.5625,0.78125,0.78125,0.390625,0.390625,0.1953125,0.1953125	217.344753747323,180.116279069767,258.880778588808,170.075349838536,145.362648402813,120.925925925926,120.997920997921,104.236283911239,94.0705128205127,96.1063627730295,85.5300859598855,87.1153846153847,83.6647727272728,86.4298724954464,85.8654933905359,86.5875347779494,87.6484560570073,89.4206549118387	8.87e-13
201425	85.4	76.6	8.82	-2.54	6.6	-0.398	13.6	5.18	FALSE	inactive	Response Difference lower than 25%	3.60938	2.54328	76.5474	85.4195	6.60087	50,50,25,25,12.5,12.5,6.25,6.25,3.125,3.125,1.5625,1.5625,0.78125,0.78125,0.390625,0.390625,0.1953125,0.1953125	79.8715203426126,78.4883720930234,72.5060827250607,74.4886975242195,81.9704760773043,75.5555555555554,85.2390852390854,77.8048413420866,86.0576923076924,81.2915479582146,83.810888252149,86.9230769230769,80.5397727272728,91.1657559198544,82.6983524290809,83.3595373337828,87.6484560570073,87.405541561713	0.00157
201433	85	82.1	2.89	-0.379	2430			2.61	FALSE	inactive	IC50 larger than highest measured concentration	4.41415	0.378571	67.3643	85.4635	2427.88	50,50,25,25,12.5,12.5,6.25,6.25,3.125,3.125,1.5625,1.5625,0.78125,0.78125,0.390625,0.390625,0.1953125,0.1953125	89.2933618843683,74.5348837209303,89.5377128953771,79.6555435952637,78.6902202681242,80.7407407407406,87.3180873180871,82.941333758038,88.9423076923079,81.8613485280154,84.0974212034384,80.3846153846154,88.494318181818,86.2477231329691,85.3425295635053,82.8574267587706,84.3230403800478,84.3828715365239	0.8
201441	91.8	91	0.799	-0.0487	1.85			5.73	FALSE	inactive	Response Difference lower than 25%	5.07565	0.0486719	85.5681	97.431	1.85361	50,50,25,25,12.5,12.5,6.25,6.25,3.125,3.125,1.5625,1.5625,0.78125,0.78125,0.390625,0.390625,0.1953125,0.1953125	82.0128479657385,95,92.4574209245745,92.7879440258342,91.0761161944064,85.7407407407406,101.455301455302,94.5746401576863,89.9038461538463,88.3190883190884,90.1146131805156,95.7692307692307,85.369318181818,93.7158469945355,97.2215589489052,90.6683152127429,90.0237529691212,89.4206549118387	0.996
201521	88.3	91.2	2.87	0.0536	289	-209000	209000	3.54	FALSE	inactive	IC50 larger than highest measured concentration	4.60422	-0.0535878	72.4908	111.701	288.515	50,50,25,25,12.5,12.5,6.25,6.25,3.125,3.125,1.5625,1.5625,0.78125,0.78125,0.390625,0.390625,0.1953125,0.1953125	93.1477516059959,93.6046511627908,94.890510948905,86.9752421959095,88.5428707234601,80.9259259259259,100.623700623701,88.0547401581246,90.8653846153847,85.4700854700856,87.8223495702008,89.0384615384615,88.494318181818,92.440801457195,91.405935013133,87.1009654811557,86.9358669833731,88.9168765743073	0.826
201553	94	91.1	2.9	-2.03	32.9			4.48	FALSE	inactive	Response Difference lower than 25%	4.45541	2.03014	89.8407	93.979	32.8706	50,50,25,25,12.5,12.5,6.25,6.25,3.125,3.125,1.5625,1.5625,0.78125,0.78125,0.390625,0.390625,0.1953125,0.1953125	90.1498929336186,92.2093023255813,93.9172749391729,91.9268030139935,96.5536518704968,83.3333333333331,103.534303534303,96.94636300276,95.0320512820515,90.4083570750238,92.1203438395417,90.9615384615385,92.755681818182,96.6302367941713,97.4818665424496,94.0653599046089,91.4489311163898,91.9395465994963	0.797
201761	93.4	95	1.61	8.88	4.14	-3.36	11.6	5.38	FALSE	inactive	Response Difference lower than 25%	2.98333	-8.87848	93.4428	95.048	4.14239	50,50,25,25,12.5,12.5,6.25,6.25,3.125,3.125,1.5625,1.5625,0.78125,0.78125,0.390625,0.390625,0.1953125,0.1953125	92.7194860813705,95,111.922141119221,97.3089343379979,96.9133835301235,91.4814814814814,94.802494802495,97.1325122699252,94.7115384615386,91.7378917378918,87.5358166189113,92.8846153846154,92.471590909091,94.9908925318761,95.6307468283576,93.3806179280644,99.2874109263659,91.9395465994963	0.698
201901	100	85.2	14.9	-2.66	2.56	-0.172	5.28	5.59	FALSE	inactive	Response Difference lower than 25%	6.62502	2.65725	85.2066	100.085	2.55598	50,50,25,25,12.5,12.5,6.25,6.25,3.125,3.125,1.5625,1.5625,0.78125,0.78125,0.390625,0.390625,0.1953125,0.1953125	69.593147751606,83.8372093023257,95.3771289537713,96.232508073197,89.9866586006112,76.4814814814814,88.5654885654888,84.5187807661343,93.7500000000002,87.9392212725546,97.5644699140402,95.576923076923,100.142045454545,100.091074681239,99.5991654499408,102.211827269937,100.712589073634,96.8094038623006	0.00243
202113	111	118	6.36	2.48	72.7			4.14	FALSE	inactive	IC50 larger than highest measured concentration	4.03336	-2.4757	111.474	133.914	72.737	50,50,25,25,12.5,12.5,6.25,6.25,3.125,3.125,1.5625,1.5625,0.78125,0.78125,0.390625,0.390625,0.1953125,0.1953125	114.132762312634,121.046511627907,114.841849148419,115.392895586652,107.834426211799,104.259259259259,104.781704781705,115.286887581331,112.660256410256,113.58024691358,114.469914040114,110.384615384615,107.528409090909,112.112932604736,111.501681234758,115.459899074768,112.351543942993,115.281276238455	0.183
202205	104	15.5	88.1	-1.23	2.5	1.54	3.46	5.6	TRUE	active		6.63668	1.22781	13.1526	107.577	2.50171	50,50,25,25,12.5,12.5,6.25,6.25,3.125,3.125,1.5625,1.5625,0.78125,0.78125,0.390625,0.390625,0.1953125,0.1953125	4.49678800856532,26.8604651162791,15.0851581508516,23.2508073196986,20.4109907204355,27.4074074074074,26.6112266112266,42.3055624147972,56.8910256410255,57.7397910731243,71.4899713467048,70,90.1988636363637,94.0801457194901,101.450676604023,89.2628584078364,103.562945368171,107.388748950462	1.3e-13
202413	86.9	7.86	79	-1.15	1.15	0.486	1.82	5.94	TRUE	active		5.43325	1.15031	6.69137	97.3258	1.15096	50,50,25,25,12.5,12.5,6.25,6.25,3.125,3.125,1.5625,1.5625,0.78125,0.78125,0.390625,0.390625,0.1953125,0.1953125	13.9186295503212,5,7.78588807785888,7.31969860064585,16.0391167669522,13.7037037037037,6.65280665280665,22.3840840915434,25.8012820512821,28.3000949667616,45.9885386819483,49.423076923077,58.3806818181818,67.4863387978144,73.1840120250365,70.9665125452175,94.5368171021378,84.718723761545	5.16e-14
202497	96.7	64.1	32.6	-3.8	7.35	4.84	9.86	5.13	TRUE	active		5.80242	3.8013	64.0593	96.6582	7.35092	50,50,25,25,12.5,12.5,6.25,6.25,3.125,3.125,1.5625,1.5625,0.78125,0.78125,0.390625,0.390625,0.1953125,0.1953125	75.5888650963596,58.2558139534884,18.4914841849149,58.772874058127,65.9289286910304,69.4444444444444,79.8336798336798,91.6245980037901,92.4679487179489,94.3969610636277,95.272206303725,100.384615384615,90.1988636363637,102.276867030965,102.771003691279,98.6429681879241,92.3990498812354,94.4584382871538	8.03e-08
202501	92.5	42.8	49.7	-1.37	130	-330	591	3.89	FALSE	inactive	IC50 larger than highest measured concentration	3.3138	1.36623	-141.452	92.508	130.348	50,50,25,25,12.5,12.5,6.25,6.25,3.125,3.125,1.5625,1.5625,0.78125,0.78125,0.390625,0.390625,0.1953125,0.1953125	40.4710920770878,44.5348837209301,66.1800486618005,77.5026910656619,80.1421102096816,80.3703703703704,88.5654885654888,90.835582271693,94.3910256410256,93.0674264007597,94.1260744985674,93.0769230769231,89.346590909091,88.615664845173,91.1405386997148,94.5714954140902,90.7363420427556,93.4508816120907	3.26e-13
202689	88.9	78.6	10.3	-8.89	0.826	0.206	1.45	6.08	FALSE	inactive	Response Difference lower than 25%	5.73072	8.89035	78.6153	88.8798	0.825974	50,50,25,25,12.5,12.5,6.25,6.25,3.125,3.125,1.5625,1.5625,0.78125,0.78125,0.390625,0.390625,0.1953125,0.1953125	69.593147751606,84.9999999999999,89.5377128953771,76.8568353067814,85.2507318864849,74.4444444444444,76.5072765072764,82.1464734649624,72.2756410256411,75.403608736942,80.085959885387,76.3461538461538,78.8352272727271,91.1657559198544,88.5084962049893,88.8007456191103,90.2612826603327,87.9093198992444	0.0187
202785	90.2	85	5.28	0.0445	3.1			5.51	FALSE	inactive	Response Difference lower than 25%	9.07256	-0.0444738	130.456	44.7839	3.09543	50,50,25,25,12.5,12.5,6.25,6.25,3.125,3.125,1.5625,1.5625,0.78125,0.78125,0.390625,0.390625,0.1953125,0.1953125	34.9036402569593,31.7441860465117,71.0462287104623,82.8848223896663,134.468072464864,109.62962962963,86.070686070686,79.1891256098434,91.1858974358976,91.1680911680913,87.8223495702008,86.7307692307691,90.7670454545453,91.1657559198544,83.4941499293452,89.4754252594824,88.3610451306414,91.7716204869858	0.908
203169	91.2	85.2	5.99	-1.59	1.98	-3.54	7.5	5.7	FALSE	inactive	Response Difference lower than 25%	3.96861	1.59205	85.1358	91.311	1.97957	50,50,25,25,12.5,12.5,6.25,6.25,3.125,3.125,1.5625,1.5625,0.78125,0.78125,0.390625,0.390625,0.1953125,0.1953125	94.0042826552462,81.0465116279071,85.1581508515812,84.3918191603874,80.1421102096816,82.7777777777776,92.3076923076921,84.7139891028161,89.5833333333334,84.1405508072174,91.8338108882522,85.7692307692309,88.778409090909,90.0728597449909,93.789804554013,90.1579032103884,91.9239904988124,89.4206549118387	0.0808
203189	89.9	85.8	4.09	-1.37	0.0183			7.74	FALSE	inconclusive	IC50 lower than lowest measured concentration	3.33267	1.36823	85.8265	194.242	0.018331	50,50,25,25,12.5,12.5,6.25,6.25,3.125,3.125,1.5625,1.5625,0.78125,0.78125,0.390625,0.390625,0.1953125,0.1953125	83.2976445396148,82.6744186046512,93.4306569343066,83.745963401507,88.172336311292,81.4814814814814,89.8128898128899,85.3069198140846,84.7756410256411,89.2687559354226,84.0974212034384,86.1538461538461,83.6647727272728,85.1548269581056,87.4469109513165,90.6715854719991,89.311163895487,89.9244332493704	0.371
203340	88.4	29.2	59.2	-0.765	301	-1740	2350	3.52	FALSE	inactive	IC50 larger than highest measured concentration	7.3473	0.764781	-208.557	89.4642	301.105	50,50,25,25,12.5,12.5,6.25,6.25,3.125,3.125,1.5625,1.5625,0.78125,0.78125,0.390625,0.390625,0.1953125,0.1953125	12.6338329764454,43.3720930232559,47.2019464720195,61.3562970936491,68.4913415938382,61.6666666666667,69.8544698544697,68.7299915107752,86.3782051282053,79.2022792022792,84.9570200573066,87.3076923076921,87.0738636363637,88.9799635701276,86.3982432173236,83.7014052052464,89.5486935866985,88.2451721242653	7.14e-09
203351	85.6	119	33.5	0.925	41.6	-219	303	4.38	TRUE	active		6.6756	-0.92469	85.1586	147.696	41.6311	50,50,25,25,12.5,12.5,6.25,6.25,3.125,3.125,1.5625,1.5625,0.78125,0.78125,0.390625,0.390625,0.1953125,0.1953125	116.702355460385,119.883720930232,137.226277372263,116.899892357373,98.7006989380896,86.6666666666666,107.276507276507,94.5725945613436,97.9166666666666,85.4700854700856,83.5243553008595,86.3461538461539,87.0738636363637,81.8761384335155,89.8315633721772,84.8978169761674,87.8859857482188,85.2225020990764	1.13e-05
203518	91	43.2	47.8	-1.39	27.9	-5.76	61.5	4.55	TRUE	active		4.30933	1.39335	22.0373	91.0498	27.8591	50,50,25,25,12.5,12.5,6.25,6.25,3.125,3.125,1.5625,1.5625,0.78125,0.78125,0.390625,0.390625,0.1953125,0.1953125	38.3297644539614,47.3255813953488,54.5012165450122,66.307857911733,76.8683360520259,68.5185185185184,81.4968814968815,83.135373182524,92.147435897436,89.0788224121559,87.8223495702008,90.576923076923,89.346590909091,97.5409836065575,91.6744628464734,91.0074159417591,87.1733966745843,87.0696893366919	1.87e-11
203640	88.3	27.3	61	-0.744	54.5	-194	303	4.26	FALSE	inactive	IC50 larger than highest measured concentration	4.9386	0.744187	-39.7827	90.2431	54.5133	50,50,25,25,12.5,12.5,6.25,6.25,3.125,3.125,1.5625,1.5625,0.78125,0.78125,0.390625,0.390625,0.1953125,0.1953125	22.9122055674518,29.6511627906977,51.0948905109489,43.7029063509149,59.0243494042284,46.8518518518519,74.0124740124742,66.7603744610217,76.4423076923079,77.3029439696107,79.7994269340975,78.4615384615383,93.8920454545456,84.2440801457196,88.7781983583007,85.7453172403037,86.2232779097387,86.062132661629	4.09e-12
203697	91.1	95.9	4.81	0.0174	82			4.09	FALSE	inactive	IC50 larger than highest measured concentration	5.53935	-0.0174368	-3.1974	195.799	82.0011	50,50,25,25,12.5,12.5,6.25,6.25,3.125,3.125,1.5625,1.5625,0.78125,0.78125,0.390625,0.390625,0.1953125,0.1953125	88.0085653104926,92.9069767441862,99.7566909975672,97.0936490850377,99.821484514254,86.2962962962961,105.613305613306,93.7850399694912,98.878205128205,87.559354226021,95.5587392550145,91.5384615384616,91.3352272727273,96.2659380692169,90.3541357592175,90.3307238341526,89.0736342042755,88.2451721242653	0.63
203704	92.3	94.5	2.21	0.192	1.45	-84.6	87.5	5.84	FALSE	inactive	Response Difference lower than 25%	3.57481	-0.192215	88.8801	97.4193	1.44971	50,50,25,25,12.5,12.5,6.25,6.25,3.125,3.125,1.5625,1.5625,0.78125,0.78125,0.390625,0.390625,0.1953125,0.1953125	95.2890792291218,92.6744186046513,99.7566909975672,93.6490850376749,93.6390692348409,86.2962962962961,96.8814968814966,96.5480561720755,95.9935897435899,90.9781576448244,92.1203438395417,90.1923076923078,97.0170454545456,94.9908925318761,89.8264746523033,89.1411041401482,93.5866983372922,93.6188077246012	0.823
203794	66	3.15	62.9	-1.5	0.505	0.241	0.769	6.3	TRUE	active		3.6432	1.50305	3.07518	81.1176	0.505028	50,50,25,25,12.5,12.5,6.25,6.25,3.125,3.125,1.5625,1.5625,0.78125,0.78125,0.390625,0.390625,0.1953125,0.1953125	5.35331905781586,1.74418604651163,-8.75912408759126,4.52099031216361,5.83159589063294,7.59259259259258,-4.98960498960497,5.22386860258007,6.89102564102565,9.87654320987655,15.0429799426934,13.0769230769231,30.8238636363636,33.7887067395263,47.0354292335215,47.8772244051901,64.3705463182898,69.1015952980689	2.72e-14
203795	92.8	6.69	86.1	-0.813	0.534	-0.16	1.23	6.27	TRUE	active		4.37213	0.813228	3.56362	132.149	0.534479	50,50,25,25,12.5,12.5,6.25,6.25,3.125,3.125,1.5625,1.5625,0.78125,0.78125,0.390625,0.390625,0.1953125,0.1953125	-0.642398286937895,9.65116279069768,7.2992700729927,10.3336921420883,19.3112705117264,15.3703703703703,12.8898128898129,22.7782997295429,29.6474358974359,25.8309591642925,42.2636103151863,35.7692307692308,61.7897727272728,58.3788706739526,80.3176144081231,71.9868334331182,94.5368171021378,90.2602854743913	7.77e-16
203797	106	1.46	105	-1.4	1.83	0.956	2.7	5.74	TRUE	active		10.5263	1.4037	0.40874	110.537	1.82774	50,50,25,25,12.5,12.5,6.25,6.25,3.125,3.125,1.5625,1.5625,0.78125,0.78125,0.390625,0.390625,0.1953125,0.1953125	76.017130620985,-2.67441860465117,-10.2189781021898,10.7642626480086,19.6710021713533,21.1111111111111,17.8794178794179,-8.2253428930869,41.5064102564103,39.1263057929725,60.3151862464182,62.3076923076922,78.8352272727271,92.2586520947177,95.3802252345706,97.2817856621772,103.32541567696,112.426532325777	6.06e-11
203815	96.1	33.8	62.3	-1.35	3.89	2.2	5.57	5.41	TRUE	active		5.98927	1.34981	31.7957	97.2008	3.88796	50,50,25,25,12.5,12.5,6.25,6.25,3.125,3.125,1.5625,1.5625,0.78125,0.78125,0.390625,0.390625,0.1953125,0.1953125	41.7558886509636,26.8604651162791,45.2554744525547,27.9870828848224,47.7349328608929,35.3703703703704,53.6382536382536,58.2863454983,66.1858974358975,72.1747388414056,76.3610315186247,85.0000000000001,87.0738636363637,98.0874316939891,94.5824705343547,92.8707090425185,98.3372921615202,93.4508816120907	6.19e-12
204216	80.3	11	69.3	-1.25	1.46	0.966	1.95	5.84	TRUE	active		4.00807	1.25096	10.0592	85.9884	1.45787	50,50,25,25,12.5,12.5,6.25,6.25,3.125,3.125,1.5625,1.5625,0.78125,0.78125,0.390625,0.390625,0.1953125,0.1953125	37.4732334047109,14.5348837209303,15.5717761557178,4.30570505920344,14.9458782097679,17.9629629629629,15.3846153846154,19.4284896047177,36.0576923076923,33.048433048433,43.9828080229226,46.5384615384614,58.6647727272728,63.6612021857924,75.030043019255,75.0399977862861,75.7719714964372,83.8790931989925	1.2e-14
204652	81.6	17.8	63.8	-0.862	2.94	1.23	4.65	5.53	TRUE	active		4.74283	0.862168	11.6575	88.3818	2.93518	50,50,25,25,12.5,12.5,6.25,6.25,3.125,3.125,1.5625,1.5625,0.78125,0.78125,0.390625,0.390625,0.1953125,0.1953125	16.9164882226981,20.1162790697674,20.9245742092458,15.5005382131324,34.6311940282384,36.6666666666667,31.1850311850312,33.8259811191458,55.9294871794871,46.1538461538461,56.5902578796562,62.5,69.1761363636363,70.5828779599272,75.2958307726636,80.3013418125285,78.3847980997626,83.5432409739716	2.86e-13
204733	88.3	20.7	67.6	-1.24	15.2	10.2	20.2	4.82	TRUE	active		2.1918	1.23528	5.0269	88.6887	15.2196	50,50,25,25,12.5,12.5,6.25,6.25,3.125,3.125,1.5625,1.5625,0.78125,0.78125,0.390625,0.390625,0.1953125,0.1953125	17.7730192719486,23.3720930232558,36.4963503649635,32.9386437029063,51.7416737784787,51.4814814814814,68.191268191268,67.1554667831683,81.5705128205126,76.9230769230769,82.6647564469913,82.5,85.0852272727274,88.7978142076503,90.358833039101,103.228626340177,89.311163895487,85.390428211587	0
205017	87.3	91.5	4.17	4.79	84	-1750	1910	4.08	FALSE	inactive	IC50 larger than highest measured concentration	5.18647	-4.79158	87.3468	141.473	83.9716	50,50,25,25,12.5,12.5,6.25,6.25,3.125,3.125,1.5625,1.5625,0.78125,0.78125,0.390625,0.390625,0.1953125,0.1953125	98.2869379014992,84.7674418604653,92.9440389294402,81.5931108719051,85.6131642342467,82.5925925925924,92.3076923076921,87.870344259253,90.2243589743588,88.888888888889,82.9512893982808,79.6153846153846,90.7670454545453,85.5191256830602,84.8129112566398,88.4661729413717,94.7743467933493,88.9168765743073	0.704
205140	89.4	69.2	20.1	-2.59	15.1	-18.7	48.9	4.82	FALSE	inactive	Response Difference lower than 25%	6.48924	2.59023	68.3324	89.3547	15.111	50,50,25,25,12.5,12.5,6.25,6.25,3.125,3.125,1.5625,1.5625,0.78125,0.78125,0.390625,0.390625,0.1953125,0.1953125	58.458244111349,76.6279069767443,76.8856447688566,75.3498385360602,78.6761766898208,76.8518518518519,96.4656964656966,85.9021883497443,102.724358974359,82.051282051282,87.8223495702008,87.8846153846154,93.0397727272726,86.9763205828781,88.245839971503,85.7412923058345,86.4608076009502,88.2451721242653	0.00047
205379	87.2	56.9	30.2	-0.95	43.1	-134	220	4.37	TRUE	active		3.34884	0.950131	30.4377	87.4928	43.0745	50,50,25,25,12.5,12.5,6.25,6.25,3.125,3.125,1.5625,1.5625,0.78125,0.78125,0.390625,0.390625,0.1953125,0.1953125	85.8672376873661,57.3255813953488,70.5596107055962,60.0645855758879,77.9615746092103,73.1481481481482,73.5966735966736,83.929064563404,81.2500000000001,84.3304843304843,84.3839541547279,85.0000000000001,87.3579545454547,88.9799635701276,86.1265838640606,85.0671157822711,87.4109263657958,87.2376154492024	1.46e-08
205407	83.6	10.4	73.3	-0.883	9.97	-0.152	20.1	5	TRUE	active		2.8387	0.882778	-7.98927	86.4818	9.97431	50,50,25,25,12.5,12.5,6.25,6.25,3.125,3.125,1.5625,1.5625,0.78125,0.78125,0.390625,0.390625,0.1953125,0.1953125	51.1777301927195,45.232558139535,20.9245742092458,23.2508073196986,31.6950058875001,30.9259259259259,52.8066528066528,51.9712973610345,62.6602564102565,59.82905982906,65.7593123209171,72.4999999999999,77.9829545454545,77.6867030965392,80.8456669550276,83.1904900860832,81.7102137767221,85.390428211587	4.88e-15
205753	85.5	87.1	1.63	0.0594	11			4.96	FALSE	inactive	Response Difference lower than 25%	5.16059	-0.0594469	76.7313	96.5446	10.9524	50,50,25,25,12.5,12.5,6.25,6.25,3.125,3.125,1.5625,1.5625,0.78125,0.78125,0.390625,0.390625,0.1953125,0.1953125	85.8672376873661,84.9999999999999,95.3771289537713,82.2389666307858,88.5353087966816,79.8148148148146,95.218295218295,83.139464375209,90.2243589743588,82.8110161443495,89.541547277937,86.9230769230769,80.2556818181818,84.9726775956286,87.9804436580852,83.8744773874149,90.7363420427556,80.3526448362722	0.971
205816	93.3	85.2	8.1	-15.2	9.19	-6.62	25	5.04	FALSE	inactive	Response Difference lower than 25%	6.01594	15.2297	85.2464	93.3468	9.18507	50,50,25,25,12.5,12.5,6.25,6.25,3.125,3.125,1.5625,1.5625,0.78125,0.78125,0.390625,0.390625,0.1953125,0.1953125	78.1584582441115,87.7906976744186,83.2116788321171,93.4337997847146,93.6309671704351,75.3703703703704,101.455301455302,90.4317231080791,101.76282051282,91.1680911680913,89.2550143266475,90.7692307692308,88.778409090909,93.1693989071039,96.4386789683208,93.0412656406436,93.1116389548695,90.7640638119227	0.0583
205867	86.5	92.8	6.34	0.178	146	-9340	9630	3.84	FALSE	inactive	IC50 larger than highest measured concentration	5.48358	-0.177753	79.6075	108.863	145.77	50,50,25,25,12.5,12.5,6.25,6.25,3.125,3.125,1.5625,1.5625,0.78125,0.78125,0.390625,0.390625,0.1953125,0.1953125	99.9999999999997,88.9534883720931,94.4038929440393,85.4682454251884,93.6244855189102,82.9629629629629,103.118503118503,85.3051664457909,90.5448717948717,91.1680911680913,86.3896848137537,84.4230769230768,89.6306818181816,87.8870673952643,90.0848250458964,84.8937920416983,86.4608076009502,86.2300587741393	0.393
205904	92.9	94	1.05	-0.0229	0.16	-203	203	6.8	FALSE	inconclusive	IC50 lower than lowest measured concentration	5.15468	0.0229209	109.373	76.3985	0.159861	50,50,25,25,12.5,12.5,6.25,6.25,3.125,3.125,1.5625,1.5625,0.78125,0.78125,0.390625,0.390625,0.1953125,0.1953125	93.5760171306207,95,94.4038929440393,93.6490850376749,96.1755555315496,82.7777777777776,104.781704781705,95.1678630970036,94.0705128205127,87.3694207027541,90.6876790830946,91.3461538461538,95.8806818181819,95.3551912568307,99.0769845028907,92.0229572199776,88.5985748218529,92.1074727120067	0.992
206086	91.5	71.7	19.8	-1.76	3.56	0.705	6.41	5.45	FALSE	inactive	Response Difference lower than 25%	4.68344	1.76028	71.5252	91.627	3.55576	50,50,25,25,12.5,12.5,6.25,6.25,3.125,3.125,1.5625,1.5625,0.78125,0.78125,0.390625,0.390625,0.1953125,0.1953125	73.4475374732336,66.1627906976743,81.2652068126524,68.0301399354144,78.310503516296,68.1481481481481,73.1808731808731,79.3869639989656,85.7371794871795,81.2915479582146,89.541547277937,83.4615384615385,93.8920454545456,91.3479052823317,93.7851072741295,84.5559491047036,90.9738717339668,93.2829554995801	3.41e-06
206344	103	95.6	7.75	-18.1	2.25	-2.02	6.52	5.65	FALSE	inactive	Response Difference lower than 25%	5.5811	18.1344	95.5757	103.322	2.25267	50,50,25,25,12.5,12.5,6.25,6.25,3.125,3.125,1.5625,1.5625,0.78125,0.78125,0.390625,0.390625,0.1953125,0.1953125	93.5760171306207,98.0232558139536,87.5912408759123,96.6630785791172,92.886117382709,101.481481481481,100.623700623701,96.7435567368063,97.5961538461541,90.5982905982908,112.750716332378,99.8076923076924,99.5738636363635,101.001821493625,97.4924354221876,112.231398513793,98.3372921615202,105.373635600336	0.0355
206520	111	105	5.87	-0.139	3.97			5.4	FALSE	inactive	Response Difference lower than 25%	4.15564	0.139483	92.7266	123.478	3.96924	50,50,25,25,12.5,12.5,6.25,6.25,3.125,3.125,1.5625,1.5625,0.78125,0.78125,0.390625,0.390625,0.1953125,0.1953125	101.713062098501,104.53488372093,113.38199513382,107.427341227126,103.463092395942,103.518518518518,103.950103950104,112.518319045817,112.019230769231,111.870845204179,105.873925501433,105,108.380681818182,112.659380692168,112.813005202238,110.186983361927,115.20190023753,105.877413937867	0.232
206697	116	100	15.6	-1.22	14.3	-401	429	4.84	FALSE	inactive	Response Difference lower than 25%	5.37925	1.21599	96.8923	116.003	14.3101	50,50,25,25,12.5,12.5,6.25,6.25,3.125,3.125,1.5625,1.5625,0.78125,0.78125,0.390625,0.390625,0.1953125,0.1953125	88.4368308351175,109.418604651163,106.569343065693,108.288482238966,101.635266665946,102.592592592592,116.008316008316,111.143386075626,112.980769230769,115.099715099715,112.750716332378,118.076923076923,111.505681818182,113.752276867031,112.019556341915,118.509290051871,118.764845605701,116.624685138539	0.00152
206872	95.5	80.3	15.2	-0.0726	1.26	-18.7	21.3	5.9	FALSE	inactive	Response Difference lower than 25%	4.90872	0.0725515	14.2355	166.516	1.26474	50,50,25,25,12.5,12.5,6.25,6.25,3.125,3.125,1.5625,1.5625,0.78125,0.78125,0.390625,0.390625,0.1953125,0.1953125	99.9999999999997,81.2790697674417,89.5377128953771,82.2389666307858,80.1529129622226,84.2592592592591,85.2390852390854,72.4871675358015,92.4679487179489,89.4586894586895,89.2550143266475,92.8846153846154,88.778409090909,95.719489981785,93.5224510406432,92.8641685240062,96.6745843230405,94.9622166246852	0.00388
207031	97.8	-4.87	103	-1.57	11.5	7.21	15.8	4.94	TRUE	active		5.94514	1.56528	-15.17	97.9693	11.4951	50,50,25,25,12.5,12.5,6.25,6.25,3.125,3.125,1.5625,1.5625,0.78125,0.78125,0.390625,0.390625,0.1953125,0.1953125	-12.6338329764454,-5.23255813953488,18.4914841849149,20.8826695371367,29.1487971135045,30.9259259259259,67.775467775468,68.9184786023318,86.0576923076924,88.888888888889,92.6934097421203,97.6923076923075,88.494318181818,97.7231329690345,94.0477635076154,97.2858105966461,102.850356294537,95.2980688497061	2.11e-15
207032	93.4	6.8	86.6	-1.78	7.24	5.73	8.76	5.14	TRUE	active		4.7917	1.78018	4.02224	93.5091	7.24128	50,50,25,25,12.5,12.5,6.25,6.25,3.125,3.125,1.5625,1.5625,0.78125,0.78125,0.390625,0.390625,0.1953125,0.1953125	11.3490364025696,-0.116279069767435,12.6520681265207,16.7922497308934,26.5971869632383,29.8148148148148,45.3222453222453,61.2360954241469,79.6474358974359,80.5318138651472,84.0974212034384,84.4230769230768,94.7443181818183,94.808743169399,91.6760286064347,91.5127967760274,97.8622327790976,89.5885810243493	3.33e-16
207048	91.2	72.6	18.5	-2.42	109			3.96	FALSE	inactive	IC50 larger than highest measured concentration	7.2725	2.41618	-50.389	91.1724	109.472	50,50,25,25,12.5,12.5,6.25,6.25,3.125,3.125,1.5625,1.5625,0.78125,0.78125,0.390625,0.390625,0.1953125,0.1953125	70.0214132762315,74.9999999999999,93.9172749391729,84.6071044133477,91.8058421285744,77.0370370370369,103.118503118503,85.6993820837906,97.9166666666666,85.2801519468187,95.272206303725,90.3846153846153,99.5738636363635,89.3442622950819,96.4265443286216,92.190243558847,82.6603325415677,84.2149454240136	0.0142
207230	92.2	185	93.3	1.13	8.14	4.05	12.2	5.09	TRUE	active		6.03709	-1.12989	90.6141	197.666	8.13522	50,50,25,25,12.5,12.5,6.25,6.25,3.125,3.125,1.5625,1.5625,0.78125,0.78125,0.390625,0.390625,0.1953125,0.1953125	192.077087794433,178.488372093023,201.946472019465,178.471474703983,159.203134958787,143.703703703704,147.193347193347,137.385757097123,116.185897435897,113.200379867047,104.154727793696,108.269230769231,92.755681818182,97.7231329690345,94.3178571009171,94.5742625565377,93.1116389548695,93.6188077246012	1.55e-13
207393	92.1	95.1	3.04	0.0193	3170	3140	3190	2.5	FALSE	inactive	IC50 larger than highest measured concentration	6.51195	-0.0193001	40.3236	154.478	3165.88	50,50,25,25,12.5,12.5,6.25,6.25,3.125,3.125,1.5625,1.5625,0.78125,0.78125,0.390625,0.390625,0.1953125,0.1953125	91.0064239828694,95,104.136253041362,90.4198062432723,95.0812366991111,85.3703703703704,107.276507276507,86.8761844368107,93.4294871794873,91.1680911680913,100.716332378224,92.3076923076923,99.5738636363635,88.615664845173,93.5228424806335,93.8912814888232,87.4109263657958,88.9168765743073	0.914
207466	89.2	73.6	15.7	-13.4	0.968	-0.352	2.29	6.01	FALSE	inactive	Response Difference lower than 25%	8.8288	13.4327	73.5668	89.2245	0.968332	50,50,25,25,12.5,12.5,6.25,6.25,3.125,3.125,1.5625,1.5625,0.78125,0.78125,0.390625,0.390625,0.1953125,0.1953125	78.5867237687364,72.9069767441861,75.9124087591239,12.48654467169,57.1473711501692,37.4074074074074,84.8232848232849,77.80659471038,81.2500000000001,67.4264007597341,81.5186246418337,58.2692307692308,90.7670454545453,86.2477231329691,95.3833567544928,85.9123520207686,91.6864608076012,83.7111670864819	0.0136
207833	87	91	3.95	12.9	1.25	-1.17	3.67	5.9	FALSE	inactive	Response Difference lower than 25%	4.24728	-12.9152	87.0297	90.9816	1.25054	50,50,25,25,12.5,12.5,6.25,6.25,3.125,3.125,1.5625,1.5625,0.78125,0.78125,0.390625,0.390625,0.1953125,0.1953125	88.4368308351175,88.4883720930231,90.9975669099755,97.5242195909579,95.4587929004309,83.5185185185184,94.802494802495,90.4375676690575,94.7115384615386,85.2801519468187,94.4126074498569,87.3076923076921,86.7897727272727,83.3333333333334,90.0973511255857,86.7596007265005,85.2731591448934,89.9244332493704	0.271
207841	82.1	91.8	9.77	0.0543	5.73	-701	713	5.24	FALSE	inactive	Response Difference lower than 25%	8.02734	-0.0542985	22.9952	153.054	5.72636	50,50,25,25,12.5,12.5,6.25,6.25,3.125,3.125,1.5625,1.5625,0.78125,0.78125,0.390625,0.390625,0.1953125,0.1953125	96.5738758029981,84.3023255813953,109.489051094891,82.0236813778256,89.6253065281036,78.5185185185184,93.5550935550938,86.6809761001291,89.5833333333334,82.4311490978159,84.3839541547279,82.8846153846152,87.3579545454547,85.1548269581056,93.2578376072056,81.8318231443794,72.6840855106888,84.8866498740553	0.353
208040	92.2	71.1	21.1	-2.31	33.8	-44.9	113	4.47	FALSE	inactive	Response Difference lower than 25%	5.37723	2.30801	62.5574	92.2195	33.8095	50,50,25,25,12.5,12.5,6.25,6.25,3.125,3.125,1.5625,1.5625,0.78125,0.78125,0.390625,0.390625,0.1953125,0.1953125	65.310492505353,76.860465116279,75.9124087591239,89.1280947255111,92.9012412362671,84.9999999999999,95.6340956340955,88.068767104473,100.480769230769,89.4586894586895,88.1088825214899,94.6153846153847,88.2102272727274,94.4444444444445,94.5910822141411,96.9449489587996,88.3610451306414,87.0696893366919	0.000155
208097	88.9	89.7	0.726	0.0624	0.00875	-0.949	0.966	8.06	FALSE	inconclusive	IC50 lower than lowest measured concentration	4.49845	-0.0624192	84.1782	92.8733	0.00875269	50,50,25,25,12.5,12.5,6.25,6.25,3.125,3.125,1.5625,1.5625,0.78125,0.78125,0.390625,0.390625,0.1953125,0.1953125	94.4325481798716,86.6279069767441,93.9172749391729,86.1141011840688,93.9966403439598,81.8518518518519,95.218295218295,87.0748995100796,91.5064102564101,82.8110161443495,85.2435530085961,89.6153846153845,90.1988636363637,90.9836065573771,93.2652749670214,88.799739385493,90.7363420427556,85.2225020990764	0.996
208268	79.2	-0.952	80.2	-0.988	1.25	0.652	1.85	5.9	TRUE	active		4.17866	0.987658	-3.39337	92.4755	1.24861	50,50,25,25,12.5,12.5,6.25,6.25,3.125,3.125,1.5625,1.5625,0.78125,0.78125,0.390625,0.390625,0.1953125,0.1953125	-1.92719486081369,1.27906976744185,-4.86618004866183,3.8751345532831,3.63593643660405,10.3703703703704,9.97920997920998,15.2855725551106,28.0448717948718,21.4624881291548,35.9598853868195,39.8076923076922,61.2215909090908,51.4571948998178,73.1902750648813,65.7051685189751,83.6104513064133,74.4752308984048	5.55e-16
208303	90.3	22.2	68.1	-1.28	9.65	5.19	14.1	5.02	TRUE	active		4.63436	1.28394	13.8893	90.805	9.6452	50,50,25,25,12.5,12.5,6.25,6.25,3.125,3.125,1.5625,1.5625,0.78125,0.78125,0.390625,0.390625,0.1953125,0.1953125	19.0578158458244,25,29.683698296837,34.876210979548,50.6592379738357,37.5925925925924,69.4386694386697,59.6592328721487,79.9679487179488,72.5546058879392,84.9570200573066,80.5769230769232,89.346590909091,84.608378870674,96.4296758485442,86.0849210861285,92.1615201900239,87.9093198992444	3.86e-14
208499	99.6	23.9	75.7	-1.04	15.7	1.82	29.7	4.8	TRUE	active		4.66892	1.03771	0.778033	100.617	15.7441	50,50,25,25,12.5,12.5,6.25,6.25,3.125,3.125,1.5625,1.5625,0.78125,0.78125,0.390625,0.390625,0.1953125,0.1953125	17.3447537473233,29.8837209302326,35.5231143552311,45.4251883745963,53.555996067798,52.4074074074074,77.3388773388776,78.0082320641382,86.6987179487178,78.2526115859449,88.9684813753584,94.2307692307692,95.8806818181819,95.9016393442623,98.5512805959282,103.902551305336,96.6745843230405,99.6641477749791	1.64e-14
208676	114	-14.5	129	-0.291	429	-3450	4310	3.37	FALSE	inactive	IC50 larger than highest measured concentration	5.02324	0.291072	-347.565	163.647	429.061	50,50,25,25,12.5,12.5,6.25,6.25,3.125,3.125,1.5625,1.5625,0.78125,0.78125,0.390625,0.390625,0.1953125,0.1953125	-71.7344753747326,-18.4883720930233,6.81265206812652,16.1463939720129,32.0677008501766,28.8888888888889,43.2432432432433,47.4356258136726,72.2756410256411,53.5612535612536,83.5243553008595,78.6538461538461,96.1647727272725,95.537340619308,103.564061111611,104.418246034182,114.489311163896,113.60201511335	4.44e-16
208677	110	144	34	8.15	6.85	2.87	10.8	5.16	TRUE	active		19.8257	-8.14674	110.458	144.445	6.84959	50,50,25,25,12.5,12.5,6.25,6.25,3.125,3.125,1.5625,1.5625,0.78125,0.78125,0.390625,0.390625,0.1953125,0.1953125	115.845824411135,102.441860465116,159.124087591241,185.360602798708,167.950663829144,135.740740740741,123.908523908524,118.247157716939,110.096153846154,125.546058879392,113.323782234957,102.5,106.960227272727,115.755919854281,108.848892420548,105.262979155871,109.501187648456,107.220822837951	0.0153
208734	100	34.8	65.4	-1.49	0.747	-0.0871	1.58	6.13	TRUE	active		10.8161	1.4931	34.6807	109.086	0.746948	50,50,25,25,12.5,12.5,6.25,6.25,3.125,3.125,1.5625,1.5625,0.78125,0.78125,0.390625,0.390625,0.1953125,0.1953125	35.3319057815846,32.2093023255814,48.661800486618,38.1054897739505,45.5560176733032,33.7037037037037,33.6798336798337,13.8738188507547,27.724358974359,52.2317188983856,60.6017191977077,62.6923076923077,58.6647727272728,77.5045537340619,85.3370494036411,87.6043338481894,108.551068883611,95.1301427371957	9.76e-08
208894	91.6	49.8	41.8	-1.44	5.65	2.16	9.14	5.25	TRUE	active		6.19103	1.43852	48.0057	91.9359	5.6511	50,50,25,25,12.5,12.5,6.25,6.25,3.125,3.125,1.5625,1.5625,0.78125,0.78125,0.390625,0.390625,0.1953125,0.1953125	47.3233404710921,52.4418604651164,62.2871046228711,50.3767491926803,56.0951830526418,44.4444444444444,74.4282744282742,75.0520531212147,79.326923076923,79.9620132953467,84.9570200573066,75.1923076923077,91.0511363636363,91.8943533697633,92.2068212332708,90.836356226825,94.2992874109266,90.5961376994124	7.34e-09
208929	89	66.5	22.5	-0.659	411	-3580	4400	3.39	FALSE	inactive	IC50 larger than highest measured concentration	5.48115	0.658637	-26.6695	89.7381	411.242	50,50,25,25,12.5,12.5,6.25,6.25,3.125,3.125,1.5625,1.5625,0.78125,0.78125,0.390625,0.390625,0.1953125,0.1953125	71.3062098501071,57.7906976744187,83.6982968369828,75.5651237890205,79.4231870280546,70.5555555555554,86.9022869022871,79.3852106306719,82.2115384615385,80.7217473884141,90.6876790830946,88.6538461538462,90.1988636363637,92.8051001821493,82.1699084421864,89.30562333657,89.78622327791,88.4130982367758	9.14e-05
209066	81.8	81.8	1.23e-05	2.63	72400	-13500000	13700000	1.14	FALSE	inactive	IC50 larger than highest measured concentration	14.3103	-2.62667	81.7966	-2375.44	72377.5	50,50,25,25,12.5,12.5,6.25,6.25,3.125,3.125,1.5625,1.5625,0.78125,0.78125,0.390625,0.390625,0.1953125,0.1953125	633.190578158456,91.9767441860467,95.3771289537713,69.9677072120558,65.5718977195389,53.8888888888889,60.7068607068607,70.507030276287,83.8141025641027,80.1519468186136,91.8338108882522,86.9230769230769,93.3238636363636,89.8907103825138,92.7290021803208,90.8315766171431,81.9477434679336,91.0999160369438	1
209533	84.7	8.07	76.6	-1.2	8.86	5.7	12	5.05	TRUE	active		4.04176	1.20168	-1.62403	85.5632	8.8646	50,50,25,25,12.5,12.5,6.25,6.25,3.125,3.125,1.5625,1.5625,0.78125,0.78125,0.390625,0.390625,0.1953125,0.1953125	8.77944325481799,10.1162790697675,17.5182481751825,15.7158234660926,30.6071687065865,29.6296296296296,56.1330561330562,55.9134537410303,68.7500000000001,63.8176638176638,66.6189111747852,75,78.8352272727271,85.7012750455375,80.8507556749011,86.4255311655706,87.6484560570073,84.8866498740553	4.44e-16
209726	95.5	301	206	1.54	13.8	9.88	17.6	4.86	TRUE	active		6.54138	-1.53793	95.1355	329.805	13.7667	50,50,25,25,12.5,12.5,6.25,6.25,3.125,3.125,1.5625,1.5625,0.78125,0.78125,0.390625,0.390625,0.1953125,0.1953125	389.507494646681,300.348837209302,264.233576642336,226.480086114101,205.844559193682,168.703703703704,156.756756756757,133.625951019657,126.442307692308,112.250712250712,107.02005730659,106.346153846154,93.8920454545456,98.8160291438981,95.9039719415816,97.2895839727109,93.1116389548695,92.9471032745592	9.99e-16
209730	84.8	67.1	17.8	-5.61	8.6	2.43	14.8	5.07	FALSE	inactive	Response Difference lower than 25%	6.34762	5.60603	67.0714	84.8439	8.60011	50,50,25,25,12.5,12.5,6.25,6.25,3.125,3.125,1.5625,1.5625,0.78125,0.78125,0.390625,0.390625,0.1953125,0.1953125	66.5952890792293,69.8837209302325,76.3990267639902,55.5435952637245,64.8081431148655,73.1481481481482,89.8128898128899,75.0432862797468,83.1730769230769,81.1016144349479,85.8166189111747,79.4230769230769,87.3579545454547,83.6976320582877,81.1055831085817,85.2306287450757,95.9619952494064,85.2225020990764	0.000189
209812	83.6	0.281	83.3	-1.21	4.61	3.26	5.95	5.34	TRUE	active		4.63523	1.21309	-4.44463	85.5201	4.60701	50,50,25,25,12.5,12.5,6.25,6.25,3.125,3.125,1.5625,1.5625,0.78125,0.78125,0.390625,0.390625,0.1953125,0.1953125	-1.07066381156314,1.27906976744185,0.97323600973236,12.9171151776103,11.2907668874029,17.7777777777777,36.5904365904366,28.3028709944667,59.1346153846156,47.1035137701805,64.0401146131805,63.653846153846,75.4261363636362,77.1402550091076,88.2430998915711,77.5908000060374,83.8479809976248,81.6960537363559	7.77e-16
209857	85.2	91	5.85	9.96	18.5	1.47	35.6	4.73	FALSE	inactive	Response Difference lower than 25%	4.36433	-9.95522	85.158	91.0045	18.5432	50,50,25,25,12.5,12.5,6.25,6.25,3.125,3.125,1.5625,1.5625,0.78125,0.78125,0.390625,0.390625,0.1953125,0.1953125	95.7173447537473,84.5348837209303,94.890510948905,88.4822389666307,84.8872192634685,81.1111111111111,88.9812889812888,88.461521602228,79.6474358974359,83.38081671415,78.6532951289399,86.7307692307691,86.7897727272727,86.2477231329691,86.3845428176634,86.931666675052,91.6864608076012,82.3677581863979	0.124
209858									FALSE	inconclusive	Fit did not converge						50,50,25,25,12.5,12.5,6.25,6.25,3.125,3.125,1.5625,1.5625,0.78125,0.78125,0.390625,0.390625,0.1953125,0.1953125	87.1520342612418,91.5116279069768,91.4841849148418,94.0796555435951,102.390379068587,82.7777777777776,111.850311850312,93.7876700219318,95.6730769230769,91.7378917378918,89.541547277937,94.4230769230769,94.1761363636362,92.8051001821493,95.3786594746093,93.8880112295671,86.4608076009502,92.4433249370278
209859	89	90	0.947	0.0468	0.331	-52.4	53	6.48	FALSE	inactive	Response Difference lower than 25%	5.08429	-0.0468432	81.7764	96.4142	0.330886	50,50,25,25,12.5,12.5,6.25,6.25,3.125,3.125,1.5625,1.5625,0.78125,0.78125,0.390625,0.390625,0.1953125,0.1953125	96.1456102783727,90.8139534883722,96.350364963504,83.5306781485467,79.7877799263252,83.5185185185184,93.9708939708938,94.7724785468084,88.9423076923079,90.2184235517569,85.2435530085961,90.9615384615385,85.0852272727274,92.2586520947177,89.304685145244,89.4751737010781,92.1615201900239,88.077246011755	0.993
209881	93.9	249	155	1.13	89.6	-79.8	259	4.05	FALSE	inactive	IC50 larger than highest measured concentration	4.77857	-1.13052	93.4086	550.444	89.6454	50,50,25,25,12.5,12.5,6.25,6.25,3.125,3.125,1.5625,1.5625,0.78125,0.78125,0.390625,0.390625,0.1953125,0.1953125	253.319057815846,244.53488372093,181.021897810219,182.992465016146,143.904276809731,125.555555555555,119.75051975052,115.48268037411,108.814102564102,98.7654320987654,95.272206303725,99.0384615384616,95.3124999999999,96.0837887067396,94.5801218944131,93.548155825338,95.0118764845607,92.7791771620487	0
209945	95	103	7.74	2.31	51.9			4.28	FALSE	inactive	IC50 larger than highest measured concentration	4.4049	-2.30823	94.9999	111.178	51.9246	50,50,25,25,12.5,12.5,6.25,6.25,3.125,3.125,1.5625,1.5625,0.78125,0.78125,0.390625,0.390625,0.1953125,0.1953125	107.280513918629,98.2558139534885,101.216545012166,93.4337997847146,103.461471983061,87.7777777777776,100.623700623701,93.5866171242715,96.9551282051282,93.6372269705603,96.4183381088826,91.9230769230768,95.3124999999999,91.5300546448087,95.90201474163,92.8714637177312,93.8242280285036,97.984886649874	0.114
210049	98.9	193	93.8	1.1	25.9	-36.7	88.4	4.59	TRUE	active		11.4257	-1.0968	98.2308	238.578	25.8582	50,50,25,25,12.5,12.5,6.25,6.25,3.125,3.125,1.5625,1.5625,0.78125,0.78125,0.390625,0.390625,0.1953125,0.1953125	208.351177730193,175.93023255814,304.622871046229,172.443487621098,153.016398578358,120,137.214137214137,117.05925069806,120.032051282051,104.653371320038,106.160458452722,94.6153846153847,101.5625,100.455373406193,100.398094470127,98.1325561855696,106.413301662708,94.9622166246852	8.87e-09
210075	111	137	25.4	5.32	25.1	17.2	33.1	4.6	TRUE	active		5.64327	-5.3157	111.336	137.386	25.1459	50,50,25,25,12.5,12.5,6.25,6.25,3.125,3.125,1.5625,1.5625,0.78125,0.78125,0.390625,0.390625,0.1953125,0.1953125	131.69164882227,141.511627906977,120.681265206813,128.955866523143,107.101459451869,105.740740740741,101.871101871102,109.759686263967,105.288461538461,112.250712250712,112.1776504298,109.615384615384,118.892045454546,112.659380692168,118.888545291564,117.488466047162,114.726840855107,112.594458438287	2e-05
210119	117	198	80.6	2.11	11.8	7.78	15.8	4.93	TRUE	active		8.83417	-2.1066	116.971	201.466	11.799	50,50,25,25,12.5,12.5,6.25,6.25,3.125,3.125,1.5625,1.5625,0.78125,0.78125,0.390625,0.390625,0.1953125,0.1953125	178.800856531049,205.697674418605,201.946472019465,192.249730893434,156.632619991574,151.481481481481,145.945945945946,129.682041271367,121.955128205128,127.825261158595,120.487106017192,121.346153846154,113.210227272727,116.302367941712,121.270457632493,114.434295460377,114.251781472684,110.915197313182	6.78e-11
210717	98.1	83.3	14.8	-16.3	8.51	-12.8	29.9	5.07	FALSE	inactive	Response Difference lower than 25%	7.47318	16.3284	83.2934	98.1325	8.50586	50,50,25,25,12.5,12.5,6.25,6.25,3.125,3.125,1.5625,1.5625,0.78125,0.78125,0.390625,0.390625,0.1953125,0.1953125	81.5845824411137,77.3255813953489,84.1849148418492,92.5726587728739,84.1385885123531,79.9999999999999,101.039501039501,95.7549492472936,101.121794871795,102.564102564103,96.1318051575931,99.6153846153846,104.6875,99.1803278688524,102.251954264152,95.761366666499,75.7719714964372,103.52644836272	0.00359
210753	97.2	220	123	0.881	202	-616	1020	3.69	FALSE	inactive	IC50 larger than highest measured concentration	7.9694	-0.881109	95.9473	646.432	202.119	50,50,25,25,12.5,12.5,6.25,6.25,3.125,3.125,1.5625,1.5625,0.78125,0.78125,0.390625,0.390625,0.1953125,0.1953125	208.779443254818,233.139534883721,171.289537712896,170.075349838536,151.186412297854,125.185185185185,123.908523908524,116.463689934351,119.391025641026,105.603038936372,99.8567335243555,107.307692307692,103.835227272727,100.273224043716,100.398877350108,98.6452322135629,89.5486935866985,95.4659949622166	1.44e-13
210799	95.7	151	55.8	0.77	22.6	-107	152	4.65	TRUE	active		10.7089	-0.769546	93.4491	182.905	22.5551	50,50,25,25,12.5,12.5,6.25,6.25,3.125,3.125,1.5625,1.5625,0.78125,0.78125,0.390625,0.390625,0.1953125,0.1953125	149.678800856531,152.441860465116,167.396593673966,116.469321851453,123.873813047565,123.888888888889,122.245322245322,124.165360163764,102.403846153846,106.172839506173,109.598853868195,107.692307692308,92.1874999999999,98.9981785063754,97.4912611022166,100.001383571224,98.8123515439432,92.6112510495383	2.29e-06
211065	95.9	82.4	13.5	-12.2	12.6	9.5	15.7	4.9	FALSE	inactive	Response Difference lower than 25%	6.04261	12.2132	82.3521	95.8681	12.6091	50,50,25,25,12.5,12.5,6.25,6.25,3.125,3.125,1.5625,1.5625,0.78125,0.78125,0.390625,0.390625,0.1953125,0.1953125	84.5824411134905,89.8837209302326,79.8053527980534,75.1345532831,96.9069018785986,82.0370370370369,96.8814968814966,100.686882028998,102.724358974359,94.3969610636277,93.2664756446993,101.730769230769,96.1647727272725,101.183970856102,91.9476879596974,95.0758700147412,86.9358669833731,89.4206549118387	0.00387
211265	91	86.7	4.36	-0.0918	4.73	-48.7	58.1	5.33	FALSE	inactive	Response Difference lower than 25%	4.59996	0.0917602	71.3209	105.776	4.73182	50,50,25,25,12.5,12.5,6.25,6.25,3.125,3.125,1.5625,1.5625,0.78125,0.78125,0.390625,0.390625,0.1953125,0.1953125	82.441113490364,80.3488372093022,93.4306569343066,84.8223896663079,84.8882995387226,89.4444444444444,93.9708939708938,86.094474405937,93.1089743589743,98.005698005698,87.5358166189113,92.6923076923076,88.778409090909,89.7085610200365,87.4441708713846,87.7763997967408,87.6484560570073,91.6036943744752	0.564
211351	90.4	304	214	11.5	27	21.4	32.6	4.57	TRUE	active		4.52417	-11.4984	90.3618	304.491	26.9824	50,50,25,25,12.5,12.5,6.25,6.25,3.125,3.125,1.5625,1.5625,0.78125,0.78125,0.390625,0.390625,0.1953125,0.1953125	529.550321199144,304.302325581396,153.284671532847,76.8568353067814,87.8023420367511,87.0370370370369,88.5654885654888,80.364466822619,97.2756410256412,86.2298195631531,92.1203438395417,91.7307692307693,92.1874999999999,92.6229508196722,92.9987043336322,93.3841397457248,87.6484560570073,95.1301427371957	0
211481	88.5	40.1	48.4	-1.68	37.6	-35.1	110	4.42	TRUE	active		4.76217	1.67845	10.1541	88.5137	37.5507	50,50,25,25,12.5,12.5,6.25,6.25,3.125,3.125,1.5625,1.5625,0.78125,0.78125,0.390625,0.390625,0.1953125,0.1953125	43.8972162740899,36.3953488372092,61.8004866180049,62.2174381054898,84.8904600892309,70.9259259259259,87.7338877338877,84.9071518431554,93.4294871794873,76.5432098765433,85.8166189111747,87.4999999999999,90.1988636363637,85.7012750455375,88.5077133250087,91.6856173997916,89.5486935866985,89.9244332493704	1.34e-10
211730	90.6	72	18.6	-1.21	20.2	-36.9	77.2	4.69	FALSE	inactive	Response Difference lower than 25%	3.86646	1.20928	65.7825	90.7035	20.1594	50,50,25,25,12.5,12.5,6.25,6.25,3.125,3.125,1.5625,1.5625,0.78125,0.78125,0.390625,0.390625,0.1953125,0.1953125	72.1627408993574,71.0465116279071,75.9124087591239,80.0861141011839,81.2499324827968,77.9629629629629,94.802494802495,81.5585106305258,89.9038461538463,82.051282051282,90.4011461318051,91.153846153846,92.1874999999999,91.712204007286,91.1464102995689,87.7819340816357,93.349168646081,86.5659109991604	5.18e-06
211764	84	52.6	31.3	-2.84	5.22	3.33	7.11	5.28	TRUE	active		4.48366	2.84211	52.5765	83.9751	5.22452	50,50,25,25,12.5,12.5,6.25,6.25,3.125,3.125,1.5625,1.5625,0.78125,0.78125,0.390625,0.390625,0.1953125,0.1953125	55.0321199143469,58.7209302325583,54.9878345498784,46.9321851453175,54.6454536615931,48.3333333333332,66.9438669438669,65.3822269822925,84.4551282051282,71.2250712250713,78.9398280802294,78.8461538461538,83.9488636363638,84.608378870674,84.8187828564943,83.0227006304052,87.4109263657958,87.2376154492024	6.06e-10
211865	95.7	275	179	1.13	63.5	-116	243	4.2	FALSE	inactive	IC50 larger than highest measured concentration	10.9358	-1.12587	95.0635	509.573	63.4965	50,50,25,25,12.5,12.5,6.25,6.25,3.125,3.125,1.5625,1.5625,0.78125,0.78125,0.390625,0.390625,0.1953125,0.1953125	382.226980728052,273.372093023256,224.817518248175,186.867599569429,161.018537523361,131.296296296296,130.14553014553,122.191359693277,118.75,105.603038936372,94.9856733524355,102.884615384615,95.5965909090909,102.094717668488,98.5504977159475,100.17722289584,88.8361045130644,94.1225860621326	3.21e-12
211969	88	92.2	4.23	0.0487	1880			2.73	FALSE	inactive	IC50 larger than highest measured concentration	6.564	-0.0486891	62.914	127.214	1879.98	50,50,25,25,12.5,12.5,6.25,6.25,3.125,3.125,1.5625,1.5625,0.78125,0.78125,0.390625,0.390625,0.1953125,0.1953125	95.2890792291218,81.2790697674417,105.109489051095,85.6835306781486,89.2655748684764,87.5925925925924,101.039501039501,86.4881055878385,95.0320512820515,93.6372269705603,82.9512893982808,89.8076923076923,85.9375000000001,88.9799635701276,92.7317422602527,88.9657679323409,86.2232779097387,85.8942065491184	0.807
212152	94.5	92.8	1.73	-0.13	67.6			4.17	FALSE	inactive	IC50 larger than highest measured concentration	6.15204	0.129889	87.631	97.7422	67.5592	50,50,25,25,12.5,12.5,6.25,6.25,3.125,3.125,1.5625,1.5625,0.78125,0.78125,0.390625,0.390625,0.1953125,0.1953125	91.0064239828694,97.7906976744186,90.9975669099755,93.8643702906351,99.0960796811026,79.6296296296297,103.950103950104,91.6181689867138,96.9551282051282,86.4197530864197,96.7048710601721,88.2692307692307,98.7215909090908,91.5300546448087,99.0707214630463,95.5900553931605,92.3990498812354,92.4433249370278	0.979
212441	93.9	-55.5	149	-2.3	32.9	15.3	50.6	4.48	TRUE	active		7.04302	2.30119	-112.689	93.9402	32.9353	50,50,25,25,12.5,12.5,6.25,6.25,3.125,3.125,1.5625,1.5625,0.78125,0.78125,0.390625,0.390625,0.1953125,0.1953125	-15.203426124197,-55.9302325581397,-21.4111922141119,24.97308934338,63.0510754140155,73.5185185185184,100.2079002079,103.064157207001,92.147435897436,85.6600189933523,90.6876790830946,94.2307692307692,93.8920454545456,92.6229508196722,93.5291055204783,101.358541162502,89.311163895487,88.4130982367758	8.18e-13
212856	106	98.7	7.45	-5.69	6.4	0.0591	12.7	5.19	FALSE	inactive	Response Difference lower than 25%	4.64323	5.69091	98.6854	106.134	6.40298	50,50,25,25,12.5,12.5,6.25,6.25,3.125,3.125,1.5625,1.5625,0.78125,0.78125,0.390625,0.390625,0.1953125,0.1953125	91.4346895074948,101.046511627907,100.729927007299,99.031216361679,100.54418865927,99.9999999999999,102.286902286902,101.877711328366,113.621794871795,112.440645773979,107.02005730659,108.461538461538,101.5625,106.648451730419,109.643907040831,103.223595172091,98.5748218527317,100.671704450042	0.0254
213018	110	-43.5	153	-4.84	19.5	17.4	21.6	4.71	TRUE	active		6.83424	4.84192	-45.1288	109.85	19.502	50,50,25,25,12.5,12.5,6.25,6.25,3.125,3.125,1.5625,1.5625,0.78125,0.78125,0.390625,0.390625,0.1953125,0.1953125	-54.6038543897217,-32.2093023255814,-9.73236009732363,109.364908503767,97.6420291890373,91.2962962962961,96.4656964656966,105.221384664164,110.096153846154,109.211775878443,109.885386819484,102.692307692308,113.210227272727,111.20218579235,115.450136416837,115.288084684621,114.964370546318,111.922753988245	3.33e-16
213033	111	110	0.905	0.281	1.12	-12.3	14.5	5.95	FALSE	inactive	Response Difference lower than 25%	6.1331	-0.28131	112.057	109.576	1.12255	50,50,25,25,12.5,12.5,6.25,6.25,3.125,3.125,1.5625,1.5625,0.78125,0.78125,0.390625,0.390625,0.1953125,0.1953125	100.428265524625,121.046511627907,111.922141119221,109.149623250807,113.300078860093,109.62962962963,113.513513513513,107.787439161773,112.019230769231,110.161443494777,105.014326647564,114.038461538461,97.0170454545456,112.112932604736,114.675476676048,111.377609289549,111.87648456057,116.624685138539	0.997
213087	94.7	52.3	42.4	-1.54	85.1	-857	1030	4.07	FALSE	inactive	IC50 larger than highest measured concentration	8.858	1.5389	-43.6987	94.6783	85.0556	50,50,25,25,12.5,12.5,6.25,6.25,3.125,3.125,1.5625,1.5625,0.78125,0.78125,0.390625,0.390625,0.1953125,0.1953125	51.6059957173448,52.906976744186,82.7250608272508,70.6135629709365,98.72824595707,76.2962962962961,96.0498960498961,84.706391173544,107.852564102564,90.5982905982908,94.699140401146,94.8076923076922,90.1988636363637,78.2331511839709,98.8155025893758,92.1844577155477,108.076009501188,92.6112510495383	1.77e-05
213283	92.7	71.7	21	-1.93	3.37	0.994	5.75	5.47	FALSE	inactive	Response Difference lower than 25%	4.58967	1.92768	71.571	92.8017	3.3693	50,50,25,25,12.5,12.5,6.25,6.25,3.125,3.125,1.5625,1.5625,0.78125,0.78125,0.390625,0.390625,0.1953125,0.1953125	72.5910064239828,77.0930232558139,66.6666666666667,70.182992465016,80.5050826950708,67.4074074074074,71.9334719334719,78.5959026705261,85.7371794871795,83.9506172839508,85.2435530085961,89.8076923076923,93.0397727272726,87.3406193078324,100.390657110312,88.9642585819149,91.2114014251783,93.2829554995801	8.51e-07
213355	83.1	28.7	54.4	-1.29	235	-1050	1520	3.63	FALSE	inactive	IC50 larger than highest measured concentration	11.0004	1.2861	-369.315	83.1788	234.729	50,50,25,25,12.5,12.5,6.25,6.25,3.125,3.125,1.5625,1.5625,0.78125,0.78125,0.390625,0.390625,0.1953125,0.1953125	12.6338329764454,36.8604651162791,71.0462287104623,73.1969860064586,72.4824185202389,69.4444444444444,56.5488565488566,61.8220126622414,78.6858974358975,77.4928774928777,81.5186246418337,84.8076923076923,85.6534090909091,89.1621129326049,89.8241260123617,86.0793868012336,92.1615201900239,86.062132661629	1.14e-05
213408	88.5	97.4	8.93	3.79	32.4	-77.7	143	4.49	FALSE	inactive	Response Difference lower than 25%	4.79556	-3.79045	88.4742	99.1377	32.4236	50,50,25,25,12.5,12.5,6.25,6.25,3.125,3.125,1.5625,1.5625,0.78125,0.78125,0.390625,0.390625,0.1953125,0.1953125	102.569593147752,92.2093023255813,93.9172749391729,88.9128094725512,95.4366472577212,82.9629629629629,85.6548856548854,82.140628903984,94.3910256410256,84.3304843304843,85.5300859598855,88.4615384615384,92.755681818182,89.5264116575592,94.3221629408103,90.4959977057872,85.2731591448934,87.9093198992444	0.084
213435	87.1	20.8	66.4	-1.06	8.72	4.08	13.4	5.06	TRUE	active		3.67665	1.0632	10.195	88.4985	8.72337	50,50,25,25,12.5,12.5,6.25,6.25,3.125,3.125,1.5625,1.5625,0.78125,0.78125,0.390625,0.390625,0.1953125,0.1953125	17.3447537473233,25.4651162790698,61.8004866180049,26.4800861141012,72.138890989424,43.5185185185184,59.8752598752599,55.5215759274221,70.0320512820514,61.9183285849954,75.5014326647566,82.5,80.5397727272728,86.6120218579235,87.1850375978112,83.7011536468421,86.4608076009502,87.2376154492024	8.28e-14
213793	88.5	90.9	2.45	0.0656	6.63	-568	582	5.18	FALSE	inactive	Response Difference lower than 25%	4.55681	-0.0655919	76.5003	103.571	6.63255	50,50,25,25,12.5,12.5,6.25,6.25,3.125,3.125,1.5625,1.5625,0.78125,0.78125,0.390625,0.390625,0.1953125,0.1953125	99.1434689507495,92.6744186046513,86.1313868613139,89.5586652314316,92.8920588966071,86.8518518518519,90.6444906444905,80.9611964985235,92.4679487179489,84.5204178537513,92.4068767908308,88.0769230769229,88.2102272727274,94.6265938069218,90.882579746112,88.7969722430456,90.7363420427556,85.0545759865659	0.874
213895	88	92.2	4.18	0.0631	719			3.14	FALSE	inactive	IC50 larger than highest measured concentration	11.6014	-0.0630567	69.5378	118.945	719.044	50,50,25,25,12.5,12.5,6.25,6.25,3.125,3.125,1.5625,1.5625,0.78125,0.78125,0.390625,0.390625,0.1953125,0.1953125	99.5717344753749,81.9767441860466,116.301703163017,74.4886975242195,94.3666346185006,72.4074074074074,101.455301455302,95.7660539131526,98.5576923076925,82.6210826210826,79.7994269340975,90,93.8920454545456,91.3479052823317,84.5498635831635,83.3595373337828,92.874109263658,87.7413937867339	0.958
213900	89.8	186	95.9	1.36	76.9	-195	349	4.11	FALSE	inactive	IC50 larger than highest measured concentration	5.76503	-1.36306	89.7423	358.286	76.8623	50,50,25,25,12.5,12.5,6.25,6.25,3.125,3.125,1.5625,1.5625,0.78125,0.78125,0.390625,0.390625,0.1953125,0.1953125	189.935760171306,181.046511627907,147.445255474452,131.324004305705,109.292797804881,101.851851851852,108.108108108108,96.7476479294913,98.5576923076925,90.9781576448244,95.272206303725,85.1923076923076,91.3352272727273,89.1621129326049,90.0903052057606,88.9692897500013,91.6864608076012,85.5583543240973	4.53e-14
213922	91.6	252	161	0.819	352	-631	1340	3.45	FALSE	inactive	IC50 larger than highest measured concentration	6.93773	-0.818862	89.5568	1056.5	352.265	50,50,25,25,12.5,12.5,6.25,6.25,3.125,3.125,1.5625,1.5625,0.78125,0.78125,0.390625,0.390625,0.1953125,0.1953125	324.839400428265,253.372093023256,189.78102189781,193.541442411195,137.345385604252,135.37037037037,128.066528066528,131.851542306585,113.621794871795,118.518518518518,100.716332378224,107.692307692308,95.0284090909093,96.0837887067396,90.087173685838,88.800494060706,92.1615201900239,85.0545759865659	1.31e-14
214097	89.5	94.2	4.69	0.808	0.083	-5.35	5.52	7.08	FALSE	inconclusive	IC50 lower than lowest measured concentration	4.05244	-0.80839	80.0116	94.3059	0.0830227	50,50,25,25,12.5,12.5,6.25,6.25,3.125,3.125,1.5625,1.5625,0.78125,0.78125,0.390625,0.390625,0.1953125,0.1953125	89.7216274089937,98.4883720930232,93.9172749391729,93.8643702906351,94.3612332422299,92.5925925925926,94.802494802495,94.9744081286155,98.2371794871795,91.7378917378918,92.9799426934098,89.6153846153845,100.710227272727,83.6976320582877,90.3619645590232,93.2155956148338,89.0736342042755,89.5885810243493	0.389
214710	94.5	159	64.8	2.54	2.95	0.522	5.38	5.53	TRUE	active		19.6293	-2.54174	94.4547	159.364	2.9485	50,50,25,25,12.5,12.5,6.25,6.25,3.125,3.125,1.5625,1.5625,0.78125,0.78125,0.390625,0.390625,0.1953125,0.1953125	181.798715203426,126.627906976744,184.914841849148,137.13670613563,181.443841890914,133.703703703704,181.704781704782,133.039157097416,129.647435897436,117.568850902184,107.879656160458,112.307692307692,102.130681818182,93.1693989071039,95.9102349814264,92.7014102364145,93.8242280285036,89.7565071368598	3.69e-05
214785	91.6	100	8.78	0.547	3.29	-34.5	41.1	5.48	FALSE	inactive	Response Difference lower than 25%	5.0126	-0.547087	89.2051	102.921	3.29338	50,50,25,25,12.5,12.5,6.25,6.25,3.125,3.125,1.5625,1.5625,0.78125,0.78125,0.390625,0.390625,0.1953125,0.1953125	103.426124197002,94.0697674418604,108.029197080292,96.8783638320774,99.4498698268317,95.7407407407406,104.781704781705,91.415070492711,96.3141025641028,89.2687559354226,98.4240687679083,94.8076923076922,95.8806818181819,89.7085610200365,98.0236194890143,90.6605169022091,92.3990498812354,88.4130982367758	0.0828
214938	92.2	47.7	44.6	-0.768	131	-1360	1620	3.88	FALSE	inactive	IC50 larger than highest measured concentration	5.99998	0.767807	-47.7679	93.1708	131.121	50,50,25,25,12.5,12.5,6.25,6.25,3.125,3.125,1.5625,1.5625,0.78125,0.78125,0.390625,0.390625,0.1953125,0.1953125	42.6124197002141,51.2790697674419,68.6131386861314,61.1410118406889,76.8677959143991,66.4814814814814,87.3180873180871,66.7641734256578,94.0705128205127,84.5204178537513,92.4068767908308,86.1538461538461,92.755681818182,89.8907103825138,90.6254036724902,91.3447557619451,94.5368171021378,87.5734676742233	2.13e-08
215072	98.7	116	17	15.6	23.1	-8.29	54.5	4.64	FALSE	inactive	Response Difference lower than 25%	5.17751	-15.6285	98.657	115.69	23.1197	50,50,25,25,12.5,12.5,6.25,6.25,3.125,3.125,1.5625,1.5625,0.78125,0.78125,0.390625,0.390625,0.1953125,0.1953125	123.126338329764,108.255813953488,117.274939172749,106.350914962325,95.4420486339919,98.7037037037036,89.3970893970893,96.3452499061218,103.365384615385,93.6372269705603,99.2836676217765,98.4615384615383,99.2897727272729,98.9981785063754,103.82945742503,103.230638807412,100.712589073634,100.503778337531	0.000232
215096	119	109	10.2	-1.31	0.0407			7.39	FALSE	inconclusive	IC50 lower than lowest measured concentration	8.06497	1.30811	108.855	198.534	0.0407364	50,50,25,25,12.5,12.5,6.25,6.25,3.125,3.125,1.5625,1.5625,0.78125,0.78125,0.390625,0.390625,0.1953125,0.1953125	105.567451820128,115.93023255814,117.761557177616,113.455328310011,114.751968801651,107.962962962963,90.6444906444905,99.3040589014855,109.134615384615,108.072174738842,119.627507163324,104.807692307692,112.642045454545,113.205828779599,112.810265122306,110.529857467008,127.790973871734,110.915197313182	0.34
215274	120	230	109	0.938	6.41	2.43	10.4	5.19	TRUE	active		6.32116	-0.937541	115.404	246.14	6.41126	50,50,25,25,12.5,12.5,6.25,6.25,3.125,3.125,1.5625,1.5625,0.78125,0.78125,0.390625,0.390625,0.1953125,0.1953125	153.961456102784,222.906976744186,224.330900243309,226.910656620021,193.149704544718,196.666666666667,227.027027027027,176.216143554107,170.673076923077,158.784425451092,136.819484240688,144.230769230769,134.517045454546,128.688524590164,122.063515052825,124.628951353636,124.940617577197,116.79261125105	1.93e-13
215513	98.6	39.6	59	-1.78	13.7	4.35	23.1	4.86	TRUE	active		5.69621	1.77631	33.632	98.602	13.7082	50,50,25,25,12.5,12.5,6.25,6.25,3.125,3.125,1.5625,1.5625,0.78125,0.78125,0.390625,0.390625,0.1953125,0.1953125	-22.0556745182012,39.8837209302327,125.547445255475,50.5920344456405,71.4016031284769,62.5925925925924,94.3866943866944,85.304581989693,96.9551282051282,85.4700854700856,92.9799426934098,94.6153846153847,98.7215909090908,94.4444444444445,105.159961952033,95.246678171271,107.838479809976,96.6414777497901	2.43e-09
215642	96.7	58.9	37.8	-0.455	504	-3200	4210	3.3	FALSE	inactive	IC50 larger than highest measured concentration	6.08917	0.455367	-61.8933	101.119	504.143	50,50,25,25,12.5,12.5,6.25,6.25,3.125,3.125,1.5625,1.5625,0.78125,0.78125,0.390625,0.390625,0.1953125,0.1953125	53.7473233404711,55.6976744186047,79.8053527980534,72.3358449946179,75.7642947423005,75.1851851851851,81.0810810810809,80.3720647518911,74.1987179487178,80.7217473884141,94.9856733524355,93.8461538461539,99.2897727272729,94.0801457194901,87.7173959846085,97.2888292974978,97.1496437054635,97.984886649874	3.35e-07
215765	48.3	66.7	18.3	16.4	3.12	2.54	3.7	5.51	FALSE	inactive	Response Difference lower than 25%	8.50112	-16.4006	48.3406	66.6867	3.12012	50,50,25,25,12.5,12.5,6.25,6.25,3.125,3.125,1.5625,1.5625,0.78125,0.78125,0.390625,0.390625,0.1953125,0.1953125	73.4475374732336,68.4883720930234,56.4476885644769,65.0161463939719,76.1575149348052,57.2222222222222,67.775467775468,68.9289988120931,46.3141025641026,68.945868945869,40.2578796561605,37.5000000000001,48.4375,47.4499089253188,50.7259254619972,45.8396013302407,61.5201900237529,54.9958018471873	0.00163
215766	75.1	9.15	66	-1.76	1.14	0.665	1.62	5.94	TRUE	active		6.22911	1.7629	9.06146	78.0579	1.14084	50,50,25,25,12.5,12.5,6.25,6.25,3.125,3.125,1.5625,1.5625,0.78125,0.78125,0.390625,0.390625,0.1953125,0.1953125	7.92291220556746,15.6976744186047,10.705596107056,-0.64585575888051,9.83887694584582,12.037037037037,20.3742203742204,12.9161875344281,21.6346153846154,4.74833808167141,33.6676217765043,40.1923076923077,59.2329545454545,52.5500910746813,66.5772878688832,63.1578881168842,76.4845605700713,78.8413098236777	4.27e-12
215771	82.6	5.25	77.3	-0.922	1.28	0.62	1.95	5.89	TRUE	active		3.8716	0.921879	2.12805	96.7805	1.28285	50,50,25,25,12.5,12.5,6.25,6.25,3.125,3.125,1.5625,1.5625,0.78125,0.78125,0.390625,0.390625,0.1953125,0.1953125	2.35546038543898,4.76744186046512,14.5985401459854,5.3821313240043,8.74185742527198,15.5555555555555,17.047817047817,25.1471002941275,26.7628205128205,30.5792972459639,44.5558739255016,48.6538461538462,55.5397727272729,63.6612021857924,76.3566331463554,70.8004839983698,84.5605700712589,80.0167926112511	3.33e-16
215932	91.3	73.9	17.5	-10.8	66.3	-993	1130	4.18	FALSE	inactive	IC50 larger than highest measured concentration	6.02743	10.788	-295.323	91.3148	66.3485	50,50,25,25,12.5,12.5,6.25,6.25,3.125,3.125,1.5625,1.5625,0.78125,0.78125,0.390625,0.390625,0.1953125,0.1953125	76.4453961456104,71.279069767442,106.082725060827,81.3778256189451,92.1817779170132,84.2592592592591,97.7130977130978,89.2493684221291,90.8653846153847,87.9392212725546,92.4068767908308,94.8076923076922,86.5056818181817,88.0692167577413,95.3735707547355,89.304868661357,93.1116389548695,91.7716204869858	0.00454
216063	91.1	97	5.87	14.2	17.7	-3.62	39	4.75	FALSE	inactive	Response Difference lower than 25%	3.52838	-14.2039	91.1185	96.9905	17.677	50,50,25,25,12.5,12.5,6.25,6.25,3.125,3.125,1.5625,1.5625,0.78125,0.78125,0.390625,0.390625,0.1953125,0.1953125	102.141327623126,89.186046511628,101.216545012166,95.3713670613563,92.1677343387093,88.1481481481481,93.9708939708938,88.8487237670533,96.3141025641028,89.6486229819564,88.9684813753584,90.7692307692308,91.3352272727273,90.9836065573771,92.2079955532417,91.8456085449359,91.9239904988124,88.5810243492864	0.0356
216193	89.9	88.5	1.32	-0.0556	0.0153	-1.16	1.19	7.82	FALSE	inconclusive	IC50 lower than lowest measured concentration	4.61535	0.0556488	81.6895	99.2678	0.0153048	50,50,25,25,12.5,12.5,6.25,6.25,3.125,3.125,1.5625,1.5625,0.78125,0.78125,0.390625,0.390625,0.1953125,0.1953125	88.4368308351175,89.4186046511627,87.5912408759123,86.1141011840688,91.0707148181356,82.4074074074074,100.623700623701,85.3060431299377,94.0705128205127,83.1908831908833,91.2607449856732,89.423076923077,91.0511363636363,89.5264116575592,87.1873862377528,93.2148409396208,86.9358669833731,88.5810243492864	0.979
216197	87.7	89.4	1.66	0.0172	11700000	11700000	11700000	-1.07	FALSE	inactive	IC50 larger than highest measured concentration	6.01673	-0.0171572	57.7265	128.546	1.16502e+07	50,50,25,25,12.5,12.5,6.25,6.25,3.125,3.125,1.5625,1.5625,0.78125,0.78125,0.390625,0.390625,0.1953125,0.1953125	89.2933618843683,83.6046511627908,103.16301703163,82.8848223896663,89.6139636379348,81.8518518518519,93.9708939708938,85.7028888203775,99.1987179487179,83.7606837606838,87.2492836676218,89.423076923077,86.7897727272727,88.9799635701276,86.1226694641577,89.6427115983517,86.2232779097387,86.733837111671	0.98
216407	93.3	-112	206	-1.89	426	-2160	3010	3.37	FALSE	inactive	IC50 larger than highest measured concentration	8.63039	1.88876	-11871.8	93.2837	425.876	50,50,25,25,12.5,12.5,6.25,6.25,3.125,3.125,1.5625,1.5625,0.78125,0.78125,0.390625,0.390625,0.1953125,0.1953125	-111.563169164882,-114.302325581396,46.7153284671533,35.9526372443486,56.4846222817573,44.4444444444444,96.4656964656966,93.000992114226,105.288461538461,86.7996201329536,90.1146131805156,94.6153846153847,88.778409090909,101.183970856102,91.155413419346,95.0854292341052,87.6484560570073,91.9395465994963	6.66e-16
216434	91	74.7	16.3	-7.32	2.41	0.417	4.4	5.62	FALSE	inactive	Response Difference lower than 25%	5.30668	7.32102	74.6942	90.9787	2.40813	50,50,25,25,12.5,12.5,6.25,6.25,3.125,3.125,1.5625,1.5625,0.78125,0.78125,0.390625,0.390625,0.1953125,0.1953125	70.8779443254817,71.0465116279071,76.3990267639902,78.1485468245426,79.4226468904278,72.2222222222222,82.3284823284826,67.1472843977983,77.4038461538463,76.1633428300095,92.4068767908308,88.2692307692307,101.278409090909,84.9726775956286,93.5291055204783,84.0410090510712,91.9239904988124,90.0923593618807	2.48e-05
216441	97.3	336	239	1.15	23.2	-3.9	50.4	4.63	TRUE	active		16.248	-1.15384	95.9325	435.016	23.2374	50,50,25,25,12.5,12.5,6.25,6.25,3.125,3.125,1.5625,1.5625,0.78125,0.78125,0.390625,0.390625,0.1953125,0.1953125	414.775160599572,329.883720930234,310.948905109489,255.328310010764,210.578325357301,173.518518518518,172.557172557172,159.670191423983,130.288461538462,122.127255460589,104.727793696275,118.653846153846,101.278409090909,100.091074681239,101.448719404072,103.223595172091,97.1496437054635,89.4206549118387	3.93e-12
216451	95.6	13.5	82.1	-0.841	13.7	-1.75	29.1	4.86	TRUE	active		4.76891	0.84055	-15.1998	98.7578	13.697	50,50,25,25,12.5,12.5,6.25,6.25,3.125,3.125,1.5625,1.5625,0.78125,0.78125,0.390625,0.390625,0.1953125,0.1953125	10.9207708779443,12.9069767441861,32.1167883211679,31.4316469321851,46.628731000659,35.1851851851852,62.785862785863,56.1115843582013,79.9679487179488,69.5156695156695,86.3896848137537,76.1538461538463,93.0397727272726,88.4335154826959,95.3767022746577,95.5915647435866,96.1995249406178,90.2602854743913	6.66e-15
300151	105	97	7.82	-0.132	346			3.46	FALSE	inactive	IC50 larger than highest measured concentration	3.8071	0.132026	70.3364	117.727	345.958	50,50,25,25,12.5,12.5,6.25,6.25,3.125,3.125,1.5625,1.5625,0.78125,0.78125,0.390625,0.390625,0.1953125,0.1953125	95.7173447537473,108.488372093023,95.3771289537713,107.212055974166,95.8082619451434,97.2222222222221,99.7920997921,98.91685673666,99.5192307692308,102.943969610636,88.1088825214899,101.730769230769,99.2897727272729,109.1985428051,105.417138025655,104.074365695484,102.612826603326,105.373635600336	0.0682
301051	106	65.5	40.4	-0.986	1.13	-0.517	2.77	5.95	TRUE	active		5.72062	0.986328	64.3408	113.24	1.12602	50,50,25,25,12.5,12.5,6.25,6.25,3.125,3.125,1.5625,1.5625,0.78125,0.78125,0.390625,0.390625,0.1953125,0.1953125	63.5974304068522,66.8604651162792,75.9124087591239,62.8632938643703,67.7691775864492,63.1481481481481,68.6070686070686,70.9070904752649,87.3397435897437,77.6828110161443,88.6819484240689,73.0769230769231,96.7329545454545,95.537340619308,99.3439465762702,96.9524957109292,110.21377672209,103.35852225021	1.19e-08
301054	110	38	72.1	-0.928	36.9	-89.5	163	4.43	TRUE	active		6.89943	0.927929	-17.2136	111.118	36.9232	50,50,25,25,12.5,12.5,6.25,6.25,3.125,3.125,1.5625,1.5625,0.78125,0.78125,0.390625,0.390625,0.1953125,0.1953125	25.4817987152034,49.4186046511628,57.4209245742093,64.1550053821312,73.6032040964038,72.2222222222222,97.7130977130978,84.5205341344277,101.76282051282,108.641975308642,101.862464183381,94.6153846153847,108.380681818182,108.105646630237,113.614282862366,107.305381840502,111.401425178147,108.900083963056	5.66e-11
301065	98	18.7	79.3	-0.679	108	-422	638	3.97	FALSE	inactive	IC50 larger than highest measured concentration	4.15986	0.679158	-120.079	101.038	107.972	50,50,25,25,12.5,12.5,6.25,6.25,3.125,3.125,1.5625,1.5625,0.78125,0.78125,0.390625,0.390625,0.1953125,0.1953125	15.6316916488223,20.3488372093023,44.2822384428224,42.8417653390742,64.475418336592,53.1481481481482,69.0228690228691,70.1180747431681,89.9038461538463,80.911680911681,85.2435530085961,91.7307692307693,99.2897727272729,94.0801457194901,95.3720049947742,94.903049390977,99.2874109263659,94.4584382871538	2.78e-15
301097	96.2	98.3	2.14	0.0978	203			3.69	FALSE	inactive	IC50 larger than highest measured concentration	5.44176	-0.0978247	90.6202	107.154	202.807	50,50,25,25,12.5,12.5,6.25,6.25,3.125,3.125,1.5625,1.5625,0.78125,0.78125,0.390625,0.390625,0.1953125,0.1953125	97.0021413276229,91.0465116279071,100.243309002433,108.073196986007,102.361751774352,90.1851851851851,105.613305613306,95.5574030862205,98.5576923076925,92.4976258309592,91.5472779369627,93.4615384615384,99.2897727272729,96.9945355191259,98.8084566695503,98.9810626833232,98.0997624703091,91.9395465994963	0.946
301122	94.2	32.9	61.4	-0.429	136	-2380	2650	3.87	FALSE	inactive	IC50 larger than highest measured concentration	9.2132	0.428829	-77.1642	104.582	135.597	50,50,25,25,12.5,12.5,6.25,6.25,3.125,3.125,1.5625,1.5625,0.78125,0.78125,0.390625,0.390625,0.1953125,0.1953125	26.338329764454,34.5348837209303,58.8807785888078,49.3003229278793,57.2040856010111,32.5925925925924,81.912681912682,60.4497097444903,75.4807692307691,77.8727445394113,79.512893982808,80.7692307692307,82.2443181818181,85.3369763205829,98.0181393291502,89.3010952852922,93.8242280285036,93.1150293870698	1.04e-07
301160	92	35.3	56.6	-0.666	176	-1260	1610	3.75	FALSE	inactive	IC50 larger than highest measured concentration	4.33306	0.665627	-100.122	94.0365	175.69	50,50,25,25,12.5,12.5,6.25,6.25,3.125,3.125,1.5625,1.5625,0.78125,0.78125,0.390625,0.390625,0.1953125,0.1953125	33.1905781584582,35.9302325581396,53.5279805352798,57.4811625403658,65.940811718826,56.2962962962962,81.912681912682,74.2601151086284,80.6089743589743,79.0123456790123,86.6762177650432,81.923076923077,94.4602272727272,93.7158469945355,91.6775943663956,87.0944249626435,91.2114014251783,90.0923593618807	2.09e-12
301171	93.5	45.9	47.5	-0.637	55.1	-177	287	4.26	FALSE	inactive	IC50 larger than highest measured concentration	2.83005	0.636693	-7.54504	96.244	55.0643	50,50,25,25,12.5,12.5,6.25,6.25,3.125,3.125,1.5625,1.5625,0.78125,0.78125,0.390625,0.390625,0.1953125,0.1953125	44.7537473233405,46.8604651162791,61.3138686131387,53.8213132400431,70.6745778824446,62.7777777777777,77.7546777546775,72.6739012590644,83.8141025641027,83.0009496676164,82.9512893982808,85.5769230769231,91.0511363636363,89.7085610200365,92.4726089866793,94.4049637504339,94.5368171021378,90.4282115869018	2.13e-14
301403	90.2	37.9	52.3	-0.829	377	-2110	2860	3.42	FALSE	inactive	IC50 larger than highest measured concentration	7.08104	0.829071	-244.408	90.8423	376.969	50,50,25,25,12.5,12.5,6.25,6.25,3.125,3.125,1.5625,1.5625,0.78125,0.78125,0.390625,0.390625,0.1953125,0.1953125	34.0471092077088,38.9534883720932,69.5863746958638,56.8353067814854,77.6056239129729,63.8888888888889,75.2598752598753,74.8463245747716,96.3141025641028,76.9230769230769,86.6762177650432,86.9230769230769,91.9034090909089,91.1657559198544,98.5438432361128,83.8717102449675,94.5368171021378,81.3602015113351	3e-08
301409	97.5	90.5	6.98	-8.96	0.397	0.139	0.655	6.4	FALSE	inactive	Response Difference lower than 25%	5.83489	8.95857	90.5485	97.5445	0.39704	50,50,25,25,12.5,12.5,6.25,6.25,3.125,3.125,1.5625,1.5625,0.78125,0.78125,0.390625,0.390625,0.1953125,0.1953125	97.4304068522484,90.5813953488372,100.243309002433,86.7599569429493,89.9909797016278,81.6666666666666,92.7234927234927,88.8545683280317,90.5448717948717,90.02849002849,88.9684813753584,93.2692307692306,90.1988636363637,86.4298724954464,89.8217773724198,98.8142794612625,106.650831353919,88.4130982367758	0.33
301415	74.4	-4.03	78.4	-0.293	20.2	-109	149	4.69	TRUE	active		6.38206	0.292617	-98.2163	118.841	20.1555	50,50,25,25,12.5,12.5,6.25,6.25,3.125,3.125,1.5625,1.5625,0.78125,0.78125,0.390625,0.390625,0.1953125,0.1953125	-12.2055674518201,0.581395348837209,2.91970802919709,12.2712594187298,30.9771629811276,16.4814814814814,25.7796257796258,21.5898082545657,43.1089743589744,38.7464387464387,41.6905444126075,43.076923076923,66.0511363636364,61.1111111111112,70.2693498573201,68.591298091678,70.7838479809976,72.9638958858103	5.56e-12
301416	84	90.8	6.81	17	1.09	-0.392	2.56	5.96	FALSE	inactive	Response Difference lower than 25%	3.3015	-17.0462	83.9563	90.7692	1.08526	50,50,25,25,12.5,12.5,6.25,6.25,3.125,3.125,1.5625,1.5625,0.78125,0.78125,0.390625,0.390625,0.1953125,0.1953125	97.8586723768738,86.860465116279,91.9708029197082,89.1280947255111,90.7185450852875,88.7037037037036,88.9812889812888,92.0120923966644,90.5448717948717,87.3694207027541,96.9914040114612,88.0769230769229,83.3806818181818,82.7868852459018,87.4551311911129,83.5331126327598,84.0855106888363,82.5356842989085	0.00253
301761	92.6	97.8	5.23	17.2	1.11	-0.707	2.93	5.95	FALSE	inactive	Response Difference lower than 25%	4.0492	-17.2142	92.5936	97.8272	1.11164	50,50,25,25,12.5,12.5,6.25,6.25,3.125,3.125,1.5625,1.5625,0.78125,0.78125,0.390625,0.390625,0.1953125,0.1953125	92.2912205567451,101.046511627907,101.703163017032,100.32292787944,96.542308980328,89.0740740740739,97.2972972972972,101.283027248804,96.9551282051282,98.5754985754987,96.1318051575931,102.692307692308,87.3579545454547,93.8979963570128,91.6736799664928,91.5158154768792,95.4869358669834,95.6339210747272	0.0716
302113	93	100	7.42	1.88	179			3.75	FALSE	inactive	IC50 larger than highest measured concentration	5.63008	-1.87898	92.9636	181.711	178.736	50,50,25,25,12.5,12.5,6.25,6.25,3.125,3.125,1.5625,1.5625,0.78125,0.78125,0.390625,0.390625,0.1953125,0.1953125	108.565310492505,91.9767441860467,98.7834549878345,92.7879440258342,99.4628331298814,86.2962962962961,98.1288981288983,86.4892745000343,95.6730769230769,88.1291547958215,92.4068767908308,90.7692307692308,94.1761363636362,91.5300546448087,93.2613605671181,101.874739008155,94.0617577197151,89.7565071368598	0.317
302114	92	98.9	6.93	1.78	0.0363			7.44	FALSE	inconclusive	IC50 lower than lowest measured concentration	3.68309	-1.77656	-45.8733	98.919	0.0362825	50,50,25,25,12.5,12.5,6.25,6.25,3.125,3.125,1.5625,1.5625,0.78125,0.78125,0.390625,0.390625,0.1953125,0.1953125	100.428265524625,97.093023255814,97.3236009732361,103.336921420883,95.8131231837873,99.9999999999999,93.9708939708938,105.621152635093,98.5576923076925,96.4862298195633,94.4126074498569,101.730769230769,103.835227272727,94.6265938069218,96.6966379219233,96.6055966713791,90.4988123515441,93.4508816120907	0.0871
302120	98.2	106	7.53	8.31	25.1	10.5	39.7	4.6	FALSE	inactive	Response Difference lower than 25%	5.22188	-8.30816	98.2257	105.779	25.1015	50,50,25,25,12.5,12.5,6.25,6.25,3.125,3.125,1.5625,1.5625,0.78125,0.78125,0.390625,0.390625,0.1953125,0.1953125	105.567451820128,105.93023255814,105.109489051095,98.8159311087191,100.547429485033,92.0370370370369,100.2079002079,97.533156925001,99.1987179487179,95.9164292497626,106.446991404012,91.5384615384616,94.1761363636362,109.1985428051,100.65605342373,91.5135514512404,96.1995249406178,100	0.199
302817									FALSE	inconclusive	Fit did not converge						50,50,25,25,12.5,12.5,6.25,6.25,3.125,3.125,1.5625,1.5625,0.78125,0.78125,0.390625,0.390625,0.1953125,0.1953125	96.5738758029981,111.744186046512,108.029197080292,110.871905274489,102.736607287537,82.7777777777776,101.455301455302,111.539939538017,108.173076923077,98.9553656220323,107.593123209169,99.8076923076924,108.664772727273,107.92349726776,104.095245178438,101.361056746545,107.838479809976,102.350965575147
302837	111	16.9	94.5	-0.93	443	-1580	2470	3.35	FALSE	inactive	IC50 larger than highest measured concentration	8.18311	0.93048	-706.792	111.958	442.776	50,50,25,25,12.5,12.5,6.25,6.25,3.125,3.125,1.5625,1.5625,0.78125,0.78125,0.390625,0.390625,0.1953125,0.1953125	-253.747323340471,12.4418604651163,-109.002433090024,71.0441334768567,76.1348291544687,90.7407407407406,76.0914760914759,100.685128660704,102.083333333333,107.312440645774,108.452722063037,107.692307692308,113.778409090909,112.659380692168,106.731202073066,111.550681471717,116.86460807601,108.732157850546	6.45e-09
303562	116	109	7.29	-2.96	5.47	-8.87	19.8	5.26	FALSE	inactive	Response Difference lower than 25%	10.7195	2.96017	109.077	116.381	5.46937	50,50,25,25,12.5,12.5,6.25,6.25,3.125,3.125,1.5625,1.5625,0.78125,0.78125,0.390625,0.390625,0.1953125,0.1953125	98.715203426124,119.186046511628,114.841849148419,120.990312163617,87.0628936252958,110.37037037037,119.75051975052,108.771663230552,130.929487179487,102.564102564103,119.340974212034,109.038461538461,125.710227272727,114.663023679417,121.265760352609,115.798496686976,112.351543942993,109.571788413098	0.591
303704	98.1	102	4.14	12.8	17.6	-0.948	36.2	4.75	FALSE	inactive	Response Difference lower than 25%	4.29379	-12.7673	98.115	102.26	17.6283	50,50,25,25,12.5,12.5,6.25,6.25,3.125,3.125,1.5625,1.5625,0.78125,0.78125,0.390625,0.390625,0.1953125,0.1953125	95.2890792291218,103.604651162791,103.16301703163,106.996770721206,96.157730989856,95.9259259259259,94.3866943866944,99.9004963493411,102.083333333333,93.8271604938272,96.1318051575931,97.3076923076923,102.698863636364,103.005464480874,99.0781588228617,96.0853738912562,92.6365795724469,104.366078925273	0.342
303745	94.6	216	121	1.14	128	-445	700	3.89	FALSE	inactive	IC50 larger than highest measured concentration	6.98039	-1.14393	94.3277	571.102	127.541	50,50,25,25,12.5,12.5,6.25,6.25,3.125,3.125,1.5625,1.5625,0.78125,0.78125,0.390625,0.390625,0.1953125,0.1953125	226.338329764454,205.232558139535,168.856447688565,151.345532831001,119.102237250051,121.296296296296,120.997920997921,108.772832142747,96.9551282051282,104.843304843305,97.2779369627507,94.4230769230769,90.7670454545453,97.3588342440802,95.8957517017855,98.9840813841749,95.4869358669834,91.4357682619647	2.15e-14
303881	86.3	92.1	5.78	7.75	0.795	0.117	1.47	6.1	FALSE	inactive	Response Difference lower than 25%	5.55841	-7.7475	86.3085	92.0934	0.794971	50,50,25,25,12.5,12.5,6.25,6.25,3.125,3.125,1.5625,1.5625,0.78125,0.78125,0.390625,0.390625,0.1953125,0.1953125	89.7216274089937,93.1395348837209,106.569343065693,85.4682454251884,92.5404293013858,85.9259259259259,93.1392931392933,91.6167078464691,84.7756410256411,98.005698005698,92.9799426934098,91.153846153846,88.2102272727274,89.8907103825138,85.861970430623,81.3153737403213,89.78622327791,88.2451721242653	0.273
303905	91	96.2	5.18	6.87	1.01	-0.505	2.53	6	FALSE	inactive	Response Difference lower than 25%	3.95052	-6.86765	90.9814	96.1571	1.01109	50,50,25,25,12.5,12.5,6.25,6.25,3.125,3.125,1.5625,1.5625,0.78125,0.78125,0.390625,0.390625,0.1953125,0.1953125	94.860813704497,94.3023255813954,96.8369829683697,94.5102260495156,101.28471734598,90.3703703703704,105.197505197505,95.9551254608071,94.3910256410256,93.2573599240267,98.997134670487,93.4615384615384,88.2102272727274,95.1730418943534,91.403586373191,91.6783222060666,66.5083135391925,89.9244332493704	0.12
304056	91	94.9	3.89	0.0284	4.66			5.33	FALSE	inactive	Response Difference lower than 25%	4.79996	-0.0283782	43.6773	142.734	4.66306	50,50,25,25,12.5,12.5,6.25,6.25,3.125,3.125,1.5625,1.5625,0.78125,0.78125,0.390625,0.390625,0.1953125,0.1953125	97.0021413276229,100.813953488372,92.9440389294402,87.8363832077502,93.267994685046,86.1111111111111,100.623700623701,88.6628667279372,93.4294871794873,94.3969610636277,98.1375358166188,92.8846153846154,91.0511363636363,96.448087431694,86.1265838640606,92.8734761849659,92.6365795724469,87.405541561713	0.677
304491	87.9	-0.553	88.4	-0.628	53.1	-212	318	4.27	FALSE	inactive	IC50 larger than highest measured concentration	6.11095	0.628372	-98.0441	93.3632	53.062	50,50,25,25,12.5,12.5,6.25,6.25,3.125,3.125,1.5625,1.5625,0.78125,0.78125,0.390625,0.390625,0.1953125,0.1953125	-8.77944325481799,6.16279069767442,25.7907542579076,16.3616792249731,46.9944041741836,33.8888888888889,55.3014553014553,45.4554885541578,68.4294871794872,56.0303893637228,80.085959885387,77.5000000000001,85.369318181818,84.0619307832423,81.6352014154471,81.6640336887014,87.6484560570073,87.0696893366919	2.74e-13
400248	88.2	33.8	54.4	-0.678	10.9	-14.5	36.3	4.96	TRUE	active		4.96889	0.677805	12.5886	93.113	10.9249	50,50,25,25,12.5,12.5,6.25,6.25,3.125,3.125,1.5625,1.5625,0.78125,0.78125,0.390625,0.390625,0.1953125,0.1953125	29.7644539614561,35.2325581395349,83.6982968369828,49.7308934337998,53.5306095993258,39.4444444444444,64.0332640332641,59.8658381027385,73.8782051282053,67.616334283001,72.0630372492838,75.1923076923077,82.8125000000001,80.2367941712204,85.3390066035927,90.6637871614652,88.8361045130644,84.5507976490344	9.7e-11
400705	89.2	89.5	0.367	0.132	48.6	-3300	3400	4.31	FALSE	inactive	Response Difference lower than 25%	3.98968	-0.131699	88.4773	90.5745	48.625	50,50,25,25,12.5,12.5,6.25,6.25,3.125,3.125,1.5625,1.5625,0.78125,0.78125,0.390625,0.390625,0.1953125,0.1953125	90.578158458244,91.7441860465117,93.4306569343066,88.2669537136704,87.0720759649558,85.7407407407406,86.4864864864865,87.8700520312041,96.3141025641028,83.5707502374169,86.1031518624642,93.6538461538461,89.6306818181816,90.4371584699455,91.4153295729,88.2895789415428,93.8242280285036,83.7111670864819	0.999
400737	43.8	1.54	42.3	-0.622	0.0515	-0.412	0.515	7.29	FALSE	inconclusive	IC50 lower than lowest measured concentration	4.37783	0.621597	-0.462214	145.261	0.0514502	50,50,25,25,12.5,12.5,6.25,6.25,3.125,3.125,1.5625,1.5625,0.78125,0.78125,0.390625,0.390625,0.1953125,0.1953125	3.64025695931478,1.04651162790698,-5.83941605839414,10.5489773950484,2.18728732080934,6.48148148148147,9.97920997920998,-2.45851457560452,10.7371794871795,13.6752136752137,16.7621776504298,13.6538461538461,22.5852272727273,22.8597449908925,31.9689040071712,29.5433963403283,45.3681710213777,42.9051217464315	3.2e-10
400793	95.8	92.4	3.41	-6.38	8.38	-2.5	19.2	5.08	FALSE	inactive	Response Difference lower than 25%	3.85878	6.38215	92.3756	95.7902	8.37521	50,50,25,25,12.5,12.5,6.25,6.25,3.125,3.125,1.5625,1.5625,0.78125,0.78125,0.390625,0.390625,0.1953125,0.1953125	86.723768736617,95.9302325581395,90.0243309002434,98.3853606027986,95.4501506983977,87.9629629629629,93.9708939708938,97.7345020507102,101.121794871795,94.5868945868946,94.9856733524355,99.4230769230768,96.7329545454545,91.712204007286,95.9063205815232,95.7628760169247,95.9619952494064,90.9319899244333	0.339
401070	92	72.8	19.2	-2.1	7.79	-3.2	18.8	5.11	FALSE	inactive	Response Difference lower than 25%	6.29682	2.09592	72.3803	92.0082	7.79437	50,50,25,25,12.5,12.5,6.25,6.25,3.125,3.125,1.5625,1.5625,0.78125,0.78125,0.390625,0.390625,0.1953125,0.1953125	63.5974304068522,75.9302325581394,79.8053527980534,76.6415500538211,83.4239864317427,69.4444444444444,88.1496881496882,79.9831092187721,95.0320512820515,83.0009496676164,101.575931232092,89.6153846153845,93.0397727272726,90.0728597449909,97.479517902508,85.2354083547575,91.9239904988124,87.0696893366919	0.000245
401124	94.8	-1.82	96.7	-1.06	22.3	-22.3	66.9	4.65	TRUE	active		7.97143	1.05971	-43.2707	95.7471	22.2927	50,50,25,25,12.5,12.5,6.25,6.25,3.125,3.125,1.5625,1.5625,0.78125,0.78125,0.390625,0.390625,0.1953125,0.1953125	-71.3062098501071,-7.32558139534884,-45.742092457421,37.67491926803,34.9698603204096,47.2222222222222,56.9646569646569,66.3582686657012,90.5448717948717,86.6096866096867,88.6819484240689,86.1538461538461,97.0170454545456,93.1693989071039,96.6954636019527,89.3093967126348,92.6365795724469,89.0848026868178	5.9e-10
401162	97.4	79.9	17.5	-6.47	3.52	2.07	4.98	5.45	FALSE	inactive	Response Difference lower than 25%	3.68002	6.46805	79.9086	97.3717	3.52038	50,50,25,25,12.5,12.5,6.25,6.25,3.125,3.125,1.5625,1.5625,0.78125,0.78125,0.390625,0.390625,0.1953125,0.1953125	82.441113490364,78.7209302325581,80.778588807786,82.0236813778256,78.3261675074809,77.7777777777776,75.6756756756759,84.3186045526206,94.3910256410256,89.4586894586895,101.002865329513,90.1923076923078,103.267045454545,94.808743169399,95.1113059612395,100.34048430024,97.1496437054635,96.8094038623006	7.09e-08
401189	110	49.7	59.9	-0.575	29.9			4.52	TRUE	active		10.0885	0.574956	0.573173	115.646	29.8801	50,50,25,25,12.5,12.5,6.25,6.25,3.125,3.125,1.5625,1.5625,0.78125,0.78125,0.390625,0.390625,0.1953125,0.1953125	0.642398286937894,63.6046511627907,49.1484184914842,58.9881593110873,70.6589138912597,78.5185185185184,58.2120582120582,80.3656357348148,102.403846153846,100.094966761634,101.002865329513,99.8076923076924,108.948863636364,103.734061930783,105.414006505733,110.35854619367,102.375296912114,104.869857262804	3.4e-06
401386	112	25.2	86.4	-0.856	19.4	-25.7	64.5	4.71	TRUE	active		8.08762	0.856276	-14.3373	114.121	19.4399	50,50,25,25,12.5,12.5,6.25,6.25,3.125,3.125,1.5625,1.5625,0.78125,0.78125,0.390625,0.390625,0.1953125,0.1953125	11.3490364025696,39.1860465116278,38.4428223844283,48.8697524219591,59.3840810638551,60.7407407407407,76.0914760914759,80.9661643753553,97.2756410256412,95.7264957264959,105.300859598854,95.7692307692307,108.664772727273,88.7978142076503,116.517984710354,110.53111525903,112.589073634205,112.930310663308	2.76e-11
401434	108	6.86	101	-1.07	3.59	2.23	4.94	5.44	TRUE	active		6.44491	1.06843	0.504484	112.974	3.58621	50,50,25,25,12.5,12.5,6.25,6.25,3.125,3.125,1.5625,1.5625,0.78125,0.78125,0.390625,0.390625,0.1953125,0.1953125	5.35331905781586,8.25581395348839,12.1654501216545,18.2992465016146,11.6715639144854,24.4444444444444,54.4698544698545,38.7544071642627,62.0192307692307,57.1699905033238,82.0916905444127,70.576923076923,93.8920454545456,102.459016393443,101.714898597471,105.438315363678,109.976247030879,104.198152812763	1.09e-14
401492	101	11.4	89.8	-0.653	8.4	-3.39	20.2	5.08	TRUE	active		5.86563	0.653153	-19.7865	111.588	8.40088	50,50,25,25,12.5,12.5,6.25,6.25,3.125,3.125,1.5625,1.5625,0.78125,0.78125,0.390625,0.390625,0.1953125,0.1953125	9.63597430406853,11.7441860465116,25.3041362530414,29.9246501614639,28.0512374553036,32.4074074074074,54.054054054054,56.7138663670355,66.5064102564104,71.9848053181387,77.2206303724928,78.6538461538461,85.369318181818,86.4298724954464,100.133089596699,92.529092729459,112.589073634205,91.7716204869858	6.33e-14
401820	96.5	81.2	15.3	-3.1	1.29	0.371	2.21	5.89	FALSE	inactive	Response Difference lower than 25%	5.0777	3.09909	81.1749	96.4954	1.29084	50,50,25,25,12.5,12.5,6.25,6.25,3.125,3.125,1.5625,1.5625,0.78125,0.78125,0.390625,0.390625,0.1953125,0.1953125	74.3040685224839,83.6046511627908,80.2919708029197,81.8083961248653,90.3469303978652,74.8148148148146,83.9916839916837,79.5862635283321,89.2628205128204,76.3532763532764,88.9684813753584,83.4615384615385,92.471590909091,95.9016393442623,96.172499774922,96.2669990591714,101.900237529691,90.4282115869018	0.000148
401849	92	83	9.05	-7.25	4.81	-0.624	10.2	5.32	FALSE	inactive	Response Difference lower than 25%	6.39256	7.25376	82.9953	92.0474	4.80771	50,50,25,25,12.5,12.5,6.25,6.25,3.125,3.125,1.5625,1.5625,0.78125,0.78125,0.390625,0.390625,0.1953125,0.1953125	81.1563169164883,85.9302325581395,87.104622871046,78.794402583423,84.1477708520131,81.1111111111111,84.8232848232849,83.1298208495945,89.9038461538463,95.536562203229,94.9856733524355,92.6923076923076,96.4488636363635,86.2477231329691,83.2213162561112,106.635481809812,80.0475059382423,94.1225860621326	0.0396
401858	86.9	74.2	12.7	-1.62	1.58	-1.16	4.31	5.8	FALSE	inactive	Response Difference lower than 25%	3.39433	1.6215	74.1229	87.3152	1.57617	50,50,25,25,12.5,12.5,6.25,6.25,3.125,3.125,1.5625,1.5625,0.78125,0.78125,0.390625,0.390625,0.1953125,0.1953125	73.4475374732336,74.5348837209303,79.3187347931877,74.9192680301397,74.6796983871493,70.3703703703704,74.4282744282742,73.6657232571152,81.2500000000001,74.264007597341,81.2320916905446,81.923076923077,79.4034090909092,89.7085610200365,82.4294331557501,83.3582795417612,90.2612826603327,88.077246011755	2.78e-05
401922	86	90.7	4.76	1.26	1420			2.85	FALSE	inactive	IC50 larger than highest measured concentration	7.0201	-1.25915	85.9795	412.855	1421.07	50,50,25,25,12.5,12.5,6.25,6.25,3.125,3.125,1.5625,1.5625,0.78125,0.78125,0.390625,0.390625,0.1953125,0.1953125	98.715203426124,81.0465116279071,102.676399026764,79.870828848224,92.9093433006729,77.9629629629629,86.9022869022871,80.1771486432582,85.7371794871795,82.4311490978159,84.6704871060171,83.2692307692308,87.6420454545453,85.3369763205829,90.0961768056147,92.5328661055238,88.3610451306414,83.7111670864819	0.797
402113	93.1	259	165	0.916	155	-488	797	3.81	FALSE	inactive	IC50 larger than highest measured concentration	6.64101	-0.916147	91.7147	728.031	154.715	50,50,25,25,12.5,12.5,6.25,6.25,3.125,3.125,1.5625,1.5625,0.78125,0.78125,0.390625,0.390625,0.1953125,0.1953125	269.593147751606,246.860465116279,195.133819951338,194.617868675995,151.543983406972,137.592592592592,134.303534303534,117.847974202108,113.301282051282,107.312440645774,102.43553008596,99.6153846153846,100.426136363636,95.719489981785,94.8455182078313,91.6803346733011,90.2612826603327,93.7867338371118	0
402538	75.6	1.14	74.4	-0.924	1.56	1	2.11	5.81	TRUE	active		2.93167	0.923604	-2.3488	87.0371	1.55597	50,50,25,25,12.5,12.5,6.25,6.25,3.125,3.125,1.5625,1.5625,0.78125,0.78125,0.390625,0.390625,0.1953125,0.1953125	2.78372591006425,5.23255813953489,1.94647201946472,-0.43057050592035,5.10132981883784,9.25925925925924,19.1268191268191,19.8224130146684,29.3269230769231,29.8195631528965,43.6962750716331,36.9230769230768,59.2329545454545,54.1894353369762,66.5792450688348,68.2499333370228,76.2470308788598,75.1469353484468	0
402606	87.2	74.4	12.8	-8.41	12.7	9.94	15.4	4.9	FALSE	inactive	Response Difference lower than 25%	2.66163	8.40645	74.3559	87.1895	12.6719	50,50,25,25,12.5,12.5,6.25,6.25,3.125,3.125,1.5625,1.5625,0.78125,0.78125,0.390625,0.390625,0.1953125,0.1953125	74.7323340471093,54.3023255813955,77.3722627737229,71.0441334768567,85.2512720241117,77.0370370370369,89.3970893970893,84.7163269272075,84.7756410256411,87.9392212725546,86.1031518624642,91.153846153846,87.9261363636364,88.0692167577413,87.1819060778886,85.9141129295987,86.4608076009502,86.5659109991604	2.25e-06
402745	90.1	30.9	59.2	-2.72	22.7	15.1	30.4	4.64	TRUE	active		4.79006	2.71624	23.9552	90.0773	22.7423	50,50,25,25,12.5,12.5,6.25,6.25,3.125,3.125,1.5625,1.5625,0.78125,0.78125,0.390625,0.390625,0.1953125,0.1953125	-9.20770877944324,31.046511627907,43.7956204379562,61.3562970936491,84.5080426492671,75.1851851851851,88.9812889812888,84.3153900440825,94.0705128205127,85.6600189933523,91.5472779369627,89.423076923077,90.4829545454547,91.3479052823317,95.6424900280662,88.2918429671816,87.8859857482188,87.7413937867339	1.32e-10
402809	89.5	88	1.48	-1.85	1.77			5.75	FALSE	inactive	Response Difference lower than 25%	5.24222	1.84527	87.9706	89.4812	1.77104	50,50,25,25,12.5,12.5,6.25,6.25,3.125,3.125,1.5625,1.5625,0.78125,0.78125,0.390625,0.390625,0.1953125,0.1953125	94.0042826552462,85.9302325581395,93.9172749391729,81.3778256189451,85.2539727122468,81.6666666666666,97.7130977130978,87.0845430356941,93.4294871794873,81.2915479582146,86.3896848137537,87.3076923076921,93.6079545454546,90.6193078324227,85.8588389107008,91.343749528328,87.8859857482188,89.9244332493704	0.961
402833	91.9	88.3	3.59	-8.97	10.2	-7.8	28.1	4.99	FALSE	inactive	Response Difference lower than 25%	5.33714	8.97373	88.3451	91.9336	10.1707	50,50,25,25,12.5,12.5,6.25,6.25,3.125,3.125,1.5625,1.5625,0.78125,0.78125,0.390625,0.390625,0.1953125,0.1953125	94.0042826552462,85.2325581395349,91.9708029197082,82.4542518837458,97.2817573917833,79.9999999999999,96.8814968814966,90.2406059640823,90.5448717948717,94.3969610636277,92.1203438395417,89.2307692307692,99.0056818181818,90.6193078324227,95.1097402012786,91.5165701520922,87.6484560570073,85.8942065491184	0.57
402849	92.8	94.2	1.45	0.028	59.5			4.23	FALSE	inactive	IC50 larger than highest measured concentration	4.96182	-0.0280019	75.6102	112.956	59.4924	50,50,25,25,12.5,12.5,6.25,6.25,3.125,3.125,1.5625,1.5625,0.78125,0.78125,0.390625,0.390625,0.1953125,0.1953125	91.4346895074948,90.8139534883722,104.622871046229,93.2185145317544,92.1720554397259,87.0370370370369,96.0498960498961,99.1103117050484,94.7115384615386,89.2687559354226,99.2836676217765,86.9230769230769,95.0284090909093,92.9872495446266,96.6974208019039,93.5539416686372,90.7363420427556,89.5885810243493	0.977
402967	93.5	84.4	9.07	-11.4	9.57	4.05	15.1	5.02	FALSE	inactive	Response Difference lower than 25%	3.1603	11.4071	84.4045	93.4722	9.5719	50,50,25,25,12.5,12.5,6.25,6.25,3.125,3.125,1.5625,1.5625,0.78125,0.78125,0.390625,0.390625,0.1953125,0.1953125	85.8672376873661,83.3720930232558,86.6180048661803,82.6695371367061,83.8047834588255,84.8148148148146,100.623700623701,93.3867331388068,89.5833333333334,91.7378917378918,95.8452722063036,89.423076923077,96.4488636363635,90.6193078324227,93.0010529735738,90.6640387198695,96.6745843230405,93.6188077246012	8.83e-05
403136	105	220	114	1.09	14.8	6.75	22.9	4.83	TRUE	active		5.30673	-1.0934	104.174	250.072	14.8335	50,50,25,25,12.5,12.5,6.25,6.25,3.125,3.125,1.5625,1.5625,0.78125,0.78125,0.390625,0.390625,0.1953125,0.1953125	225.481798715204,212.674418604651,205.352798053528,193.110871905274,173.772267173676,160.925925925926,142.619542619543,149.015556760184,129.00641025641,133.143399810067,110.171919770774,111.346153846154,110.085227272727,109.1985428051,105.941667612647,106.449831707427,106.413301662708,108.564231738035	1.11e-16
403265	115	67.2	47.4	-0.699	6.84	-18.4	32.1	5.16	TRUE	active		8.42626	0.69919	54.166	119.648	6.83835	50,50,25,25,12.5,12.5,6.25,6.25,3.125,3.125,1.5625,1.5625,0.78125,0.78125,0.390625,0.390625,0.1953125,0.1953125	58.0299785867238,67.7906976744185,93.4306569343066,75.9956942949407,77.5910401970422,62.9629629629629,84.4074844074843,91.0229004510539,94.3910256410256,103.893637226971,109.025787965616,97.3076923076923,104.403409090909,106.830601092896,110.707449494455,114.603845824885,114.726840855107,114.273719563392	6.05e-07
403372	111	25.2	86.2	-1.3	11	5.84	16.3	4.96	TRUE	active		5.17526	1.29829	12.9578	111.923	11.047	50,50,25,25,12.5,12.5,6.25,6.25,3.125,3.125,1.5625,1.5625,0.78125,0.78125,0.390625,0.390625,0.1953125,0.1953125	19.4860813704497,27.3255813953489,37.4695863746959,46.286329386437,53.1914031695274,61.8518518518519,70.6860706860708,81.7540111952566,100.801282051282,99.9050332383667,106.446991404012,102.692307692308,101.846590909091,115.209471766849,108.573318667382,110.191762971609,113.064133016627,110.07556675063	5.11e-15
403392	109	282	173	0.905	534	-1310	2380	3.27	FALSE	inactive	IC50 larger than highest measured concentration	10.4012	-0.904522	107.545	1763.88	533.858	50,50,25,25,12.5,12.5,6.25,6.25,3.125,3.125,1.5625,1.5625,0.78125,0.78125,0.390625,0.390625,0.1953125,0.1953125	377.087794432548,285.93023255814,183.941605839416,220.452099031216,156.295574112284,150.37037037037,140.956340956341,146.646463967551,128.044871794872,132.9534662868,123.065902578797,123.846153846154,112.926136363636,107.559198542805,101.453808123946,100.339478066623,109.501187648456,103.862300587741	4.3e-12
403521	92.4	97.3	4.84	12.1	2.62	-0.231	5.47	5.58	FALSE	inactive	Response Difference lower than 25%	3.43178	-12.0733	92.4484	97.2893	2.61946	50,50,25,25,12.5,12.5,6.25,6.25,3.125,3.125,1.5625,1.5625,0.78125,0.78125,0.390625,0.390625,0.1953125,0.1953125	93.5760171306207,96.6279069767441,103.16301703163,95.156081808396,95.0763754604672,95.1851851851851,99.3762993762994,100.088983440898,96.9551282051282,96.67616334283,87.8223495702008,93.0769230769231,93.6079545454546,92.8051001821493,89.2995964253701,94.9123570519367,98.8123515439432,89.2527287993284	0.0361
403958	89	203	114	1.66	4.99	0.894	9.09	5.3	TRUE	active		24.7176	-1.66067	88.4573	205.475	4.99099	50,50,25,25,12.5,12.5,6.25,6.25,3.125,3.125,1.5625,1.5625,0.78125,0.78125,0.390625,0.390625,0.1953125,0.1953125	238.329764453962,173.837209302326,235.036496350365,156.297093649085,207.298069548121,152.962962962963,190.02079002079,139.74842087268,127.403846153846,113.390313390313,107.30659025788,95.7692307692307,97.8693181818182,103.734061930783,94.5844277343063,80.1260056047212,88.3610451306414,87.0696893366919	1.36e-06
404221	91.2	67.5	23.7	-1.98	198	-1760	2160	3.7	FALSE	inactive	IC50 larger than highest measured concentration	4.75097	1.98443	-295.374	91.1938	197.925	50,50,25,25,12.5,12.5,6.25,6.25,3.125,3.125,1.5625,1.5625,0.78125,0.78125,0.390625,0.390625,0.1953125,0.1953125	64.8822269807282,69.8837209302325,89.5377128953771,83.1001076426265,87.4431505147513,83.3333333333331,101.039501039501,89.832947835832,88.621794871795,86.4197530864197,94.4126074498569,93.2692307692306,93.0397727272726,94.0801457194901,96.1709340149607,89.3046171029527,87.4109263657958,85.5583543240973	1.32e-05
404225	89.3	95	5.7	0.0578	5.07	-491	501	5.29	FALSE	inactive	Response Difference lower than 25%	4.02672	-0.0577804	57.04	128.346	5.06948	50,50,25,25,12.5,12.5,6.25,6.25,3.125,3.125,1.5625,1.5625,0.78125,0.78125,0.390625,0.390625,0.1953125,0.1953125	97.8586723768738,92.4418604651163,102.189781021898,91.280947255113,91.8096230919636,87.2222222222221,95.218295218295,91.2230766645675,91.826923076923,93.6372269705603,86.9627507163323,94.6153846153847,93.0397727272726,93.7158469945355,87.1932578376073,93.2150924980252,84.7980997624704,91.2678421494544	0.233
404232	91	96.6	5.65	0.103	1.74	-221	225	5.76	FALSE	inactive	Response Difference lower than 25%	5.04802	-0.102694	73.2247	113.202	1.74469	50,50,25,25,12.5,12.5,6.25,6.25,3.125,3.125,1.5625,1.5625,0.78125,0.78125,0.390625,0.390625,0.1953125,0.1953125	97.8586723768738,93.3720930232559,102.676399026764,91.280947255113,103.461471983061,89.8148148148146,96.0498960498961,91.0214393108094,100.480769230769,86.2298195631531,90.4011461318051,92.8846153846154,92.1874999999999,92.2586520947177,98.015007809228,92.7079507549267,90.7363420427556,87.0696893366919	0.424
404253	90.9	289	198	1.25	36.8	2.03	71.6	4.43	TRUE	active		3.82005	-1.24667	90.4012	425.234	36.826	50,50,25,25,12.5,12.5,6.25,6.25,3.125,3.125,1.5625,1.5625,0.78125,0.78125,0.390625,0.390625,0.1953125,0.1953125	380.51391862955,289.418604651163,243.795620437956,191.173304628633,158.102334474824,134.62962962963,132.224532224532,119.235180750354,106.570512820513,99.5251661918328,97.8510028653294,94.0384615384614,94.4602272727272,94.4444444444445,90.6183577526647,92.3618063905897,91.9239904988124,90.0923593618807	1.11e-16
404313	87.8	89.8	2.04	-0.0202	4110			2.39	FALSE	inactive	IC50 larger than highest measured concentration	5.79879	0.0202148	128.025	54.8354	4112.22	50,50,25,25,12.5,12.5,6.25,6.25,3.125,3.125,1.5625,1.5625,0.78125,0.78125,0.390625,0.390625,0.1953125,0.1953125	18.2012847965739,81.0465116279071,102.676399026764,88.2669537136704,87.8050427248863,82.4074074074074,95.218295218295,92.4036779822236,89.9038461538463,85.4700854700856,86.9627507163323,89.6153846153845,89.9147727272726,90.6193078324227,84.0143736764436,83.7059332565242,92.6365795724469,85.5583543240973	0.967
404408	89.3	82.5	6.77	-6.51	10.7	-0.344	21.7	4.97	FALSE	inactive	Response Difference lower than 25%	3.47543	6.50758	82.5041	89.2768	10.6721	50,50,25,25,12.5,12.5,6.25,6.25,3.125,3.125,1.5625,1.5625,0.78125,0.78125,0.390625,0.390625,0.1953125,0.1953125	85.0107066381159,83.1395348837208,85.1581508515812,76.6415500538211,86.7155851310916,82.0370370370369,91.4760914760916,86.2826692694443,95.0320512820515,93.0674264007597,87.2492836676218,87.8846153846154,85.6534090909091,85.5191256830602,91.4110237330068,91.3434979699237,86.6983372921617,89.2527287993284	0.00852
404661	90.8	83.4	7.42	-12.7	1.71	0.233	3.19	5.77	FALSE	inactive	Response Difference lower than 25%	4.25017	12.6551	83.3654	90.7822	1.7105	50,50,25,25,12.5,12.5,6.25,6.25,3.125,3.125,1.5625,1.5625,0.78125,0.78125,0.390625,0.390625,0.1953125,0.1953125	91.4346895074948,84.5348837209303,89.5377128953771,83.3153928955865,81.2439909688987,75.7407407407407,84.4074844074843,80.5713642812577,83.8141025641027,79.0123456790123,87.8223495702008,90.1923076923078,89.0625,90.0728597449909,94.0555923074215,86.7633741025653,95.4869358669834,89.2527287993284	0.0102
404666	87.5	88.1	0.651	0.138	28.4	-2020	2080	4.55	FALSE	inactive	Response Difference lower than 25%	8.29385	-0.137542	86.2846	89.8189	28.41	50,50,25,25,12.5,12.5,6.25,6.25,3.125,3.125,1.5625,1.5625,0.78125,0.78125,0.390625,0.390625,0.1953125,0.1953125	95.2890792291218,82.2093023255813,105.109489051095,78.1485468245426,95.0823169743652,78.8888888888889,91.4760914760916,84.119305023254,75.1602564102566,82.4311490978159,89.541547277937,86.9230769230769,96.4488636363635,87.704918032787,93.528714080488,83.7054301397155,89.0736342042755,85.390428211587	1
404683	92.8	82.3	10.4	-6.21	2.72	1.29	4.16	5.57	FALSE	inactive	Response Difference lower than 25%	3.64416	6.2118	82.334	92.7795	2.72484	50,50,25,25,12.5,12.5,6.25,6.25,3.125,3.125,1.5625,1.5625,0.78125,0.78125,0.390625,0.390625,0.1953125,0.1953125	88.0085653104926,80.1162790697675,88.564476885645,81.1625403659849,80.1496721364602,77.5925925925926,83.9916839916837,79.1859111013053,84.4551282051282,86.4197530864197,95.8452722063036,89.6153846153845,97.8693181818182,93.1693989071039,94.049720707567,90.6705792383817,89.311163895487,91.0999160369438	7.36e-05
404769	94.1	84.6	9.5	-2.85	5.08	-2.71	12.9	5.29	FALSE	inactive	Response Difference lower than 25%	5.7581	2.84762	84.5854	94.1012	5.07655	50,50,25,25,12.5,12.5,6.25,6.25,3.125,3.125,1.5625,1.5625,0.78125,0.78125,0.390625,0.390625,0.1953125,0.1953125	91.8629550321197,78.2558139534885,89.5377128953771,81.8083961248653,86.343430306042,79.6296296296297,93.5550935550938,85.2990296567635,96.6346153846153,84.5204178537513,101.002865329513,90.576923076923,100.710227272727,87.8870673952643,91.1432787796467,94.0570584772665,98.5748218527317,90.0923593618807	0.0278
404880	98	33.7	64.3	-1.08	11.2	-1.9	24.4	4.95	TRUE	active		9.29057	1.08257	20.6903	98.9232	11.238	50,50,25,25,12.5,12.5,6.25,6.25,3.125,3.125,1.5625,1.5625,0.78125,0.78125,0.390625,0.390625,0.1953125,0.1953125	31.4775160599572,47.3255813953488,28.7104622871047,33.5844994617869,66.3005433784527,62.5925925925924,80.2494802494804,71.4991445023868,83.4935897435898,83.0009496676164,88.9684813753584,70.1923076923078,102.414772727273,95.1730418943534,102.239819624453,96.9414271411394,98.3372921615202,98.4886649874055	1.64e-08
404929	116	112	4.45	-0.551	0.00593	-0.038	0.0499	8.23	FALSE	inconclusive	IC50 lower than lowest measured concentration	4.4827	0.551084	111.57	148.496	0.00592983	50,50,25,25,12.5,12.5,6.25,6.25,3.125,3.125,1.5625,1.5625,0.78125,0.78125,0.390625,0.390625,0.1953125,0.1953125	112.847965738758,113.837209302326,111.435523114355,112.37890204521,109.647128088237,106.111111111111,108.108108108108,115.67847316689,120.673076923077,121.747388414055,111.031518624642,106.730769230769,110.9375,113.205828779599,114.930695549719,114.608373876163,118.052256532067,116.456759026029	0.521
405081	113	111	2.03	-0.201	4.59	-13.7	22.9	5.34	FALSE	inactive	Response Difference lower than 25%	3.98942	0.200502	108.477	115.995	4.58801	50,50,25,25,12.5,12.5,6.25,6.25,3.125,3.125,1.5625,1.5625,0.78125,0.78125,0.390625,0.390625,0.1953125,0.1953125	105.567451820128,115,114.355231143552,118.837459634015,110.745768021692,107.962962962963,113.513513513513,109.368977362554,110.096153846154,108.641975308642,115.616045845272,108.461538461538,116.903409090909,111.566484517304,116.777900863908,115.965531467441,111.638954869359,111.754827875735	0.891
405097	104	92.1	11.7	-0.041	4.36	-343	352	5.36	FALSE	inactive	Response Difference lower than 25%	3.68884	0.0410454	-5.46471	200.036	4.36254	50,50,25,25,12.5,12.5,6.25,6.25,3.125,3.125,1.5625,1.5625,0.78125,0.78125,0.390625,0.390625,0.1953125,0.1953125	84.1541755888651,94.3023255813954,97.3236009732361,97.9547900968784,93.6180038673853,92.7777777777776,95.218295218295,101.279228284168,98.5576923076925,100.664767331434,96.1318051575931,98.2692307692308,100.142045454545,101.001821493625,100.663490783546,101.364327005801,109.026128266034,101.343408900084	0.00155
405098	98.1	37.1	61	-1.21	6.41	1.39	11.4	5.19	TRUE	active		7.97167	1.20583	31.8543	99.0569	6.40839	50,50,25,25,12.5,12.5,6.25,6.25,3.125,3.125,1.5625,1.5625,0.78125,0.78125,0.390625,0.390625,0.1953125,0.1953125	32.762312633833,38.2558139534883,48.1751824817519,46.9321851453175,47.3616977605894,42.5925925925924,70.6860706860708,80.1771486432582,78.0448717948717,61.3485280151948,89.2550143266475,99.9999999999999,93.0397727272726,91.8943533697633,99.3380749764158,97.797983507831,98.0997624703091,94.7942905121746	1.74e-09
405104	90.3	96.7	6.39	2.77	7.52	-42.3	57.3	5.12	FALSE	inactive	Response Difference lower than 25%	8.61254	-2.76837	90.2694	96.6932	7.52355	50,50,25,25,12.5,12.5,6.25,6.25,3.125,3.125,1.5625,1.5625,0.78125,0.78125,0.390625,0.390625,0.1953125,0.1953125	100.428265524625,89.186046511628,111.922141119221,84.1765339074272,99.457971891238,93.1481481481481,90.6444906444905,91.2195699279804,104.00641025641,85.6600189933523,95.8452722063036,74.6153846153847,92.755681818182,89.1621129326049,88.7688037985337,89.137079205679,97.8622327790976,88.4130982367758	0.554
405105	86.6	93.6	7.01	1.58	0.0434			7.36	FALSE	inconclusive	IC50 lower than lowest measured concentration	4.51987	-1.57614	11.4886	93.5676	0.0434035	50,50,25,25,12.5,12.5,6.25,6.25,3.125,3.125,1.5625,1.5625,0.78125,0.78125,0.390625,0.390625,0.1953125,0.1953125	94.0042826552462,91.0465116279071,103.16301703163,93.8643702906351,90.350711361255,85.7407407407406,101.039501039501,88.8525227316894,96.3141025641028,92.3076923076923,94.699140401146,90.1923076923078,95.0284090909093,89.7085610200365,92.2079955532417,91.5170732689009,85.748218527316,86.9017632241813	0.188
405112	85.6	93.9	8.27	7.46	2.54	-0.378	5.45	5.6	FALSE	inactive	Response Difference lower than 25%	3.45567	-7.46382	85.6418	93.9141	2.53501	50,50,25,25,12.5,12.5,6.25,6.25,3.125,3.125,1.5625,1.5625,0.78125,0.78125,0.390625,0.390625,0.1953125,0.1953125	92.7194860813705,95.6976744186046,95.8637469586377,88.2669537136704,95.0785360109754,87.2222222222221,96.0498960498961,100.492842604512,93.1089743589743,91.7378917378918,85.8166189111747,86.1538461538461,83.9488636363638,83.1511839708561,84.0178966363562,86.4189906470584,90.0237529691212,86.062132661629	0.000479
405165	86.9	15.7	71.3	-1.15	6.65	2.2	11.1	5.18	TRUE	active		7.01144	1.14671	8.46345	88.2942	6.6543	50,50,25,25,12.5,12.5,6.25,6.25,3.125,3.125,1.5625,1.5625,0.78125,0.78125,0.390625,0.390625,0.1953125,0.1953125	14.3468950749465,16.1627906976744,24.8175182481752,19.8062432723358,42.2687400749711,30.7407407407407,62.3700623700624,38.1597230847009,59.4551282051281,60.3988603988605,87.5358166189113,70,83.0965909090908,84.2440801457196,87.7220932644921,85.7402860722174,78.6223277909741,89.0848026868178	1.93e-11
405185	91.3	30	61.3	-0.455	56.9	-723	837	4.24	FALSE	inactive	IC50 larger than highest measured concentration	6.50843	0.454532	-46.0584	101.744	56.8697	50,50,25,25,12.5,12.5,6.25,6.25,3.125,3.125,1.5625,1.5625,0.78125,0.78125,0.390625,0.390625,0.1953125,0.1953125	35.3319057815846,21.9767441860465,53.0413625304137,40.4736275565124,47.3611576229623,42.2222222222222,73.1808731808731,57.6907847345911,74.5192307692307,71.2250712250713,76.6475644699142,73.6538461538462,83.6647727272728,86.6120218579235,82.4282588357792,86.5945784132703,95.9619952494064,90.4282115869018	4.08e-10
405319	85.9	23.9	62	-1.13	23	-28.7	74.8	4.64	TRUE	active		9.17353	1.1343	-1.98085	86.2433	23.0199	50,50,25,25,12.5,12.5,6.25,6.25,3.125,3.125,1.5625,1.5625,0.78125,0.78125,0.390625,0.390625,0.1953125,0.1953125	43.0406852248394,4.76744186046512,38.4428223844283,41.1194833153928,57.9408333243308,57.2222222222222,76.0914760914759,63.7965975888264,79.0064102564105,73.8841405508072,77.2206303724928,80.5769230769232,96.1647727272725,88.7978142076503,92.7380053000975,82.3477694316288,76.2470308788598,83.5432409739716	4.34e-08
405369	88.7	90.2	1.47	0.0176	777000	777000	777000	0.11	FALSE	inactive	IC50 larger than highest measured concentration	5.06636	-0.0175634	62.2212	123.345	776992	50,50,25,25,12.5,12.5,6.25,6.25,3.125,3.125,1.5625,1.5625,0.78125,0.78125,0.390625,0.390625,0.1953125,0.1953125	88.0085653104926,87.325581395349,95.8637469586377,90.4198062432723,93.9933995181974,82.5925925925924,99.7920997921,84.1216428476454,87.3397435897437,87.7492877492877,86.9627507163323,90.9615384615385,94.7443181818183,85.8834244080145,88.2419255716002,94.0603287365227,83.8479809976248,88.4130982367758	0.977
405386	90.8	53.9	36.9	-0.487	282	-3000	3560	3.55	FALSE	inactive	IC50 larger than highest measured concentration	8.02052	0.48657	-40.6185	94.6001	281.956	50,50,25,25,12.5,12.5,6.25,6.25,3.125,3.125,1.5625,1.5625,0.78125,0.78125,0.390625,0.390625,0.1953125,0.1953125	46.8950749464668,58.7209302325583,63.2603406326034,67.1689989235738,83.4266871198783,50.3703703703704,84.4074844074843,74.4611680062886,87.3397435897437,81.2915479582146,81.2320916905446,79.8076923076924,80.8238636363634,84.4262295081967,91.6744628464734,92.0174229350827,96.1995249406178,88.9168765743073	1.99e-05
405409	89.4	94.4	5	0.0311	22800	-6040000	6080000	1.64	FALSE	inactive	IC50 larger than highest measured concentration	7.97877	-0.0310736	40.827	159.289	22810.7	50,50,25,25,12.5,12.5,6.25,6.25,3.125,3.125,1.5625,1.5625,0.78125,0.78125,0.390625,0.390625,0.1953125,0.1953125	94.4325481798716,88.4883720930231,115.328467153284,82.6695371367061,97.2671736758526,84.6296296296296,92.3076923076921,87.0775295625199,99.5192307692308,96.1063627730295,88.1088825214899,85.9615384615384,95.8806818181819,89.8907103825138,88.4971444452707,91.6841080493658,88.1235154394299,88.7489504617969	0.819
405569	92.9	297	204	0.957	101	-307	509	4	FALSE	inactive	IC50 larger than highest measured concentration	11.1662	-0.956793	91.4086	699.305	100.855	50,50,25,25,12.5,12.5,6.25,6.25,3.125,3.125,1.5625,1.5625,0.78125,0.78125,0.390625,0.390625,0.1953125,0.1953125	392.505353319057,296.162790697675,243.30900243309,197.416576964478,169.766066393717,150,142.619542619543,124.950576931226,116.185897435897,105.792972459639,108.739255014327,98.4615384615383,100.142045454545,100.273224043716,95.3696563548326,94.227615075392,89.311163895487,89.7565071368598	5.14e-13
405578	96.1	92.8	3.32	-2.51	3.74	-42.6	50.1	5.43	FALSE	inactive	Response Difference lower than 25%	5.09064	2.50962	92.8105	96.1387	3.73826	50,50,25,25,12.5,12.5,6.25,6.25,3.125,3.125,1.5625,1.5625,0.78125,0.78125,0.390625,0.390625,0.1953125,0.1953125	99.1434689507495,91.2790697674418,98.7834549878345,87.4058127018297,92.9028616491481,82.9629629629629,94.802494802495,99.6997356797297,93.7500000000002,91.1680911680913,96.9914040114612,96.3461538461537,101.846590909091,99.3624772313297,90.3541357592175,95.425787755143,98.0997624703091,91.9395465994963	0.627
405579	105	87.4	17.4	-3.43	1.33	0.852	1.8	5.88	FALSE	inactive	Response Difference lower than 25%	2.96473	3.43459	87.4036	104.811	1.32753	50,50,25,25,12.5,12.5,6.25,6.25,3.125,3.125,1.5625,1.5625,0.78125,0.78125,0.390625,0.390625,0.1953125,0.1953125	90.1498929336186,90.8139534883722,91.4841849148418,85.8988159311086,88.5277468699026,82.5925925925924,84.8232848232849,84.3150978160338,87.3397435897437,90.02849002849,90.9742120343841,96.5384615384615,103.267045454545,101.366120218579,107.000904226377,101.867695372835,102.850356294537,107.052896725441	1.12e-08
405586	119	925	806	0.994	116	-157	389	3.94	FALSE	inactive	IC50 larger than highest measured concentration	11.7138	-0.994455	114.745	2793.2	115.72	50,50,25,25,12.5,12.5,6.25,6.25,3.125,3.125,1.5625,1.5625,0.78125,0.78125,0.390625,0.390625,0.1953125,0.1953125	1323.55460385439,925.697674418604,780.048661800488,558.449946178688,373.769566485541,317.222222222222,283.575883575884,238.562413336119,187.339743589744,178.537511870845,151.146131805158,140.576923076923,139.630681818182,133.424408014572,122.322648326398,127.174722405301,121.140142517815,118.639798488665	0
405626	109	106	3.48	-0.0744	0.831			6.08	FALSE	inactive	Response Difference lower than 25%	7.70447	0.0744283	91.4544	125.391	0.830625	50,50,25,25,12.5,12.5,6.25,6.25,3.125,3.125,1.5625,1.5625,0.78125,0.78125,0.390625,0.390625,0.1953125,0.1953125	94.4325481798716,111.511627906977,104.622871046229,109.795479009688,115.498439002258,99.9999999999999,125.155925155925,107.792699266654,104.326923076923,97.4358974358974,110.458452722063,104.038461538462,104.6875,105.737704918033,111.228456121534,105.096447492214,114.726840855107,110.07556675063	0.921
405642	102	84.5	17.9	-13.9	3.57	0.189	6.95	5.45	FALSE	inactive	Response Difference lower than 25%	6.25849	13.8949	84.4601	102.369	3.56962	50,50,25,25,12.5,12.5,6.25,6.25,3.125,3.125,1.5625,1.5625,0.78125,0.78125,0.390625,0.390625,0.1953125,0.1953125	90.1498929336186,84.7674418604653,87.5912408759123,82.8848223896663,85.2485713359766,82.0370370370369,88.5654885654888,74.4474332879892,106.25,93.6372269705603,102.148997134671,90.3846153846153,107.8125,102.459016393443,103.306102158009,97.283295012603,112.351543942993,103.190596137699	5.31e-05
405788	95	42.1	53	-0.931	172	-2010	2350	3.76	FALSE	inactive	IC50 larger than highest measured concentration	7.59801	0.930662	-126.015	95.431	171.569	50,50,25,25,12.5,12.5,6.25,6.25,3.125,3.125,1.5625,1.5625,0.78125,0.78125,0.390625,0.390625,0.1953125,0.1953125	37.4732334047109,45.6976744186046,55.4744525547446,77.5026910656619,76.5091445300261,68.5185185185184,89.8128898128899,86.2861760060314,93.1089743589743,93.4472934472936,94.1260744985674,88.6538461538462,102.698863636364,87.1584699453554,92.4663459468345,82.1686598477567,104.750593824228,95.8018471872377	6.85e-08
405929	86.2	40.2	46	-0.616	2.12	-6.11	10.3	5.67	TRUE	active		13.1233	0.616366	31.8686	98.6564	2.11772	50,50,25,25,12.5,12.5,6.25,6.25,3.125,3.125,1.5625,1.5625,0.78125,0.78125,0.390625,0.390625,0.1953125,0.1953125	36.1884368308351,38.4883720930232,58.8807785888078,41.9806243272335,30.5904244401473,47.7777777777777,74.4282744282742,61.636740079223,33.4935897435898,71.7948717948718,55.7306590257881,72.1153846153846,91.9034090909089,70.5828779599272,85.5961826772149,79.8040108471984,85.0356294536819,82.8715365239296	0.000309
405931	78.4	66.8	11.6	-0.0192	4700	-600000	609000	2.33	FALSE	inactive	IC50 larger than highest measured concentration	25.1572	0.0191768	-162.073	276.577	4700.24	50,50,25,25,12.5,12.5,6.25,6.25,3.125,3.125,1.5625,1.5625,0.78125,0.78125,0.390625,0.390625,0.1953125,0.1953125	59.3147751605996,88.4883720930231,131.873479318735,275.56512378902,46.9944041741836,22.7777777777777,66.1122661122663,65.3965461566896,64.2628205128203,58.8793922127256,70.6303724928366,65.1923076923076,81.9602272727271,75.865209471767,87.7146559046767,90.5002741986606,72.2090261282662,90.5961376994124	0.924
405963	90.6	74.5	16.1	-2.5	4.41	1.09	7.72	5.36	FALSE	inactive	Response Difference lower than 25%	4.69609	2.49836	74.4718	90.6372	4.40555	50,50,25,25,12.5,12.5,6.25,6.25,3.125,3.125,1.5625,1.5625,0.78125,0.78125,0.390625,0.390625,0.1953125,0.1953125	70.8779443254817,72.9069767441861,84.6715328467155,74.2734122712593,73.9488921777271,71.1111111111111,83.5758835758837,77.4103334760379,88.9423076923079,81.8613485280154,87.2492836676218,88.6538461538462,97.0170454545456,94.9908925318761,85.5993141971371,93.0488123927732,89.78622327791,86.062132661629	2.54e-05
406006	85.5	-3.78	89.3	-0.451	5.23	-7.69	18.2	5.28	TRUE	active		7.00667	0.451111	-46.8879	115.585	5.22921	50,50,25,25,12.5,12.5,6.25,6.25,3.125,3.125,1.5625,1.5625,0.78125,0.78125,0.390625,0.390625,0.1953125,0.1953125	-19.4860813704497,8.25581395348839,-63.2603406326031,10.9795479009688,17.8615411206775,23.5185185185185,25.7796257796258,34.2234112656835,42.7884615384616,41.4055080721748,57.1633237822349,49.0384615384615,70.880681818182,66.2112932604735,83.7571976028215,81.3239267260679,84.0855106888363,79.8488664987405	1.17e-11
406044	87.8	44.1	43.7	-1.55	38.8	-77.7	155	4.41	TRUE	active		5.69688	1.55051	14.6079	87.8262	38.7918	50,50,25,25,12.5,12.5,6.25,6.25,3.125,3.125,1.5625,1.5625,0.78125,0.78125,0.390625,0.390625,0.1953125,0.1953125	40.8993576017131,47.3255813953488,68.1265206812653,58.5575888051668,77.2437317028379,74.6296296296296,94.802494802495,79.3869639989656,92.147435897436,75.7834757834759,88.6819484240689,79.8076923076924,88.494318181818,89.1621129326049,86.1277581840316,85.9138613711944,91.9239904988124,91.0999160369438	1.2e-08
406457	85.7	91.2	5.49	13.7	0.522	-0.357	1.4	6.28	FALSE	inactive	Response Difference lower than 25%	4.33492	-13.6512	85.6843	91.1721	0.522122	50,50,25,25,12.5,12.5,6.25,6.25,3.125,3.125,1.5625,1.5625,0.78125,0.78125,0.390625,0.390625,0.1953125,0.1953125	88.8650963597429,94.3023255813954,98.2968369829681,88.6975242195909,90.3517916365091,83.1481481481481,98.1288981288983,89.4466223551536,91.826923076923,88.6989553656221,87.2492836676218,90.9615384615385,95.3124999999999,91.1657559198544,88.5135849248632,82.3467631980117,88.8361045130644,83.2073887489505	0.145
406482	85.7	67.9	17.7	-14	7.14	2.33	12	5.15	FALSE	inactive	Response Difference lower than 25%	4.87887	13.9994	67.9393	85.6666	7.14057	50,50,25,25,12.5,12.5,6.25,6.25,3.125,3.125,1.5625,1.5625,0.78125,0.78125,0.390625,0.390625,0.1953125,0.1953125	16.4882226980728,68.953488372093,76.3990267639902,65.8772874058126,57.923548920265,70.5555555555554,81.4968814968815,85.1093736530114,84.4551282051282,80.3418803418805,86.3896848137537,84.6153846153846,93.6079545454546,88.2513661202186,86.3986346573139,82.1749488078646,86.6983372921617,83.7111670864819	1.27e-05
406520	88.9	93.8	4.89	9.19	3.09	0.922	5.26	5.51	FALSE	inactive	Response Difference lower than 25%	4.86863	-9.18594	88.9077	93.7929	3.09264	50,50,25,25,12.5,12.5,6.25,6.25,3.125,3.125,1.5625,1.5625,0.78125,0.78125,0.390625,0.390625,0.1953125,0.1953125	88.0085653104926,92.2093023255813,106.569343065693,91.9268030139935,93.6309671704351,89.0740740740739,97.2972972972972,91.6117399696375,93.1089743589743,89.8385565052233,84.6704871060171,91.153846153846,85.0852272727274,90.8014571948998,93.2641006470504,85.9098364367255,92.6365795724469,87.7413937867339	0.208
406705	90.2	264	174	0.904	141	-389	671	3.85	FALSE	inactive	IC50 larger than highest measured concentration	6.67121	-0.904406	88.5739	712.746	140.98	50,50,25,25,12.5,12.5,6.25,6.25,3.125,3.125,1.5625,1.5625,0.78125,0.78125,0.390625,0.390625,0.1953125,0.1953125	323.126338329764,262.906976744186,205.352798053528,195.048439181916,153.007216238697,136.111111111111,136.382536382537,118.044935907083,112.339743589744,106.552706552707,96.9914040114612,99.0384615384616,96.7329545454545,94.9908925318761,95.3700477948229,87.4413240021935,89.0736342042755,87.9093198992444	1.55e-15
406803	82.9	13.9	69	-1.24	3.61	2.44	4.79	5.44	TRUE	active		4.56886	1.24071	11.1741	84.8651	3.61245	50,50,25,25,12.5,12.5,6.25,6.25,3.125,3.125,1.5625,1.5625,0.78125,0.78125,0.390625,0.390625,0.1953125,0.1953125	13.0620985010707,16.6279069767442,14.5985401459854,19.5909580193757,21.4961272132139,22.5925925925926,39.9168399168399,35.4007980748016,55.6089743589742,47.673314339981,67.1919770773638,60.9615384615384,81.1079545454545,74.9544626593808,83.2174018562083,68.9306503790985,86.4608076009502,84.5507976490344	1.33e-14
406888	95.2	173	77.7	1.55	20.6	-6.06	47.3	4.69	TRUE	active		9.50409	-1.55024	95.1204	192.605	20.6147	50,50,25,25,12.5,12.5,6.25,6.25,3.125,3.125,1.5625,1.5625,0.78125,0.78125,0.390625,0.390625,0.1953125,0.1953125	197.216274089936,170.348837209302,173.722627737226,136.060279870829,131.877572405449,110.740740740741,113.097713097713,104.039322206263,108.814102564102,99.7150997150998,101.002865329513,96.9230769230768,95.8806818181819,96.448087431694,94.8459096478217,92.5348785727582,92.6365795724469,91.2678421494544	3.39e-08
406999	99.9	59.4	40.6	-2.06	4.09	2.47	5.71	5.39	TRUE	active		5.54048	2.06175	59.1227	100.01	4.08929	50,50,25,25,12.5,12.5,6.25,6.25,3.125,3.125,1.5625,1.5625,0.78125,0.78125,0.390625,0.390625,0.1953125,0.1953125	54.6038543897216,61.7441860465116,63.7469586374696,60.7104413347687,73.2229472069484,52.0370370370369,68.6070686070686,68.9319210925823,88.621794871795,89.8385565052233,90.1146131805156,89.423076923077,98.1534090909092,103.734061930783,96.4300672885345,104.416233566947,98.8123515439432,100.671704450042	5.4e-10
407089	112	119	7.88	2.92	20	-6.28	46.4	4.7	FALSE	inactive	Response Difference lower than 25%	5.83567	-2.91724	111.56	119.984	20.0354	50,50,25,25,12.5,12.5,6.25,6.25,3.125,3.125,1.5625,1.5625,0.78125,0.78125,0.390625,0.390625,0.1953125,0.1953125	120.985010706638,114.302325581396,129.440389294404,112.80947255113,112.931164860807,105.185185185185,102.286902286902,113.508387675574,106.570512820513,113.58024691358,111.318051575931,109.423076923077,111.505681818182,112.841530054645,114.136072369425,113.080911245164,116.389548693587,118.639798488665	0.206
407110	110	9.98	99.7	-0.902	5.81	0.579	11	5.24	TRUE	active		10.7989	0.901977	-5.09371	115.023	5.8126	50,50,25,25,12.5,12.5,6.25,6.25,3.125,3.125,1.5625,1.5625,0.78125,0.78125,0.390625,0.390625,0.1953125,0.1953125	17.3447537473233,11.5116279069767,18.4914841849149,7.7502691065662,38.2603787445041,28.8888888888889,62.3700623700624,58.4821382910795,90.5448717948717,53.7511870845205,70.3438395415472,89.6153846153845,97.8693181818182,93.5336976320582,110.443618940998,119.372386937075,107.600950118765,103.190596137699	1.62e-10
407367	101	99.5	1.41	-0.0452	5310000	5310000	5310000	-0.725	FALSE	inactive	IC50 larger than highest measured concentration	8.40444	0.0451584	83.8493	108.765	5.31019e+06	50,50,25,25,12.5,12.5,6.25,6.25,3.125,3.125,1.5625,1.5625,0.78125,0.78125,0.390625,0.390625,0.1953125,0.1953125	104.710920770878,98.7209302325582,105.596107055961,95.156081808396,90.3544923246442,92.0370370370369,103.950103950104,100.880629225435,108.814102564102,108.262108262108,111.318051575931,81.3461538461537,94.7443181818183,103.734061930783,96.70524960171,102.03825197096,107.600950118765,97.6490344248532	0.995
407379	93.4	69.7	23.7	-13.3	3.23	1.49	4.96	5.49	FALSE	inactive	Response Difference lower than 25%	6.70669	13.2715	69.7302	93.3871	3.22798	50,50,25,25,12.5,12.5,6.25,6.25,3.125,3.125,1.5625,1.5625,0.78125,0.78125,0.390625,0.390625,0.1953125,0.1953125	78.5867237687364,67.5581395348838,57.9075425790755,73.6275565123788,72.8599747215593,71.4814814814814,58.2120582120582,77.6146008822366,87.9807692307691,80.1519468186136,93.2664756446993,90.9615384615385,83.0965909090908,95.9016393442623,96.6985951218749,96.0992096034937,93.5866983372922,97.4811083123426	4.95e-06
500462	91	70.7	20.4	-0.96	360	-3780	4500	3.44	FALSE	inactive	IC50 larger than highest measured concentration	3.94386	0.960196	-65.7574	91.1524	360.081	50,50,25,25,12.5,12.5,6.25,6.25,3.125,3.125,1.5625,1.5625,0.78125,0.78125,0.390625,0.390625,0.1953125,0.1953125	68.7366167023552,71.7441860465116,85.6447688564476,78.1485468245426,83.0701962860136,80.3703703703704,94.3866943866944,86.6871128891564,94.3910256410256,84.3304843304843,89.541547277937,87.6923076923077,95.5965909090909,90.2550091074681,86.9212070443543,90.3221708484059,90.7363420427556,93.9546599496221	5.83e-06
500620									FALSE	inconclusive	Fit did not converge						50,50,25,25,12.5,12.5,6.25,6.25,3.125,3.125,1.5625,1.5625,0.78125,0.78125,0.390625,0.390625,0.1953125,0.1953125	149.678800856531,-42.6744186046511,195.133819951338,134.553283100108,118.77653426093,105.555555555555,96.4656964656966,82.7385274920843,96.6346153846153,83.7606837606838,90.6876790830946,97.6923076923075,87.0738636363637,89.3442622950819,85.8647105105553,91.5090233999626,89.5486935866985,89.0848026868178
500852	89	-98.3	187	-2.12	105	-254	464	3.98	FALSE	inactive	IC50 larger than highest measured concentration	4.83675	2.12158	-997.641	88.9525	104.768	50,50,25,25,12.5,12.5,6.25,6.25,3.125,3.125,1.5625,1.5625,0.78125,0.78125,0.390625,0.390625,0.1953125,0.1953125	-98.2869379014986,-56.8604651162792,30.6569343065693,48.4391819160386,78.7026434335471,72.9629629629629,93.1392931392933,84.9027684224214,89.2628205128204,86.4197530864197,87.5358166189113,86.7307692307691,95.0284090909093,86.9763205828781,89.8249088923424,90.3241833156403,84.3230403800478,88.077246011755	0
501268	87.2	-98.8	186	-2.08	144	-778	1070	3.84	FALSE	inactive	IC50 larger than highest measured concentration	4.69061	2.07566	-1775.27	87.1831	144.204	50,50,25,25,12.5,12.5,6.25,6.25,3.125,3.125,1.5625,1.5625,0.78125,0.78125,0.390625,0.390625,0.1953125,0.1953125	-168.094218415417,-34.5348837209301,-0.48661800486618,38.9666307857912,78.6875195799891,76.1111111111111,86.4864864864865,75.2425858091137,91.826923076923,79.9620132953467,91.5472779369627,84.0384615384615,91.6193181818183,84.0619307832423,88.5151506848245,86.4157203878023,90.2612826603327,85.8942065491184	1.61e-07
501406	87.2	73	14.2	-11.8	3.28	1.89	4.67	5.48	FALSE	inactive	Response Difference lower than 25%	6.49335	11.8225	73.0225	87.2144	3.27557	50,50,25,25,12.5,12.5,6.25,6.25,3.125,3.125,1.5625,1.5625,0.78125,0.78125,0.390625,0.390625,0.1953125,0.1953125	61.8843683083512,71.7441860465116,87.5912408759123,72.1205597416577,80.5207466862556,73.7037037037036,69.8544698544697,66.7627122854133,85.096153846154,79.0123456790123,88.6819484240689,80.7692307692307,91.0511363636363,86.4298724954464,87.7154387846573,83.5305970487167,94.2992874109266,85.2225020990764	0.00139
501761	83.8	90.5	6.63	4.51	1.12	-0.898	3.14	5.95	FALSE	inactive	Response Difference lower than 25%	5.57804	-4.50863	83.8417	90.4722	1.11901	50,50,25,25,12.5,12.5,6.25,6.25,3.125,3.125,1.5625,1.5625,0.78125,0.78125,0.390625,0.390625,0.1953125,0.1953125	95.7173447537473,82.2093023255813,94.4038929440393,84.1765339074272,90.7099028832548,89.0740740740739,99.3762993762994,89.4460378990557,88.3012820512821,91.3580246913582,88.9684813753584,89.2307692307692,84.2329545454544,86.6120218579235,86.3911972974985,71.8366530657422,89.5486935866985,86.9017632241813	0.151
502538	84.7	88.8	4.06	0.0302	6.48			5.19	FALSE	inactive	Response Difference lower than 25%	5.22979	-0.0302425	38.8942	135.716	6.47617	50,50,25,25,12.5,12.5,6.25,6.25,3.125,3.125,1.5625,1.5625,0.78125,0.78125,0.390625,0.390625,0.1953125,0.1953125	87.5802997858672,83.8372093023257,98.7834549878345,88.6975242195909,89.9882790134927,77.4074074074074,87.3180873180871,87.4720374285686,91.826923076923,83.1908831908833,90.9742120343841,82.3076923076922,89.0625,89.7085610200365,86.6518963310329,82.3462600812031,84.5605700712589,80.1847187237616	0.706
502817	93	89.1	3.97	-0.0307	0.967			6.01	FALSE	inactive	Response Difference lower than 25%	6.07359	0.0306535	45.0689	138.695	0.967061	50,50,25,25,12.5,12.5,6.25,6.25,3.125,3.125,1.5625,1.5625,0.78125,0.78125,0.390625,0.390625,0.1953125,0.1953125	87.5802997858672,92.6744186046513,81.2652068126524,85.0376749192679,86.7031619656687,88.1481481481481,99.7920997921,93.1944470826144,105.608974358974,92.3076923076923,88.9684813753584,84.6153846153846,95.3124999999999,94.4444444444445,91.1565877393166,91.687378308622,89.78622327791,90.4282115869018	0.799
502969	87.7	93.2	5.47	0.904	0.0221	-0.236	0.28	7.66	FALSE	inconclusive	IC50 lower than lowest measured concentration	3.47285	-0.904194	48.126	93.2232	0.0220783	50,50,25,25,12.5,12.5,6.25,6.25,3.125,3.125,1.5625,1.5625,0.78125,0.78125,0.390625,0.390625,0.1953125,0.1953125	98.2869379014992,90.5813953488372,95.8637469586377,92.5726587728739,93.2642137216562,87.4074074074074,97.7130977130978,90.8259387460786,91.826923076923,90.9781576448244,91.5472779369627,91.7307692307693,97.3011363636362,88.0692167577413,92.2013410734066,88.1207832522477,89.78622327791,85.2225020990764	0.166
503439	92.2	16.8	75.4	-1.21	19	8.22	29.8	4.72	TRUE	active		3.37012	1.20874	-6.73047	92.6332	19.002	50,50,25,25,12.5,12.5,6.25,6.25,3.125,3.125,1.5625,1.5625,0.78125,0.78125,0.390625,0.390625,0.1953125,0.1953125	11.7773019271949,21.9767441860465,31.1435523114356,38.5360602798707,56.842733528503,51.8518518518519,77.3388773388776,71.4909621170168,80.6089743589743,79.5821462488131,88.6819484240689,88.8461538461537,90.1988636363637,90.8014571948998,94.0505035875477,89.4759283762911,95.0118764845607,89.9244332493704	1.11e-16
503445	95	56.7	38.2	-1.74	15.5	2.61	28.5	4.81	TRUE	active		5.42335	1.73599	51.7167	94.9991	15.5454	50,50,25,25,12.5,12.5,6.25,6.25,3.125,3.125,1.5625,1.5625,0.78125,0.78125,0.390625,0.390625,0.1953125,0.1953125	59.3147751605996,53.139534883721,70.07299270073,62.2174381054898,79.7915608897145,72.5925925925924,94.802494802495,80.9644110070616,101.76282051282,84.5204178537513,96.1318051575931,92.1153846153846,99.8579545454545,94.6265938069218,99.0668070631431,92.1894888836342,90.9738717339668,91.9395465994963	1.06e-08
503478	101	16.7	83.8	-1.06	5.3	2.47	8.14	5.28	TRUE	active		6.79979	1.06422	8.7878	103.316	5.30232	50,50,25,25,12.5,12.5,6.25,6.25,3.125,3.125,1.5625,1.5625,0.78125,0.78125,0.390625,0.390625,0.1953125,0.1953125	16.0599571734475,21.046511627907,7.78588807785888,31.4316469321851,45.546835333643,32.5925925925924,56.1330561330562,48.2234726335739,66.5064102564104,71.7948717948718,83.2378223495703,73.8461538461539,95.0284090909093,97.7231329690345,101.71450715748,99.4980152041899,97.1496437054635,97.4811083123426	7.96e-13
503486	113	47.1	65.7	-1.02	33.1	-50.5	117	4.48	TRUE	active		5.88899	1.01612	3.43123	113.377	33.1052	50,50,25,25,12.5,12.5,6.25,6.25,3.125,3.125,1.5625,1.5625,0.78125,0.78125,0.390625,0.390625,0.1953125,0.1953125	43.0406852248394,49.6511627906978,75.4257907542582,62.64800861141,88.90206224546,69.0740740740739,99.3762993762994,98.323049341245,104.647435897436,106.552706552707,112.464183381089,102.884615384615,110.653409090909,110.291438979964,114.920126669981,107.137843943228,117.339667458433,110.579345088161	1.8e-11
503495	115	35.4	79.3	-0.844	28.8	-23.7	81.2	4.54	TRUE	active		4.48979	0.844158	-15.5049	116.715	28.7512	50,50,25,25,12.5,12.5,6.25,6.25,3.125,3.125,1.5625,1.5625,0.78125,0.78125,0.390625,0.390625,0.1953125,0.1953125	32.762312633833,36.1627906976745,52.5547445255474,62.2174381054898,69.2270090419037,72.2222222222222,80.2494802494804,92.2096385577376,106.570512820513,97.0560303893638,108.166189111748,106.923076923077,110.085227272727,108.652094717669,116.252979836926,107.813026700409,117.814726840855,113.43408900084	6.44e-15
504056	99.3	-3.46	103	-1.04	18.2	0.317	36.2	4.74	TRUE	active		6.02438	1.04175	-39.8634	100.574	18.2472	50,50,25,25,12.5,12.5,6.25,6.25,3.125,3.125,1.5625,1.5625,0.78125,0.78125,0.390625,0.390625,0.1953125,0.1953125	-12.6338329764454,4.76744186046512,12.6520681265207,28.6329386437029,36.7933649493891,46.8518518518519,64.0332640332641,67.3556429966817,87.3397435897437,81.6714150047484,88.6819484240689,90.9615384615385,95.5965909090909,92.2586520947177,90.3549186391982,97.7906883141057,105.938242280285,101.175482787573	7.66e-15
504144	97.7	87.3	10.3	-7.33	67.6	-839	974	4.17	FALSE	inactive	IC50 larger than highest measured concentration	4.55618	7.33167	-6.50128	97.6551	67.5718	50,50,25,25,12.5,12.5,6.25,6.25,3.125,3.125,1.5625,1.5625,0.78125,0.78125,0.390625,0.390625,0.1953125,0.1953125	87.5802997858672,87.093023255814,104.136253041362,92.1420882669537,96.9031209152093,96.8518518518519,103.118503118503,91.0237771352007,103.685897435898,89.6486229819564,99.8567335243555,96.1538461538462,98.7215909090908,101.730418943534,95.3813995545412,94.9073258838505,99.7624703087888,98.3207388748951	0.0291
504146	95.8	346	251	1.23	22.9	15.5	30.3	4.64	TRUE	active		4.8032	-1.23082	94.841	442.665	22.8929	50,50,25,25,12.5,12.5,6.25,6.25,3.125,3.125,1.5625,1.5625,0.78125,0.78125,0.390625,0.390625,0.1953125,0.1953125	385.224839400428,345.232558139536,277.858880778589,282.238966630786,202.920794218367,178.703703703704,160.498960498961,145.858617147649,130.608974358974,116.61918328585,108.739255014327,105.576923076923,103.835227272727,99.9089253187613,97.4873467023138,98.1370842368471,94.2992874109266,92.1074727120067	0
504148	98.3	434	336	1.04	57.2	-0.897	115	4.24	FALSE	inactive	IC50 larger than highest measured concentration	7.61244	-1.03869	96.3363	822.711	57.1863	50,50,25,25,12.5,12.5,6.25,6.25,3.125,3.125,1.5625,1.5625,0.78125,0.78125,0.390625,0.390625,0.1953125,0.1953125	484.154175588865,433.139534883723,325.060827250609,304.843918191603,225.863680065681,206.111111111111,174.220374220374,156.901915116519,129.326923076923,128.395061728395,119.340974212034,110.576923076923,104.6875,107.92349726776,102.777658171114,93.8829800614809,101.187648456057,94.2905121746432	0
504154	93.5	197	103	1.22	38	-21.8	97.7	4.42	TRUE	active		6.81586	-1.22087	93.1873	271.001	37.9967	50,50,25,25,12.5,12.5,6.25,6.25,3.125,3.125,1.5625,1.5625,0.78125,0.78125,0.390625,0.390625,0.1953125,0.1953125	192.505353319057,200.348837209302,169.829683698297,154.144241119483,128.6119003122,120.555555555555,126.403326403326,107.990245427727,99.8397435897438,95.9164292497626,98.1375358166188,91.3461538461538,103.835227272727,95.3551912568307,91.6736799664928,93.3856490961506,93.349168646081,91.0999160369438	1.19e-13
504161	89.8	166	76.5	0.596	128	-654	909	3.89	FALSE	inactive	IC50 larger than highest measured concentration	8.39185	-0.59571	85.1645	307.951	127.59	50,50,25,25,12.5,12.5,6.25,6.25,3.125,3.125,1.5625,1.5625,0.78125,0.78125,0.390625,0.390625,0.1953125,0.1953125	167.237687366167,230.581395348837,141.605839416058,154.574811625404,129.666248960235,112.777777777778,136.382536382537,113.707394976892,104.00641025641,113.200379867047,100.716332378224,91.9230769230768,95.3124999999999,98.2695810564664,89.8319548121675,89.30562333657,92.1615201900239,90.7640638119227	1.14e-08
504166	82.3	6.84	75.4	-3.16	10.3	7.97	12.6	4.99	TRUE	active		7.78034	3.15959	6.33088	82.2766	10.2992	50,50,25,25,12.5,12.5,6.25,6.25,3.125,3.125,1.5625,1.5625,0.78125,0.78125,0.390625,0.390625,0.1953125,0.1953125	9.20770877944326,3.13953488372093,16.5450121654501,7.53498385360602,29.1001847270684,33.8888888888889,80.6652806652809,64.7884195868772,69.7115384615385,74.0740740740741,33.3810888252149,68.8461538461537,85.6534090909091,95.719489981785,84.2801614298521,85.5694779156877,81.7102137767221,86.062132661629	2.5e-11
504219	90	33.1	56.9	-0.648	294	-1560	2150	3.53	FALSE	inactive	IC50 larger than highest measured concentration	5.33744	0.648426	-153.041	92.1578	293.883	50,50,25,25,12.5,12.5,6.25,6.25,3.125,3.125,1.5625,1.5625,0.78125,0.78125,0.390625,0.390625,0.1953125,0.1953125	30.6209850107067,31.046511627907,63.2603406326034,50.3767491926803,57.9267897460274,64.6296296296296,68.6070686070686,75.0429940516981,77.0833333333333,80.3418803418805,81.8051575931232,82.5,92.471590909091,96.2659380692169,83.7493688030157,91.1767147478631,88.3610451306414,88.077246011755	6.69e-11
504225	84.1	77.3	6.76	-1.31	2.13	-2.84	7.11	5.67	FALSE	inactive	Response Difference lower than 25%	3.10153	1.31316	77.1798	84.3491	2.13453	50,50,25,25,12.5,12.5,6.25,6.25,3.125,3.125,1.5625,1.5625,0.78125,0.78125,0.390625,0.390625,0.1953125,0.1953125	76.8736616702353,79.8837209302326,75.4257907542582,79.6555435952637,80.1583143384933,70.5555555555554,81.912681912682,76.8229550976992,84.4551282051282,79.2022792022792,79.512893982808,78.2692307692308,85.0852272727274,83.5154826958107,81.9099922886324,85.0708891583359,83.6104513064133,84.2149454240136	0.00972
504258									FALSE	inconclusive	Fit did not converge						50,50,25,25,12.5,12.5,6.25,6.25,3.125,3.125,1.5625,1.5625,0.78125,0.78125,0.390625,0.390625,0.1953125,0.1953125	87.1520342612418,97.5581395348836,90.0243309002434,99.2465016146393,92.8936793094881,85.9259259259259,92.3076923076921,94.7695562663192,90.8653846153847,94.5868945868946,95.8452722063036,99.2307692307691,95.8806818181819,93.7158469945355,89.5638184188174,95.0829136500621,88.1235154394299,90.9319899244333
504259	89.3	27.5	61.8	-2.33	3.3	2.46	4.15	5.48	TRUE	active		5.44973	2.32551	27.426	89.4328	3.30441	50,50,25,25,12.5,12.5,6.25,6.25,3.125,3.125,1.5625,1.5625,0.78125,0.78125,0.390625,0.390625,0.1953125,0.1953125	28.4796573875803,25.6976744186047,16.058394160584,27.7717976318622,39.3411941362659,34.0740740740739,42.8274428274429,38.9300362216667,59.1346153846156,52.0417853751187,86.9627507163323,84.2307692307693,87.9261363636364,87.8870673952643,89.03185147201,85.5732512917523,88.8361045130644,86.9017632241813	2.32e-13
504263	94.1	25.1	69	-0.885	25	-30.8	80.8	4.6	TRUE	active		5.67263	0.885345	-13.0058	95.5415	25.0023	50,50,25,25,12.5,12.5,6.25,6.25,3.125,3.125,1.5625,1.5625,0.78125,0.78125,0.390625,0.390625,0.1953125,0.1953125	30.6209850107067,16.8604651162791,46.7153284671533,44.5640473627556,60.4875822359537,44.9999999999999,73.1808731808731,70.316789816437,85.096153846154,79.5821462488131,90.4011461318051,79.2307692307691,91.6193181818183,93.8979963570128,96.4292844085538,94.566464246004,89.78622327791,91.7716204869858	3.59e-12
504538	96.4	93.3	3.13	-7.67	1.72	-0.17	3.61	5.76	FALSE	inactive	Response Difference lower than 25%	3.4943	7.66903	93.2562	96.3827	1.71991	50,50,25,25,12.5,12.5,6.25,6.25,3.125,3.125,1.5625,1.5625,0.78125,0.78125,0.390625,0.390625,0.1953125,0.1953125	96.1456102783727,94.5348837209304,85.1581508515812,91.7115177610332,97.6366278127666,92.7777777777776,95.218295218295,94.5775624381755,91.1858974358976,93.6372269705603,96.9914040114612,93.8461538461539,95.8806818181819,96.2659380692169,94.5824705343547,102.550173323741,96.6745843230405,92.2753988245172	0.306
504580	111	171	60.4	2.73	2.04	-0.477	4.56	5.69	TRUE	active		28.3532	-2.73045	110.535	171.072	2.03988	50,50,25,25,12.5,12.5,6.25,6.25,3.125,3.125,1.5625,1.5625,0.78125,0.78125,0.390625,0.390625,0.1953125,0.1953125	97.8586723768738,139.418604651163,212.652068126521,206.027987082885,204.379165811449,153.888888888889,185.446985446985,169.720498482606,145.673076923077,158.404558404559,131.661891117479,129.615384615384,118.323863636364,119.76320582878,114.665690676291,106.623155448,108.076009501188,106.71704450042	0.00402
504595	114	44.7	69.6	-1.08	127	-326	579	3.9	FALSE	inactive	IC50 larger than highest measured concentration	9.15607	1.07831	-145.805	114.553	126.784	50,50,25,25,12.5,12.5,6.25,6.25,3.125,3.125,1.5625,1.5625,0.78125,0.78125,0.390625,0.390625,0.1953125,0.1953125	31.9057815845824,53.372093023256,73.4793187347934,93.0032292787944,100.920664585336,73.7037037037036,105.197505197505,104.639850846804,108.814102564102,115.479582146249,118.767908309456,104.230769230769,112.642045454545,110.837887067395,114.135680929435,114.438320394846,115.676959619953,117.296389588581	1.86e-08
504602	117	159	41.8	2.69	3.85	-0.29	7.98	5.41	TRUE	active		18.0068	-2.69068	117.432	159.258	3.84666	50,50,25,25,12.5,12.5,6.25,6.25,3.125,3.125,1.5625,1.5625,0.78125,0.78125,0.390625,0.390625,0.1953125,0.1953125	151.391862955032,123.604651162791,184.914841849148,186.867599569429,170.864706327172,135.925925925926,165.488565488566,130.664511971852,145.99358974359,125.166191832858,125.358166189112,108.269230769231,121.732954545454,115.938069216758,123.648455573518,113.248197584033,120.427553444181,115.617128463476	0.00174
504640	106	142	36.6	1.7	9.62	2.44	16.8	5.02	TRUE	active		7.16178	-1.70347	105.624	144.534	9.62154	50,50,25,25,12.5,12.5,6.25,6.25,3.125,3.125,1.5625,1.5625,0.78125,0.78125,0.390625,0.390625,0.1953125,0.1953125	133.832976445396,140.348837209302,154.744525547445,143.379978471475,121.715423089803,118.333333333333,128.482328482329,117.265563700601,113.942307692308,107.502374169041,109.312320916905,104.423076923077,108.096590909091,102.276867030965,107.0040357463,105.610884429038,105.700712589074,105.205709487825	5.92e-07
504661	100	131	31.1	3.06	3.04	1.33	4.74	5.52	TRUE	active		6.87205	-3.06052	100.115	131.202	3.03527	50,50,25,25,12.5,12.5,6.25,6.25,3.125,3.125,1.5625,1.5625,0.78125,0.78125,0.390625,0.390625,0.1953125,0.1953125	118.843683083512,126.627906976744,193.187347931874,174.596340150699,145.306474089598,132.777777777778,133.471933471934,125.144908583761,117.788461538462,110.731244064577,112.1776504298,101.346153846154,102.982954545454,98.9981785063754,97.4932183021683,97.2812825453685,102.375296912114,98.8245172124266	2.24e-06
504715	92.8	126	33.6	4.87	2.66	-0.44	5.76	5.58	TRUE	active		29.8876	-4.87045	92.8482	126.486	2.65803	50,50,25,25,12.5,12.5,6.25,6.25,3.125,3.125,1.5625,1.5625,0.78125,0.78125,0.390625,0.390625,0.1953125,0.1953125	107.280513918629,47.3255813953488,131.386861313869,122.712594187298,175.600092903672,115.37037037037,170.893970893971,142.695248518038,105.929487179487,125.356125356125,81.8051575931232,94.4230769230769,109.801136363636,92.0765027322406,95.6389670681537,100.341742092261,76.2470308788598,94.7942905121746	0.141
504719	108	115	6.8	0.0259	7670			2.12	FALSE	inactive	IC50 larger than highest measured concentration	39.7676	-0.0258643	25.1541	216.834	7667.95	50,50,25,25,12.5,12.5,6.25,6.25,3.125,3.125,1.5625,1.5625,0.78125,0.78125,0.390625,0.390625,0.1953125,0.1953125	128.265524625267,12.2093023255814,95.8637469586377,101.614639397201,181.071146928237,118.518518518518,173.388773388774,146.444826613793,118.429487179487,132.9534662868,98.997134670487,102.115384615384,100.710227272727,103.369763205829,104.889085478751,99.8275567138421,93.8242280285036,91.9395465994963	0.995
504747	78.1	12	66.2	-0.949	0.704	-0.0814	1.49	6.15	TRUE	active		4.71047	0.948774	10.4389	98.1988	0.704217	50,50,25,25,12.5,12.5,6.25,6.25,3.125,3.125,1.5625,1.5625,0.78125,0.78125,0.390625,0.390625,0.1953125,0.1953125	15.203426124197,15,7.78588807785888,14.4241119483315,16.0342555283086,15.5555555555555,17.4636174636175,17.8358467380774,33.4935897435898,21.2725546058879,47.1346704871059,36.5384615384615,56.6761363636366,47.6320582877961,61.814637506997,64.853140203561,83.1353919239907,76.1544920235097	1.94e-13
504782	94.2	354	259	1.11	48.5	-14.8	112	4.31	TRUE	active		8.18021	-1.11052	93.0782	605.681	48.5305	50,50,25,25,12.5,12.5,6.25,6.25,3.125,3.125,1.5625,1.5625,0.78125,0.78125,0.390625,0.390625,0.1953125,0.1953125	431.905781584583,352.441860465117,264.720194647202,222.820236813778,191.626516436388,169.62962962963,157.172557172557,132.844240988783,122.275641025641,108.452041785375,106.160458452722,105.769230769231,96.1647727272725,99.7267759562843,95.3763108346674,90.6660511871039,95.4869358669834,94.7942905121746	6.66e-16
504936	86.1	94.2	8.13	0.431	0.0813	-2.07	2.23	7.09	FALSE	inconclusive	IC50 lower than lowest measured concentration	4.34988	-0.430959	72.2027	95.594	0.0812534	50,50,25,25,12.5,12.5,6.25,6.25,3.125,3.125,1.5625,1.5625,0.78125,0.78125,0.390625,0.390625,0.1953125,0.1953125	98.715203426124,87.7906976744186,100.729927007299,89.5586652314316,99.0863572038157,91.1111111111111,86.9022869022871,89.2519984745696,94.3910256410256,92.8774928774931,92.6934097421203,89.0384615384615,89.0625,88.0692167577413,92.4737833066502,83.8709555697545,86.6983372921617,85.0545759865659	0.0691
504963	86.5	70.1	16.5	-12	0.785	0.634	0.936	6.11	FALSE	inactive	Response Difference lower than 25%	5.6309	12.0391	70.0585	86.5417	0.784572	50,50,25,25,12.5,12.5,6.25,6.25,3.125,3.125,1.5625,1.5625,0.78125,0.78125,0.390625,0.390625,0.1953125,0.1953125	74.3040685224839,72.9069767441861,77.8588807785886,68.8912809472551,73.9623956184037,60.7407407407407,69.0228690228691,62.0239422440482,80.2884615384618,64.5773979107312,67.4785100286533,68.6538461538462,77.6988636363635,79.3260473588344,85.8627533106037,86.0801414764466,91.6864608076012,82.5356842989085	0.000245
504966	84.7	62.9	21.8	-0.0529	2.56			5.59	FALSE	inactive	Response Difference lower than 25%	9.48454	0.0529085	-74.0254	223.183	2.56012	50,50,25,25,12.5,12.5,6.25,6.25,3.125,3.125,1.5625,1.5625,0.78125,0.78125,0.390625,0.390625,0.1953125,0.1953125	39.6145610278372,72.6744186046512,79.3187347931877,67.1689989235738,75.4099644589441,71.2962962962962,63.6174636174635,72.0923674417042,84.1346153846152,67.9962013295346,64.8997134670486,73.2692307692306,79.1193181818182,80.2367941712204,80.3183972881038,82.1734394574389,89.78622327791,85.2225020990764	0.0222
505086	91.3	75.6	15.7	-1.99	13.4	-1.53	28.3	4.87	FALSE	inactive	Response Difference lower than 25%	3.50096	1.99139	74.4593	91.2566	13.4079	50,50,25,25,12.5,12.5,6.25,6.25,3.125,3.125,1.5625,1.5625,0.78125,0.78125,0.390625,0.390625,0.1953125,0.1953125	55.0321199143469,75.6976744186048,84.1849148418492,72.1205597416577,87.8007216238697,79.0740740740739,88.9812889812888,87.6663690811036,89.2628205128204,91.9278252611587,90.1146131805156,91.3461538461538,85.9375000000001,91.3479052823317,94.0575495073728,91.1754569558414,90.9738717339668,93.9546599496221	3.31e-05
505164	92.3	19.3	73	-1.16	6.61	3.93	9.29	5.18	TRUE	active		4.5766	1.15544	12.1013	93.6835	6.60835	50,50,25,25,12.5,12.5,6.25,6.25,3.125,3.125,1.5625,1.5625,0.78125,0.78125,0.390625,0.390625,0.1953125,0.1953125	21.1991434689508,15.9302325581395,27.7372262773723,28.8482238966631,40.4441551707375,31.6666666666666,58.2120582120582,56.3155595363511,69.3910256410255,66.8566001899336,78.0802292263609,76.1538461538463,87.9261363636364,93.5336976320582,95.6334869082895,96.6091184890396,85.0356294536819,88.5810243492864	8.44e-15

## Sheet: Suppl Fig 1_IC50Data _PDXP
Comp_ID	Response.lowestdose.predicted	Response.highestdose.predicted	Response.difference	HillCoefficient	IC50.relative	IC50.relative.lower	IC50.relative.higher	pIC50	FitIsValid	Activity.call	Problem	RSE	b	c	d	e	Dose	Response	p.value
100001	128	119	8.5	-5.63	87.3	-439	614	4.06	FALSE	inactive	IC50 larger than highest measured concentration	4.8172	5.62942	-76.9665	127.58	87.3149	50,50,25,25,12.5,12.5,6.25,6.25,3.125,3.125,1.5625,1.5625,0.78125,0.78125,0.390625,0.390625,0.1953125,0.1953125	113.535122786979,124.494283201408,129.158316633266,131.460156609857,127.603899435608,129.007285974499,124.450677886863,124.942475839853,115.902712815716,124.324324324325,129.83682983683,133.379120879121,129.009467974273,129.100266531703,130.042181513401,128.842832469776,130.729799525309,123.239515159345	0.113
100009	107	103	4.41	-1.79	1.34			5.87	FALSE	inactive	Response Difference lower than 25%	3.49857	1.79172	102.937	107.495	1.34151	50,50,25,25,12.5,12.5,6.25,6.25,3.125,3.125,1.5625,1.5625,0.78125,0.78125,0.390625,0.390625,0.1953125,0.1953125	106.339234723015,107.695690413369,98.3967935871743,104.375863657301,102.360184710108,103.96174863388,99.5792426367462,103.865623561896,103.928905519177,97.0552642194434,105.501165501166,109.478021978022,107.926816828922,105.49784901357,103.082716970412,107.426597582038,105.742263886194,110.737481176133	0.177
100089	119	118	1.38	-0.0505	20.1			4.7	FALSE	inactive	Response Difference lower than 25%	3.96156	0.0504538	107.86	127.612	20.0621	50,50,25,25,12.5,12.5,6.25,6.25,3.125,3.125,1.5625,1.5625,0.78125,0.78125,0.390625,0.390625,0.1953125,0.1953125	98.6864648772129,118.865435356201,119.939879759519,117.825886688162,121.549512570549,117.805100182149,113.604488078541,119.144040497009,107.483629560337,116.095199677289,118.275058275058,121.932234432234,118.754453831051,120.853230094748,123.299608279361,116.666666666667,118.839396336821,119.123403513626	0.968
100360	103	97.2	6.2	-1.49	9.44	-16.2	35.1	5.03	FALSE	inactive	Response Difference lower than 25%	3.65586	1.48514	96.72	103.46	9.44276	50,50,25,25,12.5,12.5,6.25,6.25,3.125,3.125,1.5625,1.5625,0.78125,0.78125,0.390625,0.390625,0.1953125,0.1953125	98.0011422044546,99.2524186455585,90.6813627254509,98.6642100414555,100.718317085685,104.59927140255,98.083216456288,101.840773124712,98.0355472404116,102.379991932231,105.034965034965,106.547619047619,106.408873825297,104.257277038507,96.8189837201437,103.626943005181,104.330730993716,103.248156921729	0.0586
100443	113	111	2.64	-0.144	135	-4100	4370	3.87	FALSE	inactive	IC50 larger than highest measured concentration	5.53285	0.143703	102.986	117.389	135.139	50,50,25,25,12.5,12.5,6.25,6.25,3.125,3.125,1.5625,1.5625,0.78125,0.78125,0.390625,0.390625,0.1953125,0.1953125	99.0291262135923,109.806508355321,119.739478957916,115.614923998158,117.444843509492,112.340619307832,112.014960261805,113.897837091578,100.654817586529,110.851149657119,110.536130536131,115.247252747253,111.82374752819,113.573463827606,115.803125749286,112.521588946459,113.095191891448,113.121827519443	0.909
100633	99.4	49.6	49.9	-0.625	471	-2660	3600	3.33	FALSE	inactive	IC50 larger than highest measured concentration	3.45127	0.625434	-161.243	101.422	470.549	50,50,25,25,12.5,12.5,6.25,6.25,3.125,3.125,1.5625,1.5625,0.78125,0.78125,0.390625,0.390625,0.1953125,0.1953125	52.4271844660194,46.9217238346526,62.0240480961924,65.5918931368033,76.7060030785018,81.1020036429872,84.6189808321646,89.4155545329038,90.0841908325538,83.4207341670029,91.7016317016317,97.3901098901098,94.6333841940615,98.5790672376339,94.6362890393457,98.8773747841105,100.403188488006,103.001824033485	4.23e-13
100635	111	83.6	27.2	-1.29	107	-159	373	3.97	FALSE	inactive	IC50 larger than highest measured concentration	3.9165	1.29136	10.9145	110.77	107.029	50,50,25,25,12.5,12.5,6.25,6.25,3.125,3.125,1.5625,1.5625,0.78125,0.78125,0.390625,0.390625,0.1953125,0.1953125	79.4974300399771,86.0598065083553,103.607214428858,95.6241363426992,106.772703950744,103.96174863388,106.498363721365,107.547169811321,101.309635173059,105.365066559096,109.41724941725,112.042124542125,111.725684104932,114.552828160997,111.150291768945,114.766839378238,114.20549028974,108.842387783546	8.52e-08
100636	102	73.1	28.5	-0.67	93.9	-893	1080	4.03	FALSE	inactive	IC50 larger than highest measured concentration	3.93945	0.670379	27.7487	102.803	93.8749	50,50,25,25,12.5,12.5,6.25,6.25,3.125,3.125,1.5625,1.5625,0.78125,0.78125,0.390625,0.390625,0.1953125,0.1953125	71.2735579668761,74.4503078276166,76.25250501002,86.5039152464303,85.6336582863007,89.8451730418943,88.078541374474,94.4776806258629,92.9840972871843,94.8769665187576,101.864801864802,104.807692307692,96.4394676436429,99.2919655973629,94.8268406334751,102.763385146805,101.411085071129,104.730785943302	2.76e-08
100640	104	55.6	48.4	-3.3	1.08	0.34	1.82	5.97	TRUE	active		12.811	3.29524	55.5589	104.104	1.07834	50,50,25,25,12.5,12.5,6.25,6.25,3.125,3.125,1.5625,1.5625,0.78125,0.78125,0.390625,0.390625,0.1953125,0.1953125	49.3432324386064,33.11345646438,71.1422845691383,64.6706586826347,76.8086198050282,60.9744990892531,59.9345488546049,55.4532903819605,46.1178671655753,33.4005647438483,70.0699300699301,73.3974358974359,86.4634488638642,92.8131747508044,100.899319147201,100.777202072539,115.111880700393,97.4902323098309	1.06e-05
100680	100	58.8	41.2	-0.818	410	-1280	2100	3.39	FALSE	inactive	IC50 larger than highest measured concentration	4.50857	0.818139	-174.754	100.593	410.268	50,50,25,25,12.5,12.5,6.25,6.25,3.125,3.125,1.5625,1.5625,0.78125,0.78125,0.390625,0.390625,0.1953125,0.1953125	65.2198743575099,49.736147757256,77.3547094188377,80.792261630585,83.273473576193,85.3825136612022,87.9850397381955,94.2015646571561,89.4293732460243,95.1996772892296,97.2027972027973,101.053113553114,102.703145697344,95.472181780537,102.135584139076,96.3730569948187,102.517203803496,101.108924600319	1.04e-09
100698	105	43.3	61.8	-0.531	281	-979	1540	3.55	FALSE	inactive	IC50 larger than highest measured concentration	5.79789	0.530958	-123.328	109.911	280.637	50,50,25,25,12.5,12.5,6.25,6.25,3.125,3.125,1.5625,1.5625,0.78125,0.78125,0.390625,0.390625,0.1953125,0.1953125	40.4340376927471,41.0290237467018,60.8216432865731,61.262091202211,70.5489994869164,84.9271402550091,78.354371201496,86.5623561895996,79.5135640785781,84.8729326341267,93.5664335664336,103.525641025641,99.3831993578746,99.5559338633293,102.040378656253,102.504317789292,111.786210087922,103.575666308523	6.05e-11
100712	102	93.8	7.78	-0.0797	6.57	-310	323	5.18	FALSE	inactive	Response Difference lower than 25%	2.04665	0.0797333	61.3334	132.047	6.56623	50,50,25,25,12.5,12.5,6.25,6.25,3.125,3.125,1.5625,1.5625,0.78125,0.78125,0.390625,0.390625,0.1953125,0.1953125	92.2901199314677,94.415127528584,94.188376753507,94.42653155228,94.9717804002052,99.2258652094717,97.3352033660589,97.8831109065808,96.5388213283442,94.5542557482857,100.27972027972,99.8626373626373,101.281718487628,100.622980882677,96.5347735565013,99.481865284974,101.613500320939,103.660499406107	0.000225
100713	115	91.5	23.4	-1.29	89.1	-262	440	4.05	FALSE	inactive	IC50 larger than highest measured concentration	6.97364	1.288	42.1313	114.964	89.1074	50,50,25,25,12.5,12.5,6.25,6.25,3.125,3.125,1.5625,1.5625,0.78125,0.78125,0.390625,0.390625,0.1953125,0.1953125	82.3529411764705,98.7247141600703,108.016032064128,101.704283740212,113.237557721909,112.340619307832,106.498363721365,112.977450529222,100.654817586529,106.736587333602,113.986013986014,118.543956043956,118.183378601492,112.239950834596,118.934359546248,124.784110535406,121.458404860354,108.760845625093	0.000948
100909	101	93	8.21	-4.78	17.2	3.18	31.2	4.76	FALSE	inactive	Response Difference lower than 25%	3.29318	4.78006	92.9696	101.232	17.191	50,50,25,25,12.5,12.5,6.25,6.25,3.125,3.125,1.5625,1.5625,0.78125,0.78125,0.390625,0.390625,0.1953125,0.1953125	89.0919474585951,97.2295514511874,90.1803607214428,97.742975587287,96.1005643919958,103.597449908925,102.571294997662,101.012425218592,97.9420018709074,96.6518757563534,99.2540792540793,103.891941391941,101.944948010206,104.169594352551,99.5720675269848,102.504317789292,102.116552969802,102.919916215128	0.00306
101141	122	98.5	23	-3.06	2.56	1.81	3.31	5.59	FALSE	inactive	Response Difference lower than 25%	3.13216	3.05703	98.5212	121.555	2.55907	50,50,25,25,12.5,12.5,6.25,6.25,3.125,3.125,1.5625,1.5625,0.78125,0.78125,0.390625,0.390625,0.1953125,0.1953125	91.6047972587092,99.5162708883026,98.1963927855712,100.59880239521,100.718317085685,100.68306010929,97.3352033660589,103.037275655775,105.238540692236,107.6240419524,117.529137529138,116.987179487179,121.507123667544,122.978253510758,125.294985821133,118.566493955095,123.474795121733,116.495162014761	1.8e-10
101166	114	101	13.4	-1.92	5.1	-2.12	12.3	5.29	FALSE	inactive	Response Difference lower than 25%	5.59403	1.91635	100.364	113.976	5.10267	50,50,25,25,12.5,12.5,6.25,6.25,3.125,3.125,1.5625,1.5625,0.78125,0.78125,0.390625,0.390625,0.1953125,0.1953125	101.427755568247,111.389621811785,88.1763527054108,97.742975587287,100.410466906106,107.695810564663,105.376344086021,109.479981592269,109.354536950421,107.301331181928,109.230769230769,117.17032967033,113.43595522849,115.43964585134,107.640486096413,117.702936096718,113.80454090848,115.426094343912	0.00242
101167	119	109	9.75	-2.84	178	-433	789	3.75	FALSE	inactive	IC50 larger than highest measured concentration	4.18745	2.84477	-250.259	119.052	177.719	50,50,25,25,12.5,12.5,6.25,6.25,3.125,3.125,1.5625,1.5625,0.78125,0.78125,0.390625,0.390625,0.1953125,0.1953125	105.082809822958,111.213720316623,124.549098196393,125.932749884846,121.549512570549,116.530054644809,115.287517531557,117.303267372296,118.428437792329,112.706736587333,122.097902097902,119.734432234432,118.659204279336,114.994265131672,121.593503526611,118.307426597583,118.840142705737,116.904822993182	0.025
101244	100	87	13.4	-4.51	2.73	1.92	3.55	5.56	FALSE	inactive	Response Difference lower than 25%	2.32278	4.50505	87.0341	100.477	2.73341	50,50,25,25,12.5,12.5,6.25,6.25,3.125,3.125,1.5625,1.5625,0.78125,0.78125,0.390625,0.390625,0.1953125,0.1953125	87.835522558538,83.7730870712401,82.565130260521,91.4785812989406,88.5069266290405,87.9326047358834,86.2085086489014,88.6792452830189,93.5453695042095,89.9556272690602,99.1608391608392,99.9542124542124,100.521832477565,100.17681141321,99.0980089116269,99.8272884283246,99.5966622382111,103.412338218347	4.46e-09
101417	108	107	0.819	-0.0834	0.352	-68.6	69.4	6.45	FALSE	inactive	Response Difference lower than 25%	5.64064	0.0833798	104.571	111.742	0.35151	50,50,25,25,12.5,12.5,6.25,6.25,3.125,3.125,1.5625,1.5625,0.78125,0.78125,0.390625,0.390625,0.1953125,0.1953125	97.5442604226156,104.001759014952,120.040080160321,108.245048364809,115.187275525911,105.692167577413,106.498363721365,108.835710998619,101.496725912067,105.929810407422,111.002331002331,111.034798534799,106.31320219285,106.564764574617,112.671751323841,104.749568221071,110.279291248078,104.895332899823	0.997
101839	98.8	58.1	40.7	-1.04	18.3	-0.363	37	4.74	TRUE	active		2.85612	1.04315	43.6532	99.2665	18.3082	50,50,25,25,12.5,12.5,6.25,6.25,3.125,3.125,1.5625,1.5625,0.78125,0.78125,0.390625,0.390625,0.1953125,0.1953125	60.8794974300399,56.5963060686015,63.9278557114228,65.8682634730539,79.8871216008209,78.8251366120219,86.8630201028518,84.2613897837092,90.8325537885875,86.4864864864865,96.8298368298369,98.489010989011,99.2871056446966,97.3374435961733,94.9197960605743,96.8911917098445,96.7756862862176,102.837642736867	1.73e-13
102058	103	41.3	61.7	-0.746	352	-819	1520	3.45	FALSE	inactive	IC50 larger than highest measured concentration	3.80502	0.745901	-228.279	104.22	351.781	50,50,25,25,12.5,12.5,6.25,6.25,3.125,3.125,1.5625,1.5625,0.78125,0.78125,0.390625,0.390625,0.1953125,0.1953125	38.6065105653912,41.0290237467018,68.6372745490982,66.2367572547214,77.5269368907132,76.0928961748633,85.0864890135578,93.8334100322136,86.623012160898,93.9895118999597,99.2540792540793,103.159340659341,99.8569146320617,98.4010726997262,102.704848237257,105.094991364421,105.541341374214,100.864298124957	6.25e-14
102098	95.1	89.4	5.71	-6.7	2.09	0.343	3.83	5.68	FALSE	inactive	Response Difference lower than 25%	2.1004	6.69869	89.415	95.1253	2.08897	50,50,25,25,12.5,12.5,6.25,6.25,3.125,3.125,1.5625,1.5625,0.78125,0.78125,0.390625,0.390625,0.1953125,0.1953125	92.175899486008,86.8513632365875,86.6733466933867,89.7282358360203,88.1990764494612,89.6630236794171,90.0420757363254,92.0846755637369,91.6744621141253,87.7773295683744,93.3799533799534,95.467032967033,92.6384899639754,98.3111552226739,94.2557483650181,96.2003454231433,93.551074024869,95.7622454930893	0.000121
102129	105	96.3	8.89	-3.66	89.2	-498	676	4.05	FALSE	inactive	IC50 larger than highest measured concentration	4.14849	3.65538	22.5828	105.184	89.1749	50,50,25,25,12.5,12.5,6.25,6.25,3.125,3.125,1.5625,1.5625,0.78125,0.78125,0.390625,0.390625,0.1953125,0.1953125	92.8612221587665,99.6042216358839,109.318637274549,100.414555504376,111.493073370959,103.051001821494,102.290790088827,105.062126092959,100.561272217025,98.4267849939492,108.951048951049,109.203296703297,107.454508490506,103.546613469875,107.639361068551,103.281519861831,107.556089623979,103.085560151359	0.0427
102296	99.5	89.4	10.1	-0.3	0.047	-0.588	0.681	7.33	FALSE	inconclusive	IC50 lower than lowest measured concentration	3.25185	0.300247	85.5173	120.97	0.0469589	50,50,25,25,12.5,12.5,6.25,6.25,3.125,3.125,1.5625,1.5625,0.78125,0.78125,0.390625,0.390625,0.1953125,0.1953125	86.6933181039407,92.3043095866315,85.7715430861724,90.7415937356058,92.2011287839918,94.7632058287795,92.5666199158485,95.9502991256328,90.9260991580917,87.4546187979025,97.1095571095572,94.6428571428571,99.6652899800145,95.3858136775788,94.7310726367207,97.3229706390328,97.6817781493036,102.837764623501	0.0017
102432	103	69	33.7	-0.878	531	-1920	2980	3.27	FALSE	inactive	IC50 larger than highest measured concentration	3.50059	0.878127	-202.004	102.996	531.216	50,50,25,25,12.5,12.5,6.25,6.25,3.125,3.125,1.5625,1.5625,0.78125,0.78125,0.390625,0.390625,0.1953125,0.1953125	67.3900628212449,68.7335092348285,87.9759519038076,82.8189774297559,96.4084145715751,90.2094717668488,94.6236559139784,96.4104924068109,93.1711880261926,96.8939088342073,103.543123543124,102.60989010989,102.326931072106,102.128835706703,105.456103873822,100.949913644214,108.663999641743,98.7249439169124	4.68e-10
102435	95.3	92.7	2.62	-14.3	2.18	-0.146	4.5	5.66	FALSE	inactive	Response Difference lower than 25%	2.29759	14.2992	92.6993	95.323	2.17607	50,50,25,25,12.5,12.5,6.25,6.25,3.125,3.125,1.5625,1.5625,0.78125,0.78125,0.390625,0.390625,0.1953125,0.1953125	92.5185608223871,95.6464379947229,92.3847695390782,94.3344081068633,91.0723447922011,88.1147540983606,95.9326788218794,95.1219512195122,89.8035547240412,92.0532472771279,95.5244755244755,97.3901098901098,95.678456084962,94.4982072374367,93.7819710066256,96.5457685664939,95.867952411518,93.2917252992164	0.102
102553	105	98.8	6.27	-0.239	7.29			5.14	FALSE	inactive	Response Difference lower than 25%	4.72582	0.238997	91.1334	110.916	7.29454	50,50,25,25,12.5,12.5,6.25,6.25,3.125,3.125,1.5625,1.5625,0.78125,0.78125,0.390625,0.390625,0.1953125,0.1953125	93.3181039406054,97.9331574318381,109.318637274549,96.7296176877016,104.104669061057,100.045537340619,96.7741935483871,104.970087436723,96.9130028063611,100.766438079871,102.703962703963,106.639194139194,103.751453540519,99.9986854170022,109.444046387711,106.131260794473,107.456076189339,98.6416953455761	0.276
102817	98.9	94.4	4.53	-15.9	2.32	-0.812	5.44	5.63	FALSE	inactive	Response Difference lower than 25%	1.67539	15.9074	94.3851	98.9156	2.3161	50,50,25,25,12.5,12.5,6.25,6.25,3.125,3.125,1.5625,1.5625,0.78125,0.78125,0.390625,0.390625,0.1953125,0.1953125	92.6327812678469,93.3597185576077,91.3827655310621,95.7162597881161,95.6900974858902,95.2185792349727,94.6236559139784,96.7786470317533,95.4162768942937,93.1020572811619,98.5081585081586,100.869963369963,99.5721508319562,98.7565359423423,97.8631502045792,100.777202072539,97.8858354107268,97.0794743517002	8.08e-05
102913	110	98	12.2	-1.16	9.95	-20.4	40.3	5	FALSE	inactive	Response Difference lower than 25%	3.17428	1.16275	96.0964	110.368	9.94904	50,50,25,25,12.5,12.5,6.25,6.25,3.125,3.125,1.5625,1.5625,0.78125,0.78125,0.390625,0.390625,0.1953125,0.1953125	97.0873786407767,96.0861917326297,104.208416833667,99.3090741593736,104.207285787583,101.502732240437,103.880317905563,103.865623561896,102.432179607109,106.01048810004,115.291375291375,111.126373626374,111.346936995306,111.004111358326,112.101924711729,110.017271157168,107.456673284471,105.798390974539	5.24e-05
103258	101	94.4	6.25	-11.4	2.63	-0.203	5.46	5.58	FALSE	inactive	Response Difference lower than 25%	2.81403	11.4215	94.3766	100.626	2.6287	50,50,25,25,12.5,12.5,6.25,6.25,3.125,3.125,1.5625,1.5625,0.78125,0.78125,0.390625,0.390625,0.1953125,0.1953125	93.0896630496859,94.7669305189094,90.4809619238477,95.9926301243667,92.508978963571,93.8524590163934,94.5301542776998,99.8159226875288,96.8194574368568,93.4247680516337,103.263403263403,99.1300366300367,104.698884088893,101.864341607538,97.5795025548679,101.381692573402,96.777029750265,100.287286797423	0.000908
103420	117	94.9	21.8	-0.81	11.9	-17.3	41.1	4.92	FALSE	inactive	Response Difference lower than 25%	3.11626	0.810243	87.7257	117.747	11.8918	50,50,25,25,12.5,12.5,6.25,6.25,3.125,3.125,1.5625,1.5625,0.78125,0.78125,0.390625,0.390625,0.1953125,0.1953125	94.346087949743,92.9199648197009,100.300601202405,99.9539382772916,102.770651616213,103.415300546448,104.441327723235,107.823285780028,104.115996258185,108.108108108108,115.198135198135,117.445054945055,119.323700044107,112.690458427956,119.221522908028,113.212435233161,116.22098490842,113.858997884657	2.12e-08
103477	110	83	26.7	-1.38	5.06	1.6	8.53	5.3	TRUE	active		3.74118	1.37793	81.8931	110.034	5.06402	50,50,25,25,12.5,12.5,6.25,6.25,3.125,3.125,1.5625,1.5625,0.78125,0.78125,0.390625,0.390625,0.1953125,0.1953125	89.2061679040548,50.0879507475813,77.3547094188377,81.9898664210041,88.3016931759877,90.7559198542805,92.9406264609631,99.0796134376439,98.3161833489242,97.7813634530052,104.848484848485,108.562271062271,107.169885383977,107.009225086187,106.311125048956,113.212435233161,109.572927706707,109.994825912367	1.62e-08
103515	130	117	13.7	-1.65	0.0674	-1.12	1.26	7.17	FALSE	inconclusive	IC50 lower than lowest measured concentration	6.10967	1.65361	116.744	210	0.0673611	50,50,25,25,12.5,12.5,6.25,6.25,3.125,3.125,1.5625,1.5625,0.78125,0.78125,0.390625,0.390625,0.1953125,0.1953125	110.451170759566,115.875109938435,124.448897795591,120.221096269001,118.573627501283,120.446265938069,112.669471715755,115.646571560055,109.167446211413,116.337232755143,116.037296037296,121.474358974359,120.3682091607,118.454773415188,123.493113071628,118.39378238342,118.739382902181,142.326474569268	0.0318
103529	101	94.7	6.81	-19.7	2.21	-0.459	4.88	5.66	FALSE	inactive	Response Difference lower than 25%	3.24003	19.653	94.6736	101.487	2.21057	50,50,25,25,12.5,12.5,6.25,6.25,3.125,3.125,1.5625,1.5625,0.78125,0.78125,0.390625,0.390625,0.1953125,0.1953125	94.2318675042832,91.5127528583992,92.4849699398797,96.6374942422847,96.7162647511545,97.5865209471766,94.2496493688639,99.6318453750575,96.0710944808231,87.6159741831384,103.729603729604,104.990842490843,102.04076033623,101.86276410794,98.1482041391181,100.431778929188,98.5899598453523,102.096815772618	0.00126
103702	111	106	4.47	-0.0538	4.1			5.39	FALSE	inactive	Response Difference lower than 25%	5.01835	0.0538108	78.3997	138.464	4.10052	50,50,25,25,12.5,12.5,6.25,6.25,3.125,3.125,1.5625,1.5625,0.78125,0.78125,0.390625,0.390625,0.1953125,0.1953125	99.6002284408908,104.089709762533,116.733466933868,107.32381391064,115.700359158543,108.333333333333,109.957924263675,104.141739530603,103.180542563143,105.60709963695,108.671328671329,108.745421245421,111.538139566622,106.123327603942,113.241296678988,106.99481865285,108.663999641743,117.067785423455	0.609
103704	95.8	93.7	2.13	-1.47	7.91	-51.8	67.6	5.1	FALSE	inactive	Response Difference lower than 25%	3.06084	1.47155	93.5175	95.7954	7.91062	50,50,25,25,12.5,12.5,6.25,6.25,3.125,3.125,1.5625,1.5625,0.78125,0.78125,0.390625,0.390625,0.1953125,0.1953125	90.005711022273,98.6367634124889,90.0801603206413,94.5186549976969,95.3822473063109,95.6739526411658,95.4651706404862,95.1219512195122,94.1066417212348,91.488503428802,97.8554778554779,98.3058608058608,95.4871128200691,98.1363156839611,90.650596581181,96.0276338514681,93.8554432684987,98.9717643516942	0.676
103728	105	105	0.177	-0.048	0.0504	-29.4	29.5	7.3	FALSE	inconclusive	IC50 lower than lowest measured concentration	4.71803	0.0480118	105.962	103.272	0.0503924	50,50,25,25,12.5,12.5,6.25,6.25,3.125,3.125,1.5625,1.5625,0.78125,0.78125,0.390625,0.390625,0.1953125,0.1953125	96.059394631639,104.441512752858,114.729458917836,107.784431137725,105.233453052848,105.418943533698,102.664796633941,110.308329498389,96.7259120673526,104.235578862445,104.755244755245,102.701465201465,104.225872282592,104.522165512572,104.981764001499,105.52677029361,102.416294726157,108.759504872114	1
104030	95.4	70.2	25.2	-0.736	345	-2560	3260	3.46	FALSE	inactive	IC50 larger than highest measured concentration	2.82797	0.735937	-36.392	95.8983	345.248	50,50,25,25,12.5,12.5,6.25,6.25,3.125,3.125,1.5625,1.5625,0.78125,0.78125,0.390625,0.390625,0.1953125,0.1953125	67.9611650485437,72.339489885664,78.6573146292585,79.0419161676647,85.0179579271421,87.2040072859745,88.078541374474,91.6244822825587,94.8550046772685,86.0830980233966,91.7016317016317,94.9175824175825,92.1635084475941,97.7813782745441,91.2188762799828,96.2003454231433,94.6601782328969,98.7259190099881	1.43e-09
104042	102	87.5	14.6	-5.33	78.5	-570	728	4.11	FALSE	inactive	IC50 larger than highest measured concentration	3.85453	5.32815	-74.1486	102.056	78.5238	50,50,25,25,12.5,12.5,6.25,6.25,3.125,3.125,1.5625,1.5625,0.78125,0.78125,0.390625,0.390625,0.1953125,0.1953125	84.6373500856653,90.2814423922603,108.617234468938,95.2556425610318,106.464853771165,98.1329690346084,101.542776998597,102.208927749655,96.9130028063611,98.5074626865672,103.170163170163,102.152014652015,105.079319521445,99.5563282382287,104.317435048977,103.367875647668,104.231016106641,102.590456642182	0.000333
104061	97.7	83.5	14.2	-0.682	162	-1430	1750	3.79	FALSE	inactive	IC50 larger than highest measured concentration	2.87601	0.681877	50.7334	98.1988	162.219	50,50,25,25,12.5,12.5,6.25,6.25,3.125,3.125,1.5625,1.5625,0.78125,0.78125,0.390625,0.390625,0.1953125,0.1953125	80.6396344945745,86.3236587510994,87.3747494989981,86.7802855826808,91.7906618778861,95.0364298724954,91.7251051893408,94.8458352508054,91.5809167446212,91.407825736184,98.7878787878788,97.0238095238096,97.8632866441698,98.6697734644849,93.971960086824,102.417962003454,96.0724574942902,96.9952506872882	7.88e-06
104073	102	100	1.78	-0.124	6.97	-94.2	108	5.16	FALSE	inactive	Response Difference lower than 25%	4.70768	0.123517	95.6684	106.22	6.96985	50,50,25,25,12.5,12.5,6.25,6.25,3.125,3.125,1.5625,1.5625,0.78125,0.78125,0.390625,0.390625,0.1953125,0.1953125	90.8052541404911,97.5813544415128,110.62124248497,101.980654076462,104.822986146742,101.138433515483,102.384291725105,100.736309249885,96.2581852198316,98.8301734570392,101.398601398601,103.708791208791,103.180659698114,101.68647852793,106.594772698668,101.12262521589,102.115060231971,96.6683507336661	0.951
104152	94.8	91.3	3.53	-18	2.16	-0.414	4.74	5.67	FALSE	inactive	Response Difference lower than 25%	2.148	17.9706	91.2646	94.7992	2.16144	50,50,25,25,12.5,12.5,6.25,6.25,3.125,3.125,1.5625,1.5625,0.78125,0.78125,0.390625,0.390625,0.1953125,0.1953125	89.6630496858938,93.0958663148637,88.2765531062124,92.5840626439428,92.3037455105182,93.7613843351548,92.6601215521272,92.7289461573862,89.7100093545369,87.8580072609923,96.3636363636364,95.467032967033,93.1134714803568,97.2494979936177,92.262198993522,95.5958549222798,95.3669895956173,92.9677506248214	0.0109
104275	104	93.5	10.4	-4.86	95			4.02	FALSE	inactive	IC50 larger than highest measured concentration	3.20761	4.85517	-140.535	103.906	94.95	50,50,25,25,12.5,12.5,6.25,6.25,3.125,3.125,1.5625,1.5625,0.78125,0.78125,0.390625,0.390625,0.1953125,0.1953125	90.2341519131925,96.7018469656992,108.617234468938,101.151543067711,108.927655207799,101.047358834244,101.916783543712,102.853198343304,99.6258185219831,99.9596611536911,103.543123543124,104.624542124542,106.506093087091,105.057989542492,106.976016515409,104.145077720207,103.931125076503,102.918575462148	0.00169
104408	97.2	93.3	3.92	-14	2.06	-0.423	4.54	5.69	FALSE	inactive	Response Difference lower than 25%	2.02043	14.0107	93.3223	97.2414	2.05622	50,50,25,25,12.5,12.5,6.25,6.25,3.125,3.125,1.5625,1.5625,0.78125,0.78125,0.390625,0.390625,0.1953125,0.1953125	91.8332381496288,94.8548812664908,90.3807615230461,94.3344081068633,93.6377629553616,93.3060109289617,94.8106591865358,95.9502991256328,95.1356407857811,88.9874949576443,97.1095571095572,97.5732600732601,98.5276417153643,98.7599538581367,97.5785181554887,94.9913644214162,97.4808556373244,95.7640737926063	0.00286
104448	110	107	2.7	-0.16	0.583	-55.8	56.9	6.23	FALSE	inactive	Response Difference lower than 25%	5.25594	0.160275	102.709	115.285	0.583266	50,50,25,25,12.5,12.5,6.25,6.25,3.125,3.125,1.5625,1.5625,0.78125,0.78125,0.390625,0.390625,0.1953125,0.1953125	99.0291262135923,104.881266490765,119.739478957916,109.534776600645,110.877373011801,103.597449908925,110.612435717625,104.786010124252,102.338634237605,103.670835014119,113.986013986014,110.302197802198,110.018226852917,105.148038477844,112.19291134007,107.944732297064,108.462629308415,109.994947799002	0.889
104482	95.2	72.6	22.6	-0.907	33.5	-88.7	156	4.47	FALSE	inactive	Response Difference lower than 25%	2.67899	0.906928	56.6575	95.5174	33.5041	50,50,25,25,12.5,12.5,6.25,6.25,3.125,3.125,1.5625,1.5625,0.78125,0.78125,0.390625,0.390625,0.1953125,0.1953125	71.7304397487149,73.5708003518029,74.8496993987976,82.081989866421,82.4525397639816,86.2932604735883,85.5539971949509,92.3607915324437,89.5229186155285,92.2952803549819,90.7692307692307,94.0018315018315,95.4899266916116,97.2514698681145,90.9341036024095,96.5457685664939,96.1699332746189,94.1970992199865	1.84e-09
104761	115	111	3.52	-0.0876	5.33			5.27	FALSE	inactive	Response Difference lower than 25%	4.15524	0.087586	98.1192	127.255	5.33285	50,50,25,25,12.5,12.5,6.25,6.25,3.125,3.125,1.5625,1.5625,0.78125,0.78125,0.390625,0.390625,0.1953125,0.1953125	105.082809822958,112.35708003518,119.539078156313,113.127590971902,115.700359158543,111.429872495446,111.360448807854,111.780947998159,105.706267539757,110.125050423558,115.757575757576,114.514652014652,117.331056911255,111.359180226043,116.563363327045,110.189982728843,114.004119956412,118.551633311374	0.647
105240	106	67	39.4	-0.672	497	-3620	4610	3.3	FALSE	inactive	IC50 larger than highest measured concentration	5.49833	0.672269	-122.727	107.497	496.517	50,50,25,25,12.5,12.5,6.25,6.25,3.125,3.125,1.5625,1.5625,0.78125,0.78125,0.390625,0.390625,0.1953125,0.1953125	62.3643632210166,70.2286719437115,72.9458917835671,89.5439889451865,84.7101077475628,96.9489981785063,94.0626460963067,98.7114588127014,98.3161833489242,91.16579265833,102.331002331002,105.357142857143,109.068404513731,108.428054515757,100.332586361709,107.599309153713,107.757012135959,104.567335966491	4.39e-08
105317	118	98.4	19.5	-0.911	24.4	-21.3	70.1	4.61	FALSE	inactive	Response Difference lower than 25%	4.356	0.910696	88.0813	118.261	24.3986	50,50,25,25,12.5,12.5,6.25,6.25,3.125,3.125,1.5625,1.5625,0.78125,0.78125,0.390625,0.390625,0.1953125,0.1953125	92.8612221587665,94.9428320140721,107.815631262525,109.903270382312,109.338122113905,108.515482695811,112.014960261805,111.872986654395,104.490177736202,111.25453812021,117.995337995338,118.910256410256,116.094360368308,117.924470633859,120.644683153481,117.530224525043,116.727620128077,141.502764693586	2.65e-05
105319	97.6	83.4	14.2	-0.665	275	-1510	2060	3.56	FALSE	inactive	IC50 larger than highest measured concentration	3.32803	0.664857	37.6756	98.0551	275.392	50,50,25,25,12.5,12.5,6.25,6.25,3.125,3.125,1.5625,1.5625,0.78125,0.78125,0.390625,0.390625,0.1953125,0.1953125	82.9240434037692,82.4538258575198,85.1703406813627,90.7415937356058,94.1508465879938,95.127504553734,90.4160822814399,94.7537965945697,92.7970065481758,88.4227511093184,96.0839160839162,96.7490842490842,98.1473469763894,101.684901028332,94.066743684199,96.0276338514681,96.8758489946411,101.439115493071	5.5e-05
105577	107	99.1	7.66	-0.0783	9.21	-528	546	5.04	FALSE	inactive	Response Difference lower than 25%	6.16683	0.0782729	65.9328	136.913	9.21072	50,50,25,25,12.5,12.5,6.25,6.25,3.125,3.125,1.5625,1.5625,0.78125,0.78125,0.390625,0.390625,0.1953125,0.1953125	87.2644203312392,96.6138962181178,110.62124248497,105.389221556886,109.030271934325,99.0437158469945,101.35577372604,102.577082374597,93.0776426566885,102.541347317467,108.298368298368,106.181318681319,103.277175492023,100.800449587385,105.079500797012,104.40414507772,104.736606409816,112.215478505597	0.335
105816	96.1	91.3	4.73	-1.74	4.99	-6.41	16.4	5.3	FALSE	inactive	Response Difference lower than 25%	2.42084	1.74035	91.2544	96.0828	4.98537	50,50,25,25,12.5,12.5,6.25,6.25,3.125,3.125,1.5625,1.5625,0.78125,0.78125,0.390625,0.390625,0.1953125,0.1953125	91.2621359223301,91.7766051011434,85.370741482966,95.8083832335329,93.0220625962032,93.6703096539162,92.0991117344553,93.1891394385642,95.0420954162769,93.4247680516337,97.1095571095572,95.1007326007326,94.9203990914009,98.4934878844744,93.4022741031946,96.6321243523316,95.1633801555433,96.9968352135362	0.0152
106457	105	98.9	6.09	-0.0631	2.44			5.61	FALSE	inactive	Response Difference lower than 25%	5.46082	0.0630848	67.2741	137.122	2.43955	50,50,25,25,12.5,12.5,6.25,6.25,3.125,3.125,1.5625,1.5625,0.78125,0.78125,0.390625,0.390625,0.1953125,0.1953125	90.1199314677327,98.1970096745823,106.312625250501,105.757715338554,103.078501795793,104.508196721311,96.2131837307153,107.086976530143,91.7680074836295,99.5562726906011,101.958041958042,103.525641025641,101.848854297028,101.508746906622,102.990324057244,102.504317789292,105.439238106611,112.297751983857	0.426
106517	94.1	91.9	2.24	-15.6	2.2	-1.49	5.89	5.66	FALSE	inactive	Response Difference lower than 25%	2.37732	15.642	91.8791	94.1193	2.20258	50,50,25,25,12.5,12.5,6.25,6.25,3.125,3.125,1.5625,1.5625,0.78125,0.78125,0.390625,0.390625,0.1953125,0.1953125	90.1199314677327,96.6138962181178,88.8777555110221,92.0313219714417,93.1246793227296,92.3041894353369,90.5095839177186,93.4652554072711,92.5163704396632,89.2295280354982,94.2191142191143,95.8333333333333,92.9263490227776,95.7410140035953,90.2701965353361,93.6096718480138,93.3525398934185,96.9982978531498	0.216
106520	102	102	0.754	0.174	96.6	-6710	6910	4.02	FALSE	inactive	IC50 larger than highest measured concentration	4.32902	-0.174081	100.656	104.119	96.5904	50,50,25,25,12.5,12.5,6.25,6.25,3.125,3.125,1.5625,1.5625,0.78125,0.78125,0.390625,0.390625,0.1953125,0.1953125	96.8589377498573,100.571679859279,112.925851703407,101.520036849378,108.31195484864,101.138433515483,102.290790088827,99.6318453750575,95.4162768942937,98.5074626865672,102.144522144522,102.60989010989,103.27534647552,100.799529379287,99.2874354778943,102.677029360967,103.326267707603,102.84044612946	0.995
106711	96.4	89.9	6.51	-10.6	2.84	0.914	4.77	5.55	FALSE	inactive	Response Difference lower than 25%	2.79059	10.59	89.8781	96.3926	2.83993	50,50,25,25,12.5,12.5,6.25,6.25,3.125,3.125,1.5625,1.5625,0.78125,0.78125,0.390625,0.390625,0.1953125,0.1953125	89.6630496858938,98.3729111697449,88.6773547094188,88.622754491018,88.1990764494612,88.5701275045537,86.9565217391304,89.9677864703176,90.9260991580917,92.2952803549819,95.8041958041959,98.0311355311356,94.7308848430107,97.8714272098962,93.9735070001343,95.5958549222798,98.6917645653893,96.4232367117668	0.000658
106878	99.2	102	2.33	0.198	1.61			5.79	FALSE	inactive	Response Difference lower than 25%	4.05782	-0.198433	95.7691	104.478	1.60813	50,50,25,25,12.5,12.5,6.25,6.25,3.125,3.125,1.5625,1.5625,0.78125,0.78125,0.390625,0.390625,0.1953125,0.1953125	97.6584808680754,101.627088830255,107.114228456914,102.901888530631,104.00205233453,101.867030965392,100.607760635811,98.0671882190521,91.7680074836295,96.3291649858814,102.890442890443,103.159340659341,99.0977320898836,100.177731621308,100.804394921343,101.295336787565,103.828573987551,94.0379152753816	0.853
106963	93.9	90.6	3.34	-0.0721	199			3.7	FALSE	inactive	IC50 larger than highest measured concentration	1.90878	0.0720657	72.5952	106.885	199.017	50,50,25,25,12.5,12.5,6.25,6.25,3.125,3.125,1.5625,1.5625,0.78125,0.78125,0.390625,0.390625,0.1953125,0.1953125	88.9777270131353,94.15127528584,87.7755511022045,91.20221096269,91.5854284248333,91.9398907103825,90.8835904628332,94.0174873446848,90.2712815715621,79.1448164582493,93.006993006993,92.6282051282051,94.1586840648344,95.2108426805662,92.8307599492893,91.2780656303972,94.154886477288,94.6117575504199	0.0992
106985	105	98.5	6.25	-4.24	112	-396	620	3.95	FALSE	inactive	IC50 larger than highest measured concentration	4.51452	4.2423	-94.1749	104.791	112.196	50,50,25,25,12.5,12.5,6.25,6.25,3.125,3.125,1.5625,1.5625,0.78125,0.78125,0.390625,0.390625,0.1953125,0.1953125	92.9754426042261,103.474054529463,109.418837675351,108.152924919392,105.74653668548,102.868852459016,99.8597475455821,106.994937873907,95.9775491113189,105.929810407422,103.449883449883,110.027472527473,102.893785494351,109.140164125687,105.364132846103,104.490500863558,106.147691480945,99.7987651665063	0.266
107041	94.2	94.1	0.137	0.211	3.68	-108	115	5.43	FALSE	inactive	Response Difference lower than 25%	2.6128	-0.210966	94.3901	93.9086	3.68051	50,50,25,25,12.5,12.5,6.25,6.25,3.125,3.125,1.5625,1.5625,0.78125,0.78125,0.390625,0.390625,0.1953125,0.1953125	95.0314106225015,92.8320140721195,92.685370741483,99.4011976047904,94.9717804002052,93.0327868852459,92.192613370734,93.0971007823286,94.2001870907389,89.2295280354982,97.1095571095572,92.0787545787545,96.820184463349,97.0732124136073,92.4544381294442,93.5233160621761,94.6604767804631,94.3663997552517	1
107049									FALSE	inconclusive	Fit did not converge						50,50,25,25,12.5,12.5,6.25,6.25,3.125,3.125,1.5625,1.5625,0.78125,0.78125,0.390625,0.390625,0.1953125,0.1953125	95.0314106225015,108.135444151275,112.825651302605,107.692307692308,109.543355566957,104.508196721311,108.92940626461,102.853198343304,97.754911131899,100.121016538927,103.822843822844,110.851648351648,108.21439450057,102.131990705898,106.978829085064,104.576856649395,101.816064844531,102.755856805144
107052	95	90.5	4.57	-17.5	2.22	-0.893	5.33	5.65	FALSE	inactive	Response Difference lower than 25%	2.43004	17.5093	90.4799	95.0493	2.2166	50,50,25,25,12.5,12.5,6.25,6.25,3.125,3.125,1.5625,1.5625,0.78125,0.78125,0.390625,0.390625,0.1953125,0.1953125	90.1199314677327,92.7440633245383,87.3747494989981,91.9391985260248,87.4807593637763,92.0309653916211,90.0420757363254,94.0174873446848,91.2067352666043,87.8580072609923,94.5920745920746,97.8479853479853,96.6278563434161,96.6280946105383,91.6926536383752,93.7823834196892,96.5743159528892,92.6365846389932	0.00363
107061	113	108	4.59	-0.0669	1.73			5.76	FALSE	inactive	Response Difference lower than 25%	5.24733	0.0669267	85.9683	135.588	1.72816	50,50,25,25,12.5,12.5,6.25,6.25,3.125,3.125,1.5625,1.5625,0.78125,0.78125,0.390625,0.390625,0.1953125,0.1953125	99.1433466590519,109.71855760774,112.424849699399,113.864578535237,112.006157003592,112.613843351548,107.152875175315,108.283479061206,104.396632366698,111.496571198064,108.857808857809,116.163003663004,110.681878456226,106.564238741418,109.063365084901,109.671848013817,109.674583152961,123.404062115867	0.623
107096	106	96.7	9.05	-5.29	1.71	0.851	2.57	5.77	FALSE	inactive	Response Difference lower than 25%	3.70466	5.29029	96.6598	105.711	1.71003	50,50,25,25,12.5,12.5,6.25,6.25,3.125,3.125,1.5625,1.5625,0.78125,0.78125,0.390625,0.390625,0.1953125,0.1953125	96.4020559680182,97.4934036939314,88.4769539078157,99.2169507139567,95.7927142124166,101.411657559198,94.9041608228143,102.208927749655,96.2581852198316,94.7962888261396,101.771561771562,103.067765567766,105.840049692971,107.630759927566,99.5719268985021,104.749568221071,108.566076040065,107.528449864066	0.000637
107232	125	116	8.4	-2.02	0.0486	-1.48	1.58	7.31	FALSE	inconclusive	IC50 lower than lowest measured concentration	5.78653	2.01674	116.452	263.957	0.0485558	50,50,25,25,12.5,12.5,6.25,6.25,3.125,3.125,1.5625,1.5625,0.78125,0.78125,0.390625,0.390625,0.1953125,0.1953125	108.966304968589,116.402814423923,124.148296593186,121.41870105942,116.829143150334,121.630236794171,112.201963534362,117.85549930971,107.10944808232,111.6579265833,116.783216783217,122.481684981685,116.094782449039,119.519980018338,119.127301824584,116.493955094991,117.129017330686,132.865634002471	0.241
107278	100	89.9	10.5	-0.608	7.78	-45.8	61.4	5.11	FALSE	inactive	Response Difference lower than 25%	3.22958	0.608394	85.9765	101.877	7.78019	50,50,25,25,12.5,12.5,6.25,6.25,3.125,3.125,1.5625,1.5625,0.78125,0.78125,0.390625,0.390625,0.1953125,0.1953125	89.3203883495146,90.9850483729112,88.6773547094188,90.6494702901889,92.6115956900975,97.040072859745,93.8756428237494,97.1468016566958,92.422825070159,91.16579265833,97.7622377622378,101.968864468865,97.2922114146106,102.576056842569,94.3512351048069,102.504317789292,99.5991998925229,101.359645407403	0.000724
107449	110	104	5.44	-0.0568	2.38			5.62	FALSE	inactive	Response Difference lower than 25%	6.62535	0.0568133	72.559	141.79	2.37525	50,50,25,25,12.5,12.5,6.25,6.25,3.125,3.125,1.5625,1.5625,0.78125,0.78125,0.390625,0.390625,0.1953125,0.1953125	92.175899486008,105.057167985928,116.032064128256,108.429295255643,111.082606464854,107.786885245902,106.124357176251,106.350667280258,97.3807296538821,104.316256555063,105.034965034965,110.760073260073,104.891634289557,107.809411756973,106.597866525288,104.40414507772,108.463524951113,121.594045594133	0.668
107453	96.8	85.7	11.1	-0.502	129	-958	1220	3.89	FALSE	inactive	IC50 larger than highest measured concentration	2.83317	0.501714	66.0392	97.9731	129.237	50,50,25,25,12.5,12.5,6.25,6.25,3.125,3.125,1.5625,1.5625,0.78125,0.78125,0.390625,0.390625,0.1953125,0.1953125	82.2387207310109,89.4898856640281,85.5711422845691,87.5172731460157,92.6115956900975,92.75956284153,92.0056100981766,95.7662218131615,91.3002806361084,90.1976603469141,94.8717948717949,95.7417582417582,94.2549184715893,97.2502867434165,91.5998388397587,98.1865284974093,97.2799331253452,99.3014676979089	0.000142
107723	108	97.2	10.4	-0.0599	2.35			5.63	FALSE	inactive	Response Difference lower than 25%	3.90302	0.0599253	40.3622	165.502	2.34716	50,50,25,25,12.5,12.5,6.25,6.25,3.125,3.125,1.5625,1.5625,0.78125,0.78125,0.390625,0.390625,0.1953125,0.1953125	92.5185608223871,95.3825857519789,104.208416833667,100.967296176877,102.360184710108,99.8633879781421,101.168770453483,103.313391624482,95.3227315247895,100.040338846309,104.195804195804,106.822344322344,104.033544162659,106.564896032917,104.510517955796,101.381692573402,106.548193040856,113.945293621856	0.00738
107724	93	93.3	0.322	0.045	1.38			5.86	FALSE	inactive	Response Difference lower than 25%	5.11422	-0.0450306	90.5277	95.6999	1.38443	50,50,25,25,12.5,12.5,6.25,6.25,3.125,3.125,1.5625,1.5625,0.78125,0.78125,0.390625,0.390625,0.1953125,0.1953125	93.889206167904,101.978891820581,89.6793587174349,92.7683095347766,90.7644946126219,96.0382513661202,92.6601215521272,93.3732167510355,89.6164639850327,82.129891085115,91.3286713286714,101.144688644689,91.9765266835921,93.4341837589843,88.0894706532966,94.1278065630398,95.6689704587183,98.2325219136934	1
200004	102	92.9	8.92	-4.37	101	-363	564	4	FALSE	inactive	IC50 larger than highest measured concentration	4.17056	4.36819	-96.6695	101.802	100.648	50,50,25,25,12.5,12.5,6.25,6.25,3.125,3.125,1.5625,1.5625,0.78125,0.78125,0.390625,0.390625,0.1953125,0.1953125	89.2061679040548,96.2620932277924,108.917835671343,99.1248272685398,102.668034889687,101.95810564663,99.8597475455821,100.920386562356,93.3582787652011,97.2972972972973,103.449883449883,108.928571428571,100.993718735249,101.151311789509,103.749295978658,101.381692573402,102.721261064919,101.686423474391	0.0422
200161	95.8	93	2.74	-0.0699	1.6	-80.4	83.6	5.8	FALSE	inactive	Response Difference lower than 25%	3.57718	0.0698971	80.5264	108.945	1.59944	50,50,25,25,12.5,12.5,6.25,6.25,3.125,3.125,1.5625,1.5625,0.78125,0.78125,0.390625,0.390625,0.1953125,0.1953125	89.4346087949742,96.7018469656992,91.2825651302605,93.1368033164441,90.8671113391482,95.856102003643,93.1276297335203,100.552231937414,90.0841908325538,93.3440903590158,95.6177156177156,99.3131868131868,92.8291297609828,97.3373121378735,89.8896558610084,98.5319516407599,96.2739771014017,95.1051546467146	0.715
200169	98.8	85.1	13.7	-3.04	51.7	-579	683	4.29	FALSE	inactive	IC50 larger than highest measured concentration	4.62501	3.04389	69.9413	98.7977	51.6942	50,50,25,25,12.5,12.5,6.25,6.25,3.125,3.125,1.5625,1.5625,0.78125,0.78125,0.390625,0.390625,0.1953125,0.1953125	78.697886921759,91.5127528583992,97.3947895791584,94.42653155228,97.1267316572602,100.774134790528,94.997662459093,103.129314312011,91.0196445275958,94.2315449778137,98.4149184149184,101.694139194139,95.5833472268241,102.752342422579,102.135724767559,101.899827288428,103.526443850666,95.105520306618	0.00405
200241	93.3	86.9	6.4	-0.357	0.0356	-0.452	0.523	7.45	FALSE	inconclusive	IC50 lower than lowest measured concentration	2.03015	0.357036	85.3499	108.016	0.0355633	50,50,25,25,12.5,12.5,6.25,6.25,3.125,3.125,1.5625,1.5625,0.78125,0.78125,0.390625,0.390625,0.1953125,0.1953125	84.9800114220445,87.3790677220757,86.7735470941884,88.3463841547673,87.9938429964084,90.9380692167577,88.2655446470313,89.3235158766682,87.2778297474275,85.0342880193626,90.2097902097902,92.2619047619048,90.4547849533847,93.9667213314097,89.5109433569565,92.2279792746114,93.5507754773029,93.8711743594401	0.00145
200249	104	92.3	12.1	-0.944	15.4	-38.3	69.1	4.81	FALSE	inactive	Response Difference lower than 25%	3.5179	0.94395	88.2487	104.629	15.3649	50,50,25,25,12.5,12.5,6.25,6.25,3.125,3.125,1.5625,1.5625,0.78125,0.78125,0.390625,0.390625,0.1953125,0.1953125	89.4346087949742,93.2717678100264,98.8977955911824,94.0580377706126,97.7424320164187,94.2167577413479,98.7377279102384,102.761159687069,94.3872778297474,104.154901169827,103.170163170163,108.836996336996,102.042870739886,101.332592784911,107.546124384487,104.663212435233,104.937827469362,101.028845081478	0.000324
200257	93.6	93.1	0.465	-0.0821	64	-8180	8300	4.19	FALSE	inactive	IC50 larger than highest measured concentration	2.63591	0.0821206	91.0458	95.2066	64.0116	50,50,25,25,12.5,12.5,6.25,6.25,3.125,3.125,1.5625,1.5625,0.78125,0.78125,0.390625,0.390625,0.1953125,0.1953125	92.7470017133067,92.7440633245383,94.0881763527054,94.3344081068633,92.7142124166239,94.3989071038251,91.8186068256194,93.1891394385642,94.1066417212348,86.7285195643405,95.0582750582751,93.3608058608059,97.578100763333,97.2489721604185,95.0179547415353,92.7461139896373,92.2411965786449,90.7451478454405	0.995
200329	104	89.1	14.5	-6.55	75.1	-159	309	4.12	FALSE	inactive	IC50 larger than highest measured concentration	4.2051	6.55252	-119.374	103.634	75.0942	50,50,25,25,12.5,12.5,6.25,6.25,3.125,3.125,1.5625,1.5625,0.78125,0.78125,0.390625,0.390625,0.1953125,0.1953125	87.2644203312392,90.8970976253298,111.122244488978,101.980654076462,104.617752693689,100.68306010929,104.721832632071,102.761159687069,96.2581852198316,100.282371924163,104.195804195804,111.675824175824,107.1697446904,100.888526648241,105.173862508939,104.317789291883,101.814124285352,100.207329165217	0.00087
200337	96.1	90.5	5.66	-2.01	2.81	-2.51	8.13	5.55	FALSE	inactive	Response Difference lower than 25%	1.97817	2.00839	90.4482	96.1536	2.81056	50,50,25,25,12.5,12.5,6.25,6.25,3.125,3.125,1.5625,1.5625,0.78125,0.78125,0.390625,0.390625,0.1953125,0.1953125	91.0336950314106,89.5778364116095,89.0781563126252,90.8337171810225,92.4063622370446,89.3897996357013,93.7821411874707,91.6244822825587,94.3872778297474,89.1488503428802,94.3123543123544,95.7417582417582,98.5260940860159,96.4515461139283,93.9716788298585,94.4732297063903,94.4579122568703,98.4789766885717	0.000321
200353	118	91.8	26.4	-0.695	0.308	-2.72	3.34	6.51	TRUE	active		5.17948	0.694524	90.3952	138.464	0.307831	50,50,25,25,12.5,12.5,6.25,6.25,3.125,3.125,1.5625,1.5625,0.78125,0.78125,0.390625,0.390625,0.1953125,0.1953125	93.7749857224444,92.4802110817942,93.0861723446894,94.7950253339475,92.7142124166239,91.0291438979964,89.2005610098176,93.8334100322136,96.3517305893359,102.299314239613,103.543123543124,110.119047619048,106.408170357411,106.389793577605,112.673438865634,105.87219343696,110.17987490857,129.080078909407	3.51e-06
200361	107	99.3	7.72	-0.753	0.335	-6.88	7.55	6.47	FALSE	inactive	Response Difference lower than 25%	4.04551	0.75333	98.962	112.331	0.335101	50,50,25,25,12.5,12.5,6.25,6.25,3.125,3.125,1.5625,1.5625,0.78125,0.78125,0.390625,0.390625,0.1953125,0.1953125	94.4603083952027,105.584872471416,92.8857715430861,103.546752648549,95.2796305797844,105.418943533698,98.5507246376811,103.037275655775,99.9064546304958,98.2654296087132,102.610722610723,105.448717948718,102.324257894141,105.502581512362,101.282531762701,106.390328151986,107.254407308444,107.939817255369	0.0536
200443	123	106	16.5	-0.0717	5.78			5.24	FALSE	inactive	Response Difference lower than 25%	5.85936	0.0716854	29.2531	196.032	5.77918	50,50,25,25,12.5,12.5,6.25,6.25,3.125,3.125,1.5625,1.5625,0.78125,0.78125,0.390625,0.390625,0.1953125,0.1953125	97.6584808680754,98.0211081794195,114.629258517034,112.482726853984,114.161108260647,117.805100182149,111.360448807854,119.236079153244,109.167446211413,109.883017345704,117.529137529138,119.001831501831,112.866990402588,123.160980547458,117.703860322166,118.39378238342,119.348718484572,128.094991129701	0.0045
200705	101	81.1	19.7	-0.497	126	-1110	1360	3.9	FALSE	inactive	IC50 larger than highest measured concentration	4.02891	0.497436	46.4514	102.946	125.587	50,50,25,25,12.5,12.5,6.25,6.25,3.125,3.125,1.5625,1.5625,0.78125,0.78125,0.390625,0.390625,0.1953125,0.1953125	82.8098229583095,77.7044854881266,82.9659318637274,88.8991248272686,87.6859928168291,95.127504553734,87.2370266479664,97.9751495628164,94.2001870907389,87.8580072609923,98.041958041958,99.8626373626373,96.8186368340006,100.355594700916,99.2871542209288,104.835924006908,97.9871923094147,100.943402550722	8.2e-06
200784	113	90.9	22.4	-0.431	25	-115	165	4.6	FALSE	inactive	Response Difference lower than 25%	5.77957	0.431358	70.3554	118.558	24.992	50,50,25,25,12.5,12.5,6.25,6.25,3.125,3.125,1.5625,1.5625,0.78125,0.78125,0.390625,0.390625,0.1953125,0.1953125	81.324957167333,94.15127528584,99.6993987975952,98.8484569322893,93.5351462288353,98.5883424408014,101.636278634876,104.141739530603,100.280636108513,105.687777329568,110.16317016317,113.141025641026,102.897865608088,108.871857735828,108.875344803461,108.117443868739,108.062874117419,124.885472271096	0.00014
200898	97.8	94.8	2.96	-8.69	1.59	0.595	2.59	5.8	FALSE	inactive	Response Difference lower than 25%	2.5093	8.69354	94.7922	97.7529	1.59259	50,50,25,25,12.5,12.5,6.25,6.25,3.125,3.125,1.5625,1.5625,0.78125,0.78125,0.390625,0.390625,0.1953125,0.1953125	94.346087949743,94.8548812664908,93.8877755511022,95.071395670198,95.6900974858902,96.4025500910747,96.026180458158,97.4229176254028,93.0776426566885,91.085114965712,92.6340326340326,100.228937728938,95.7749718788712,99.0245794156022,94.638398466587,100.777202072539,96.5744652266722,99.7117381095017	0.123
201057	106	107	0.834	-0.0117	2630000	2630000	2630000	-0.42	FALSE	inactive	IC50 larger than highest measured concentration	4.86701	0.0116813	134.319	82.5075	2.62798e+06	50,50,25,25,12.5,12.5,6.25,6.25,3.125,3.125,1.5625,1.5625,0.78125,0.78125,0.390625,0.390625,0.1953125,0.1953125	97.6584808680754,106.904133685136,113.426853707415,110.916628281898,110.261672652642,110.883424408015,104.067321178121,107.271053842614,98.0355472404116,107.059298104074,104.755244755245,105.357142857143,100.332881003483,106.745125361921,105.172878109559,109.412780656304,105.038885820483,111.064137356486	0.995
201193	99.5	91	8.47	-0.878	0.0185	-0.204	0.241	7.73	FALSE	inconclusive	IC50 lower than lowest measured concentration	4.08569	0.877581	90.909	167.083	0.0184944	50,50,25,25,12.5,12.5,6.25,6.25,3.125,3.125,1.5625,1.5625,0.78125,0.78125,0.390625,0.390625,0.1953125,0.1953125	89.7772701313536,90.5452946350043,89.0781563126252,89.7282358360203,88.8147768086198,98.9526411657559,89.2940626460963,97.8831109065808,87.2778297474275,86.7285195643405,92.913752913753,96.7490842490842,90.6458468311234,98.4908587184788,92.1691029379399,96.4594127806563,98.690570375125,101.112337426083	0.0449
201249	105	77.3	27.9	-0.891	5.77	-0.241	11.8	5.24	TRUE	active		3.15917	0.890888	72.9516	106.744	5.77066	50,50,25,25,12.5,12.5,6.25,6.25,3.125,3.125,1.5625,1.5625,0.78125,0.78125,0.390625,0.390625,0.1953125,0.1953125	77.0988006853226,78.2321899736148,79.3587174348697,78.1206817134961,87.9938429964084,82.8324225865209,87.9850397381955,93.4652554072711,91.955098222638,89.7135941912061,98.9743589743591,103.250915750916,99.0013569895514,102.393066889269,105.360054620103,106.303972366149,107.859861772477,99.960508730435	3.4e-10
201409	95.2	132	36.7	1.88	50.2	-76.8	177	4.3	FALSE	inactive	IC50 larger than highest measured concentration	4.3176	-1.88107	95.1492	168.829	50.1881	50,50,25,25,12.5,12.5,6.25,6.25,3.125,3.125,1.5625,1.5625,0.78125,0.78125,0.390625,0.390625,0.1953125,0.1953125	128.155339805825,135.664028144239,104.909819639279,115.891294334408,98.0502821959979,104.59927140255,93.0341280972417,100,93.0776426566885,91.811214199274,92.4475524475525,94.9175824175825,93.8756085876545,97.0732124136073,90.9356505157198,97.1502590673574,96.4735561493335,103.334086999023	3.68e-09
201425	100	87.9	12.3	-12.1	2.81	1.27	4.36	5.55	FALSE	inactive	Response Difference lower than 25%	3.50771	12.1423	87.858	100.118	2.81122	50,50,25,25,12.5,12.5,6.25,6.25,3.125,3.125,1.5625,1.5625,0.78125,0.78125,0.390625,0.390625,0.1953125,0.1953125	85.8937749857224,85.0043975373791,84.9699398797595,87.3330262551819,89.6357106208311,87.4772313296903,88.6395511921459,93.9254486884491,87.7455565949485,93.2634126663978,98.3216783216784,105.815018315018,97.0080103888137,101.328649035918,99.9531707152435,101.036269430052,103.427475332507,94.0373058422092	4.58e-06
201433	93.6	88.6	5.04	-0.365	0.0438	-0.618	0.706	7.36	FALSE	inconclusive	IC50 lower than lowest measured concentration	2.4197	0.364918	87.373	104.41	0.0438291	50,50,25,25,12.5,12.5,6.25,6.25,3.125,3.125,1.5625,1.5625,0.78125,0.78125,0.390625,0.390625,0.1953125,0.1953125	91.2621359223301,85.971855760774,85.4709418837675,91.2943344081069,88.8147768086198,90.4826958105646,90.5095839177186,91.2563276576162,89.0551917680075,86.7285195643405,92.4475524475525,94.459706959707,90.4573174377731,93.1711357011164,89.7017762080514,91.6234887737478,93.653028018689,95.6007457024297	0.0384
201441	105	101	3.67	-0.731	2090			2.68	FALSE	inactive	IC50 larger than highest measured concentration	4.80768	0.730822	44.0307	105.032	2094.48	50,50,25,25,12.5,12.5,6.25,6.25,3.125,3.125,1.5625,1.5625,0.78125,0.78125,0.390625,0.390625,0.1953125,0.1953125	91.1479154768703,103.91380826737,109.719438877756,105.57346844772,103.181118522319,108.333333333333,101.916783543712,108.007363092499,96.2581852198316,104.558289632917,103.170163170163,107.554945054945,103.563627615054,107.986091711883,104.794165605508,105.613126079447,106.651938320073,100.371998008372	0.664
201521	96.6	93.2	3.46	-10	1.77	0.66	2.89	5.75	FALSE	inactive	Response Difference lower than 25%	2.09117	9.99876	93.1828	96.6427	1.77289	50,50,25,25,12.5,12.5,6.25,6.25,3.125,3.125,1.5625,1.5625,0.78125,0.78125,0.390625,0.390625,0.1953125,0.1953125	94.1176470588236,92.3922603342129,90.7815631262525,97.098111469369,95.2796305797844,92.5774134790527,93.2211313697989,93.2811780947998,94.5743685687558,88.5034288019363,95.8041958041959,96.0164835164835,98.8155007741665,97.1615523910621,97.2006494223333,95.5094991364421,96.2751712916661,94.8563840257815	0.015
201553	105	90	14.7	-7.12	70.7	-224	366	4.15	FALSE	inactive	IC50 larger than highest measured concentration	3.44751	7.12286	-83.6451	104.768	70.6938	50,50,25,25,12.5,12.5,6.25,6.25,3.125,3.125,1.5625,1.5625,0.78125,0.78125,0.390625,0.390625,0.1953125,0.1953125	88.8635065676757,91.1609498680738,108.717434869739,105.389221556886,102.360184710108,102.777777777778,103.880317905563,106.902899217671,95.7904583723106,104.154901169827,107.459207459207,110.027472527473,103.845296156463,105.060618708488,104.604317153792,106.822107081174,106.349957456972,101.933000135904	7.99e-05
201761									FALSE	inconclusive	Fit did not converge						50,50,25,25,12.5,12.5,6.25,6.25,3.125,3.125,1.5625,1.5625,0.78125,0.78125,0.390625,0.390625,0.1953125,0.1953125	91.4905768132496,101.978891820581,91.6833667334669,98.1114693689544,107.080554130323,101.229508196721,93.5016362786348,98.7114588127014,93.4518241347054,92.2146026623639,91.8881118881119,96.6575091575092,96.6284191177247,101.952944501592,94.1620897955051,95.5094991364421,95.1660670836381,97.7407093436466
201901	117	77.8	39.3	-0.765	0.418	-1.8	2.64	6.38	TRUE	active		4.93808	0.764817	76.196	140.024	0.417537	50,50,25,25,12.5,12.5,6.25,6.25,3.125,3.125,1.5625,1.5625,0.78125,0.78125,0.390625,0.390625,0.1953125,0.1953125	73.9006282124501,75.1539138082674,78.2565130260521,84.3850760018425,83.9917906618779,86.0200364298724,78.6348761103319,83.7091578462955,81.9457436856875,85.2763210972167,95.2447552447553,94.7344322344322,100.520284848216,105.413321326809,107.165443081676,106.217616580311,109.067785224881,126.366151106518	3.95e-09
202113	109	101	7.56	-2.97	0.0711			7.15	FALSE	inconclusive	IC50 lower than lowest measured concentration	4.90457	2.97272	101.136	261.27	0.0710703	50,50,25,25,12.5,12.5,6.25,6.25,3.125,3.125,1.5625,1.5625,0.78125,0.78125,0.390625,0.390625,0.1953125,0.1953125	99.4860079954311,108.135444151275,94.2885771543087,101.888530631046,97.2293483837865,108.424408014572,95.8391771856008,106.7188219052,97.8484565014031,95.7644211375555,99.6270396270397,107.554945054945,101.094033255741,104.349297848356,98.8146425188812,103.108808290155,110.481258676539,107.197649538141	0.197
202205	117	54.5	62.7	-0.714	138	-161	437	3.86	FALSE	inactive	IC50 larger than highest measured concentration	3.83092	0.713798	-78.6942	118.974	138.043	50,50,25,25,12.5,12.5,6.25,6.25,3.125,3.125,1.5625,1.5625,0.78125,0.78125,0.390625,0.390625,0.1953125,0.1953125	50.9423186750429,55.0131926121372,77.3547094188377,75.6333486872409,85.1205746536686,93.1238615664845,96.9611968209444,102.300966405891,101.12254443405,105.60709963695,111.561771561772,115.521978021978,109.734869988583,113.134261648027,112.005172315596,116.234887737478,118.541595139646,123.733887348716	4.31e-14
202413	101	97.2	3.89	-0.461	0.0113	-0.0979	0.12	7.95	FALSE	inconclusive	IC50 lower than lowest measured concentration	2.57346	0.461264	96.7556	117.08	0.0112997	50,50,25,25,12.5,12.5,6.25,6.25,3.125,3.125,1.5625,1.5625,0.78125,0.78125,0.390625,0.390625,0.1953125,0.1953125	97.772701313535,97.9331574318381,92.1843687374749,99.0327038231229,96.8188814776808,97.3132969034608,98.6442262739598,100.920386562356,98.8774555659495,97.4586526825334,97.3892773892774,99.1300366300367,97.8649749670952,103.283696870306,95.2068187938716,99.9136442141623,100.709498290815,103.661230725914	0.181
202497	113	89.4	23.3	-0.798	2.65	-2.39	7.68	5.58	FALSE	inactive	Response Difference lower than 25%	4.73885	0.798216	86.8374	115.898	2.64544	50,50,25,25,12.5,12.5,6.25,6.25,3.125,3.125,1.5625,1.5625,0.78125,0.78125,0.390625,0.390625,0.1953125,0.1953125	84.0662478583667,92.1284080914688,98.7975951903807,91.1100875172732,89.1226269881991,89.4808743169398,97.4287050023375,98.8955361251726,91.6744621141253,106.41387656313,106.899766899767,106.364468864469,104.604338005064,111.181054229835,108.495226014582,107.685664939551,111.484826319953,116.988680997691	3.04e-06
202501	96.8	82.8	14	-1.08	19.4	-40.3	79.1	4.71	FALSE	inactive	Response Difference lower than 25%	3.44356	1.07812	77.6828	96.9759	19.4115	50,50,25,25,12.5,12.5,6.25,6.25,3.125,3.125,1.5625,1.5625,0.78125,0.78125,0.390625,0.390625,0.1953125,0.1953125	84.5231296402055,82.1020228671943,81.7635270541082,86.8724090280977,93.4325295023089,89.6630236794171,91.0705937353903,95.1219512195122,92.3292797006548,89.0681726502622,99.5337995337996,98.1227106227106,94.1595282262973,100.000788749799,90.9352286302715,100.345423143351,96.8770431849054,96.6700571465486	4.48e-05
202689	105	86.9	18.5	-3.76	0.457	0.269	0.645	6.34	FALSE	inactive	Response Difference lower than 25%	3.55442	3.75665	86.8936	106.153	0.456698	50,50,25,25,12.5,12.5,6.25,6.25,3.125,3.125,1.5625,1.5625,0.78125,0.78125,0.390625,0.390625,0.1953125,0.1953125	84.9800114220445,89.0501319261214,88.376753507014,88.5306310456011,93.5351462288353,88.023679417122,80.8789153810191,86.7464335020709,87.2778297474275,80.3549818475191,87.878787878788,87.5915750915751,86.3708724901144,91.8347306255115,98.8149237758467,99.7409326424871,102.016539535161,108.762552037975	1.45e-06
202785	97	95.3	1.73	-0.0452	2.9	-1330	1330	5.54	FALSE	inactive	Response Difference lower than 25%	14.3571	0.0452444	82.3555	110.028	2.90146	50,50,25,25,12.5,12.5,6.25,6.25,3.125,3.125,1.5625,1.5625,0.78125,0.78125,0.390625,0.390625,0.1953125,0.1953125	44.2033123929183,88.7862796833772,78.4569138276554,78.9497927222478,130.99025141098,120.992714025501,89.107059373539,97.7910722503451,92.1421889616464,93.7474788221057,90.8624708624709,96.8406593406593,92.3541482446014,99.6472973816793,90.0825981393445,95.6822107081175,99.3960382737979,99.8798197784223	0.998
203169	106	102	4.09	-0.034	11900000	11900000	11900000	-1.08	FALSE	inactive	IC50 larger than highest measured concentration	5.27765	0.0339558	45.7243	138.598	1.18568e+07	50,50,25,25,12.5,12.5,6.25,6.25,3.125,3.125,1.5625,1.5625,0.78125,0.78125,0.390625,0.390625,0.1953125,0.1953125	95.7167332952598,96.7897977132806,111.422845691383,104.928604329802,107.18317085685,101.95810564663,102.103786816269,111.044638748274,94.0130963517306,98.8301734570392,106.899766899767,108.653846153846,102.422462010975,103.639160112923,105.364554731551,104.835924006908,107.555940350196,105.720505415119	0.711
203189	97.6	90.8	6.82	-0.085	5.72	-132	143	5.24	FALSE	inactive	Response Difference lower than 25%	2.90587	0.0849531	64.3339	122.509	5.72365	50,50,25,25,12.5,12.5,6.25,6.25,3.125,3.125,1.5625,1.5625,0.78125,0.78125,0.390625,0.390625,0.1953125,0.1953125	85.8937749857224,91.2489006156552,92.685370741483,95.3477660064487,92.8168291431502,93.7613843351548,91.3510986442262,95.6741831569259,89.5229186155285,93.8281565147237,97.2960372960373,97.2985347985348,94.4444327199797,97.7833501490408,91.979957628638,95.9412780656304,97.8870296009912,100.206475958776	0.019
203340	103	65.9	36.7	-0.416	615	-8550	9780	3.21	FALSE	inactive	IC50 larger than highest measured concentration	5.43312	0.415852	-53.8951	108.109	615.22	50,50,25,25,12.5,12.5,6.25,6.25,3.125,3.125,1.5625,1.5625,0.78125,0.78125,0.390625,0.390625,0.1953125,0.1953125	67.3900628212449,60.2022867194371,78.1563126252504,79.1340396130815,81.7342226782965,83.6520947176685,80.9724170172978,83.2489645651173,84.2843779232928,92.2952803549819,95.8974358974359,107.28021978022,95.2030524878494,102.751159297881,96.0633868823157,105.354058721934,104.033377617889,99.054647263127	9.4e-08
203351	93.3	79.9	13.5	-1.24	3.77	-0.183	7.72	5.42	FALSE	inactive	Response Difference lower than 25%	2.79204	1.23501	79.3009	93.6853	3.76882	50,50,25,25,12.5,12.5,6.25,6.25,3.125,3.125,1.5625,1.5625,0.78125,0.78125,0.390625,0.390625,0.1953125,0.1953125	80.6396344945745,83.3333333333334,77.4549098196392,78.6734223859973,79.5792714212417,81.1020036429872,89.0135577372604,87.8508973768983,85.7811038353602,82.5332795482049,89.8368298368299,92.9029304029304,91.1208283475046,92.6343914630979,90.4614512718791,93.3506044905009,93.4525533280589,94.6120013236889	1.47e-06
203518	104	72	31.8	-0.942	447	-2020	2920	3.35	FALSE	inactive	IC50 larger than highest measured concentration	4.61816	0.94193	-179.676	103.948	447.02	50,50,25,25,12.5,12.5,6.25,6.25,3.125,3.125,1.5625,1.5625,0.78125,0.78125,0.390625,0.390625,0.1953125,0.1953125	75.7281553398057,65.9190853122252,94.3887775551101,85.2141870105942,91.3801949717804,95.3096539162113,95.3716690042075,99.0796134376439,93.2647333956969,103.670835014119,104.662004662005,105.082417582418,99.9527269580853,107.010539669185,100.049782482894,106.044905008636,109.071367795674,101.358792200962	9.67e-08
203640	92.9	38.8	54.1	-0.932	53.5	-25.5	132	4.27	FALSE	inactive	IC50 larger than highest measured concentration	1.88959	0.932109	-19.4861	93.5506	53.4782	50,50,25,25,12.5,12.5,6.25,6.25,3.125,3.125,1.5625,1.5625,0.78125,0.78125,0.390625,0.390625,0.1953125,0.1953125	38.4922901199315,39.1820580474934,55.9118236472946,56.1953017042838,70.0359158542842,71.448087431694,78.5413744740533,82.604693971468,86.155285313377,81.645824929407,90.1165501165501,91.0714285714285,94.3491831682646,92.813963500603,90.6507372096637,90.587219343696,92.8470988640265,93.0491708966408	0
203697	106	104	1.73	-0.137	1.76			5.75	FALSE	inactive	Response Difference lower than 25%	6.10972	0.137353	100.83	110.018	1.75912	50,50,25,25,12.5,12.5,6.25,6.25,3.125,3.125,1.5625,1.5625,0.78125,0.78125,0.390625,0.390625,0.1953125,0.1953125	95.4882924043404,104.353562005277,108.216432865732,107.231690465223,103.283735248846,106.056466302368,102.010285179991,115.186378278877,95.6969130028063,101.169826542961,110.16317016317,117.17032967033,103.658595779615,105.50363317876,107.07262828306,107.685664939551,103.125046648057,101.357573334617	0.979
203704	97	94.2	2.83	-8.05	1.33	0.101	2.56	5.88	FALSE	inactive	Response Difference lower than 25%	2.92209	8.05087	94.1679	97.002	1.33023	50,50,25,25,12.5,12.5,6.25,6.25,3.125,3.125,1.5625,1.5625,0.78125,0.78125,0.390625,0.390625,0.1953125,0.1953125	92.4043403769275,96.0861917326297,88.2765531062124,96.8217411331184,94.3560800410467,99.4990892531876,94.0626460963067,93.741371375978,94.9485500467726,91.730536506656,94.7785547785548,94.3681318681319,98.5286265704041,100.801106878884,92.8337131474271,97.3229706390328,96.2735292800526,96.3396224805272	0.256
203794	109	87.5	21.9	-0.972	42.4	-88.3	173	4.37	FALSE	inactive	Response Difference lower than 25%	5.39832	0.971521	68.7365	109.632	42.3514	50,50,25,25,12.5,12.5,6.25,6.25,3.125,3.125,1.5625,1.5625,0.78125,0.78125,0.390625,0.390625,0.1953125,0.1953125	82.4671616219303,88.3465259454706,101.102204408818,97.098111469369,99.9999999999999,97.1311475409837,101.075268817204,103.313391624482,102.057998129093,102.218636546995,116.596736596737,118.635531135531,105.268411689104,106.655076426569,112.863006060384,102.331606217617,107.858816855996,111.231243932331	7.62e-05
203795	106	94.7	11.3	-10.9	1.64	0.939	2.34	5.79	FALSE	inactive	Response Difference lower than 25%	3.65916	10.8988	94.6931	106.03	1.63829	50,50,25,25,12.5,12.5,6.25,6.25,3.125,3.125,1.5625,1.5625,0.78125,0.78125,0.390625,0.390625,0.1953125,0.1953125	90.2341519131925,94.415127528584,93.2865731462925,100.322432058959,92.9194458696767,97.040072859745,91.8186068256194,99.6318453750575,94.66791393826,92.6179911254538,98.5081585081586,105.082417582418,104.320559059998,106.478922304858,100.141190996683,106.303972366149,107.858667582213,111.06450301639	3.52e-05
203797	120	94.7	25.3	-0.376	0.171	-3.06	3.41	6.77	FALSE	inconclusive	IC50 lower than lowest measured concentration	6.77559	0.376437	87.6933	153.983	0.170776	50,50,25,25,12.5,12.5,6.25,6.25,3.125,3.125,1.5625,1.5625,0.78125,0.78125,0.390625,0.390625,0.1953125,0.1953125	109.080525414049,80.6948109058927,98.8977955911824,94.0580377706126,95.5874807593637,99.7723132969034,100.327255726975,106.810860561436,96.2581852198316,103.670835014119,112.773892773893,111.858974358974,106.884418115986,115.794188885858,110.392866760841,115.80310880829,123.172814258632,119.291119522643	0.00023
203815	98.3	63.6	34.7	-0.488	227	-919	1370	3.64	FALSE	inactive	IC50 larger than highest measured concentration	1.94988	0.488491	-16.7844	101.972	227.355	50,50,25,25,12.5,12.5,6.25,6.25,3.125,3.125,1.5625,1.5625,0.78125,0.78125,0.390625,0.390625,0.1953125,0.1953125	64.5345516847516,61.8733509234829,74.0480961923848,71.2114233072317,76.9112365315547,80.4644808743169,83.5904628330996,85.273815002301,86.3423760523854,90.681726502622,91.4219114219115,92.53663003663,92.8306773903311,98.6701678393843,94.9224680017466,98.7046632124352,98.4927826125898,97.9830199729534	9.99e-15
204216	111	82.4	28.8	-0.521	1.76	-8.52	12	5.75	TRUE	active		5.84894	0.520674	75.399	122.639	1.76407	50,50,25,25,12.5,12.5,6.25,6.25,3.125,3.125,1.5625,1.5625,0.78125,0.78125,0.390625,0.390625,0.1953125,0.1953125	77.7841233580811,91.0729991204925,79.4589178356713,84.2929525564256,83.06824012314,92.75956284153,88.35904628331,96.7786470317533,88.868101028999,99.3142396127471,99.1608391608392,107.64652014652,96.2512196374467,109.938904755175,102.039675513839,106.99481865285,110.983415682704,115.42414415776	5.48e-06
204652	96.3	79.9	16.5	-1.43	7.71	1.99	13.4	5.11	FALSE	inactive	Response Difference lower than 25%	2.6575	1.43355	78.7521	96.4315	7.70658	50,50,25,25,12.5,12.5,6.25,6.25,3.125,3.125,1.5625,1.5625,0.78125,0.78125,0.390625,0.390625,0.1953125,0.1953125	79.2689891490576,82.4538258575198,77.0541082164328,82.6347305389222,81.7342226782965,88.5701275045537,87.5175315568022,91.9926369075012,90.2712815715621,92.9407018959258,92.8205128205129,97.3901098901098,92.9260676356234,97.9596357290513,94.729806980376,97.4093264248705,97.8855368631607,95.847444250577	3.72e-08
204733	104	90	13.8	-5.69	87.1	-295	470	4.06	FALSE	inactive	IC50 larger than highest measured concentration	3.38998	5.68743	-235.988	103.803	87.1451	50,50,25,25,12.5,12.5,6.25,6.25,3.125,3.125,1.5625,1.5625,0.78125,0.78125,0.390625,0.390625,0.1953125,0.1953125	85.8937749857224,93.9753737906772,103.306613226453,106.863196683556,108.414571575167,107.058287795993,104.254324450678,102.300966405891,96.5388213283442,103.428801936265,102.890442890443,104.532967032967,99.1970617553353,104.969255190138,105.646655467952,103.626943005181,104.736158588467,102.590822302085	0.000141
205017	98.7	91.8	6.92	-0.636	0.0225	-0.301	0.346	7.65	FALSE	inconclusive	IC50 lower than lowest measured concentration	3.06684	0.635736	91.563	127.092	0.022515	50,50,25,25,12.5,12.5,6.25,6.25,3.125,3.125,1.5625,1.5625,0.78125,0.78125,0.390625,0.390625,0.1953125,0.1953125	94.346087949743,92.9199648197009,86.9739478957916,91.1100875172732,94.8691636736788,92.75956284153,92.3796166432912,92.1767142199724,95.0420954162769,86.2444534086326,95.1515151515152,98.2142857142857,94.443729252094,96.1005524535049,92.7404764633624,97.1502590673574,98.1884133689599,100.370535368759	0.0246
205140	105	81.5	23.8	-1.14	70.7	-131	272	4.15	FALSE	inactive	IC50 larger than highest measured concentration	2.35657	1.1448	45.9703	105.367	70.6587	50,50,25,25,12.5,12.5,6.25,6.25,3.125,3.125,1.5625,1.5625,0.78125,0.78125,0.390625,0.390625,0.1953125,0.1953125	81.2107367218732,81.1345646437995,91.4829659318637,93.8737908797789,94.7665469471524,98.5883424408014,102.477793361384,102.208927749655,102.432179607109,103.025413473175,105.687645687646,110.210622710623,102.895614510854,103.017888188143,104.602770240482,106.822107081174,107.255601498709,102.18323339645	1.65e-10
205379	96.7	69.6	27.1	-0.89	31.6	-52.5	116	4.5	TRUE	active		2.35348	0.890465	51.299	97.2263	31.5642	50,50,25,25,12.5,12.5,6.25,6.25,3.125,3.125,1.5625,1.5625,0.78125,0.78125,0.390625,0.390625,0.1953125,0.1953125	71.7304397487149,68.2058047493403,73.9478957915831,76.7388300322432,84.8127244740893,85.4735883424408,86.2085086489014,88.3110906580764,91.6744621141253,92.6179911254538,92.5407925407926,95.8333333333333,98.1491759928921,95.5649913401845,90.5570786401507,96.7184801381693,98.6914660178233,97.9849701591048	1.02e-11
205407	100	93.5	7.04	-14.7	2.13	-0.954	5.22	5.67	FALSE	inactive	Response Difference lower than 25%	4.43475	14.6842	93.46	100.498	2.13223	50,50,25,25,12.5,12.5,6.25,6.25,3.125,3.125,1.5625,1.5625,0.78125,0.78125,0.390625,0.390625,0.1953125,0.1953125	87.378640776699,100.483729111697,91.6833667334669,94.42653155228,89.4304771677783,95.5828779599271,93.969144460028,98.1592268752877,87.1842843779233,96.3291649858814,98.7878787878788,103.525641025641,97.672084072854,104.348640556857,96.8202493764884,102.763385146805,104.43537191563,95.5193254306103	0.0146
205753	95.7	92.8	2.87	-11.8	1.98	-0.441	4.4	5.7	FALSE	inactive	Response Difference lower than 25%	2.49693	11.7588	92.7983	95.6713	1.98151	50,50,25,25,12.5,12.5,6.25,6.25,3.125,3.125,1.5625,1.5625,0.78125,0.78125,0.390625,0.390625,0.1953125,0.1953125	91.6047972587092,96.9656992084432,89.1783567134269,95.9926301243667,94.1508465879938,93.1238615664845,91.6316035530622,93.741371375978,93.0776426566885,88.5034288019363,95.5244755244755,95.8333333333333,95.7751125724484,98.7611369828349,92.8348381752891,94.4732297063903,97.1785762266573,94.6972000811765	0.104
205816	104	94.6	9.8	-5.53	82.5	-476	641	4.08	FALSE	inactive	IC50 larger than highest measured concentration	5.37365	5.52712	-61.4764	104.421	82.5036	50,50,25,25,12.5,12.5,6.25,6.25,3.125,3.125,1.5625,1.5625,0.78125,0.78125,0.390625,0.390625,0.1953125,0.1953125	87.4928612221588,101.627088830255,106.913827655311,106.586826347305,101.231400718317,107.422586520947,99.6727442730247,107.823285780028,93.8260056127222,104.396934247681,108.111888111888,111.767399267399,101.565778819848,105.414504451507,99.3860160443035,105.785837651123,108.466510426774,102.098644072135	0.097
205867	94.8	93.3	1.51	-1.87	689			3.16	FALSE	inactive	IC50 larger than highest measured concentration	1.47867	1.87139	-111.237	94.8131	689.492	50,50,25,25,12.5,12.5,6.25,6.25,3.125,3.125,1.5625,1.5625,0.78125,0.78125,0.390625,0.390625,0.1953125,0.1953125	91.3763563677898,95.2946350043975,93.186372745491,94.8871487793644,96.4084145715751,95.2185792349727,92.9406264609631,95.1219512195122,95.2291861552853,86.8898749495765,95.3379953379954,94.2765567765568,97.3898527571369,93.8810105199504,95.5877813536476,93.7823834196892,94.4603006373991,93.2962351046915	0.534
205904	105	105	0.505	-0.219	9.05	-199	217	5.04	FALSE	inactive	Response Difference lower than 25%	6.00561	0.219035	104.277	106.013	9.04685	50,50,25,25,12.5,12.5,6.25,6.25,3.125,3.125,1.5625,1.5625,0.78125,0.78125,0.390625,0.390625,0.1953125,0.1953125	92.9754426042261,103.825857519789,112.625250501002,110.824504836481,101.026167265264,108.515482695811,104.441327723235,107.36309249885,96.0710944808231,108.188785800726,109.41724941725,114.514652014652,103.372987818047,105.593156280913,104.509392927934,104.922279792746,106.550581421385,99.631536704027	0.999
206086	96.7	77.2	19.5	-1.34	4.56	1.63	7.48	5.34	FALSE	inactive	Response Difference lower than 25%	2.41446	1.34348	76.3743	97.0093	4.55688	50,50,25,25,12.5,12.5,6.25,6.25,3.125,3.125,1.5625,1.5625,0.78125,0.78125,0.390625,0.390625,0.1953125,0.1953125	78.0125642490005,74.8900615655232,77.1543086172345,79.8710271764164,82.0420728578759,81.1020036429872,82.7489481065918,86.9305108145421,88.0261927034612,86.1637757160146,94.1258741258741,93.543956043956,99.2880904997366,98.0486329980051,92.1703685942847,93.6960276338515,97.1793225955726,97.2437775349526	4.23e-10
206344	107	90	16.7	-1.48	82	-148	312	4.09	FALSE	inactive	IC50 larger than highest measured concentration	4.65067	1.48195	55.2609	106.683	82.0201	50,50,25,25,12.5,12.5,6.25,6.25,3.125,3.125,1.5625,1.5625,0.78125,0.78125,0.390625,0.390625,0.1953125,0.1953125	86.6933181039407,91.2489006156552,103.607214428858,102.072777521879,99.4869163673679,103.142076502732,104.81533426835,103.221352968247,98.5032740879326,100.766438079871,116.317016317016,107.371794871795,103.181363165999,108.519286575807,110.868191032543,104.490500863558,108.263348808049,109.831863482094	0.000517
206520	105	98.4	6.79	-0.628	0.499			6.3	FALSE	inactive	Response Difference lower than 25%	3.92657	0.628254	97.8122	109.307	0.499231	50,50,25,25,12.5,12.5,6.25,6.25,3.125,3.125,1.5625,1.5625,0.78125,0.78125,0.390625,0.390625,0.1953125,0.1953125	94.0034266133638,99.5162708883026,96.693386773547,103.178258866882,100.923550538738,102.595628415301,97.1482000935016,100.920386562356,98.4097287184284,94.8769665187576,99.4405594405594,107.371794871795,102.896458672317,107.897357359529,97.3906385025317,105.094991364421,106.348016897792,105.635428544265	0.0895
206697	118	108	9.38	-0.102	8.07	-505	521	5.09	FALSE	inactive	Response Difference lower than 25%	5.58581	0.101961	78.0908	145.049	8.07491	50,50,25,25,12.5,12.5,6.25,6.25,3.125,3.125,1.5625,1.5625,0.78125,0.78125,0.390625,0.390625,0.1953125,0.1953125	97.2015990862365,109.71855760774,118.336673346693,115.522800552741,108.61980502822,112.704918032787,108.835904628331,113.345605154165,108.325537885875,112.706736587333,114.918414918415,117.53663003663,112.200384234159,120.939992572607,108.306924476176,120.034542314335,122.065799883566,115.835755322332	0.122
206872	96.7	92.1	4.64	-7.64	1.92	0.179	3.66	5.72	FALSE	inactive	Response Difference lower than 25%	2.79184	7.64145	92.1037	96.7485	1.92164	50,50,25,25,12.5,12.5,6.25,6.25,3.125,3.125,1.5625,1.5625,0.78125,0.78125,0.390625,0.390625,0.1953125,0.1953125	93.889206167904,92.2163588390501,90.0801603206413,98.387839705205,86.5572088250384,93.6703096539162,89.6680691912108,93.3732167510355,94.2937324602432,89.0681726502622,95.2447552447553,96.8406593406593,96.2460139750931,97.51596396728,95.2041468526994,96.1139896373057,98.2876804346852,96.9959820070951	0.0139
207031	114	92.2	21.6	-0.444	30.1	-125	185	4.52	FALSE	inactive	Response Difference lower than 25%	5.58686	0.444451	71.3406	118.325	30.1268	50,50,25,25,12.5,12.5,6.25,6.25,3.125,3.125,1.5625,1.5625,0.78125,0.78125,0.390625,0.390625,0.1953125,0.1953125	78.2410051399201,99.5162708883026,102.204408817635,94.5186549976969,101.334017444843,103.415300546448,104.347826086956,103.681546249425,98.5032740879326,104.396934247681,107.459207459207,113.324175824176,105.079319521445,111.624463075007,112.104315395936,111.226252158895,114.106820319147,116.907260725871	0.000143
207032	96.7	65.7	31	-1.24	300	-907	1510	3.52	FALSE	inactive	IC50 larger than highest measured concentration	2.55531	1.23754	-219.242	96.7604	300.1	50,50,25,25,12.5,12.5,6.25,6.25,3.125,3.125,1.5625,1.5625,0.78125,0.78125,0.390625,0.390625,0.1953125,0.1953125	64.9914334665905,65.7431838170624,82.1643286573146,86.596038691847,89.1226269881991,89.6630236794171,92.3796166432912,94.2015646571561,93.732460243218,97.5393303751513,92.6340326340326,97.6648351648352,97.5789449247958,100.354280117918,93.4987452423626,101.12262521589,95.8695944231315,95.7633424727996	1.28e-11
207048	104	88.2	15.8	-5.23	81	-206	368	4.09	FALSE	inactive	IC50 larger than highest measured concentration	2.94257	5.22757	-108.105	103.944	80.9771	50,50,25,25,12.5,12.5,6.25,6.25,3.125,3.125,1.5625,1.5625,0.78125,0.78125,0.390625,0.390625,0.1953125,0.1953125	85.5511136493432,90.7211961301671,103.707414829659,104.652233993551,101.026167265264,102.322404371585,104.81533426835,104.325816843074,97.8484565014031,101.815248083905,109.044289044289,104.899267399267,102.421477155936,107.809017382074,105.459900842857,104.576856649395,105.442372856055,102.019052099832	4.42e-06
207230	93.6	19.6	74	-1.13	8.28	6.32	10.2	5.08	TRUE	active		2.26014	1.12647	9.63537	94.8382	8.27937	50,50,25,25,12.5,12.5,6.25,6.25,3.125,3.125,1.5625,1.5625,0.78125,0.78125,0.390625,0.390625,0.1953125,0.1953125	17.3615077098801,21.1521547933158,30.3607214428858,28.1897742975588,39.8665982555156,44.5810564663023,56.9424964936887,61.2517257248044,74.4621141253508,70.9963695038322,82.9370629370629,86.0347985347986,87.2268522133562,92.5478919018401,88.9444918284304,92.2279792746114,93.9550088817901,94.6137077365713	0
207393	107	105	1.45	0.0366	355000000000	355000000000	355000000000	-5.55	FALSE	inactive	IC50 larger than highest measured concentration	3.33222	-0.0365937	115.857	80.7038	3.55304e+11	50,50,25,25,12.5,12.5,6.25,6.25,3.125,3.125,1.5625,1.5625,0.78125,0.78125,0.390625,0.390625,0.1953125,0.1953125	102.455739577384,103.474054529463,109.118236472946,106.586826347305,107.491021036429,108.879781420765,126.601215521272,105.798435342844,98.7839101964453,100.847115772489,109.97668997669,107.921245421245,106.410421454645,107.544128908009,104.793462463094,106.044905008636,108.568016599245,106.048380461816	0.93
207466	98.3	88.4	9.94	-0.668	0.0325	-0.643	0.708	7.49	FALSE	inconclusive	IC50 lower than lowest measured concentration	4.5748	0.668042	88.0525	132.343	0.0324768	50,50,25,25,12.5,12.5,6.25,6.25,3.125,3.125,1.5625,1.5625,0.78125,0.78125,0.390625,0.390625,0.1953125,0.1953125	80.5254140491148,99.1644678979771,86.6733466933867,84.1087056655919,91.0723447922011,91.120218579235,86.7695184665732,92.7289461573862,86.7165575304022,88.4227511093184,89.7435897435897,96.2912087912089,91.9745569735123,94.0561129752629,91.88348648947,96.7184801381693,96.8783866489529,100.288749437036	0.0309
207833	101	96.8	4.21	-3.72	73.4	-155	302	4.13	FALSE	inactive	IC50 larger than highest measured concentration	3.88757	3.71924	79.3247	101.035	73.3683	50,50,25,25,12.5,12.5,6.25,6.25,3.125,3.125,1.5625,1.5625,0.78125,0.78125,0.390625,0.390625,0.1953125,0.1953125	91.4905768132496,101.539138082674,103.707414829659,104.191616766467,99.0764494612622,99.8633879781421,100.794763908368,103.589507593189,93.8260056127222,100.927793465107,101.678321678322,103.342490842491,96.9144491600241,102.219673391854,99.4772839296098,105.613126079447,104.230717559075,96.8346041030698	0.48
207841	98.3	93.8	4.51	-6.63	0.104			6.98	FALSE	inconclusive	IC50 lower than lowest measured concentration	2.33141	6.62624	93.7721	396.113	0.103793	50,50,25,25,12.5,12.5,6.25,6.25,3.125,3.125,1.5625,1.5625,0.78125,0.78125,0.390625,0.390625,0.1953125,0.1953125	90.3483723586521,93.7115215479332,94.6893787575151,94.2422846614464,91.3801949717804,96.0382513661202,96.1196820944366,95.6741831569259,91.3938260056127,94.5542557482857,92.5407925407926,95.5586080586081,95.486972126492,92.6371520873935,93.4981827284316,92.573402417962,94.6600289591139,101.935437868593	0.0719
208040	105	91.4	13.5	-4.11	65.7	-492	624	4.18	FALSE	inactive	IC50 larger than highest measured concentration	5.17031	4.11165	49.711	104.988	65.7324	50,50,25,25,12.5,12.5,6.25,6.25,3.125,3.125,1.5625,1.5625,0.78125,0.78125,0.390625,0.390625,0.1953125,0.1953125	84.2946887492861,98.5488126649077,103.006012024048,105.481345002303,100.307850179579,108.515482695811,101.729780271155,106.166589967787,96.5388213283442,105.123033481242,110.16317016317,107.554945054945,103.37087741439,108.252031852346,100.618624695627,112.089810017271,108.566076040065,100.206354072141	0.0109
208097	95.8	92.5	3.32	-0.0431	61.3			4.21	FALSE	inactive	IC50 larger than highest measured concentration	1.53424	0.0431027	64.4379	120.295	61.2996	50,50,25,25,12.5,12.5,6.25,6.25,3.125,3.125,1.5625,1.5625,0.78125,0.78125,0.390625,0.390625,0.1953125,0.1953125	94.1176470588236,94.0633245382586,91.8837675350701,92.7683095347766,93.5351462288353,90.4826958105646,92.3796166432912,93.4652554072711,93.2647333956969,82.210568777733,95.6177156177156,95.8333333333333,97.4842581473893,94.3242879068224,96.3467532750616,93.7823834196892,95.0647101849502,96.1766600502539	0.0323
208268	105	34.9	70.4	-0.874	29.9	-17.3	77.2	4.52	TRUE	active		3.62086	0.873879	-11.0289	106.677	29.9422	50,50,25,25,12.5,12.5,6.25,6.25,3.125,3.125,1.5625,1.5625,0.78125,0.78125,0.390625,0.390625,0.1953125,0.1953125	31.5248429468875,36.3676341248901,55.4108216432865,54.9055734684478,64.5972293483838,69.3533697632059,83.9644693782141,82.3285780027612,88.1197380729653,90.76240419524,101.491841491842,104.899267399267,98.7172966573316,106.922856983229,99.288138620308,104.576856649395,105.643892463167,103.993371804818	1.22e-15
208303	92	40.3	51.7	-1.67	7.48	6.25	8.71	5.13	TRUE	active		2.07515	1.66747	38.1543	92.1425	7.47747	50,50,25,25,12.5,12.5,6.25,6.25,3.125,3.125,1.5625,1.5625,0.78125,0.78125,0.390625,0.390625,0.1953125,0.1953125	39.5202741290691,39.5338610378189,47.2945891783567,45.5089820359282,52.2832221652129,52.5956284153005,73.1182795698925,66.8660837551772,82.5070159027128,82.452601855587,87.1328671328672,87.5915750915751,92.3562586482583,89.3547698000849,91.0293090852328,89.2918825561312,94.1553342986371,94.0355994293268	0
208499	109	94.6	14.2	-2.26	82.6	-414	579	4.08	FALSE	inactive	IC50 larger than highest measured concentration	4.99382	2.26134	50.2583	108.799	82.5724	50,50,25,25,12.5,12.5,6.25,6.25,3.125,3.125,1.5625,1.5625,0.78125,0.78125,0.390625,0.390625,0.1953125,0.1953125	88.7492861222159,100.043975373791,106.813627254509,105.757715338554,100.718317085685,110.245901639344,108.648901355774,110.400368154625,98.8774555659495,104.719645018152,114.172494172494,115.521978021978,106.220063044792,109.228635561442,108.020886142258,107.858376511226,111.789344837366,112.711313334581	0.00554
208676	105	0.58	104	-0.473	1110	-4390	6610	2.95	FALSE	inactive	IC50 larger than highest measured concentration	5.75562	0.473199	-495.362	115.036	1108.38	50,50,25,25,12.5,12.5,6.25,6.25,3.125,3.125,1.5625,1.5625,0.78125,0.78125,0.390625,0.390625,0.1953125,0.1953125	3.54083380925186,-10.8619173262973,38.5771543086173,37.3099953938277,44.792201128784,47.8597449908926,62.8330995792426,64.9332719742292,78.2974742750234,74.7882210568778,88.1585081585082,94.6428571428571,94.4438699456711,99.0224760828056,97.9580744304371,101.295336787565,106.749861921751,106.130166393539	8.22e-15
208677	109	40.4	68.1	-0.8	358	-1940	2650	3.45	FALSE	inactive	IC50 larger than highest measured concentration	7.53	0.800499	-293.621	109.507	358.031	50,50,25,25,12.5,12.5,6.25,6.25,3.125,3.125,1.5625,1.5625,0.78125,0.78125,0.390625,0.390625,0.1953125,0.1953125	50.4854368932039,26.429199648197,76.0521042084168,68.6319668355597,79.9897383273474,78.6429872495446,93.0341280972417,96.2264150943397,93.732460243218,110.367083501412,102.237762237762,100.778388278388,102.232807069008,110.026455982832,101.089026970434,115.45768566494,115.82197608634,104.976631285008	1.15e-09
208734	97.3	72.4	24.9	-1.91	3.63	1.54	5.71	5.44	FALSE	inactive	Response Difference lower than 25%	4.59939	1.91401	72.2062	97.4079	3.62672	50,50,25,25,12.5,12.5,6.25,6.25,3.125,3.125,1.5625,1.5625,0.78125,0.78125,0.390625,0.390625,0.1953125,0.1953125	76.8703597944032,73.1310466138963,63.9278557114228,74.6199907876555,72.6013340174448,78.7340619307833,75.8298270219728,80.2116889093419,86.5294667913938,87.6159741831384,90.2097902097902,97.481684981685,91.5009823929023,98.492567676376,89.2334833604863,96.5457685664939,101.008941499604,102.75683189822	7.29e-08
208894	106	31.9	74	-1.15	3.94	3.11	4.77	5.4	TRUE	active		2.82169	1.14934	27.8139	108.425	3.93952	50,50,25,25,12.5,12.5,6.25,6.25,3.125,3.125,1.5625,1.5625,0.78125,0.78125,0.390625,0.390625,0.1953125,0.1953125	31.1821816105083,29.7713280562884,36.5731462925852,40.3500690925841,44.9974345818368,44.4899817850637,55.5399719495092,58.950759318914,69.0364826941066,74.3041549011699,90.3030303030304,90.9798534798535,93.7795148744767,100.351782410222,101.472098957451,100.690846286701,104.634055320864,109.750808870178	0
208929	93.5	66.2	27.3	-1.52	183	-522	887	3.74	FALSE	inactive	IC50 larger than highest measured concentration	4.10153	1.51827	-129.264	93.5406	182.854	50,50,25,25,12.5,12.5,6.25,6.25,3.125,3.125,1.5625,1.5625,0.78125,0.78125,0.390625,0.390625,0.1953125,0.1953125	66.3620788121074,64.8636763412489,83.2665330661322,87.8857669276831,90.9697280656747,87.1129326047359,86.6760168302945,92.1767142199724,89.0551917680075,88.8261395724082,90.955710955711,94.0018315018315,91.3104832894721,97.8690609605001,89.1340590231805,98.8773747841105,97.2785896612978,100.28777434396	1.98e-07
209066	106	64.4	42.1	-0.622	8.36	-49.5	66.2	5.08	TRUE	active		5.27465	0.622456	48.7417	112.037	8.3552	50,50,25,25,12.5,12.5,6.25,6.25,3.125,3.125,1.5625,1.5625,0.78125,0.78125,0.390625,0.390625,0.1953125,0.1953125	121.302113078241,110.949868073879,68.0360721442886,67.6186089359742,88.8147768086198,41.4845173041894,81.7204301075269,76.8982972848596,85.0327408793265,88.3420734167003,97.2027972027973,99.3131868131868,98.6226098799251,102.57513663447,102.895540459869,108.46286701209,107.958681016853,101.276884382605	5.94e-07
209533	95.4	62	33.5	-0.479	416	-2550	3380	3.38	FALSE	inactive	IC50 larger than highest measured concentration	3.11296	0.479086	-39.8669	98.8725	415.794	50,50,25,25,12.5,12.5,6.25,6.25,3.125,3.125,1.5625,1.5625,0.78125,0.78125,0.390625,0.390625,0.1953125,0.1953125	59.1661907481439,64.160070360598,70.440881763527,69.092584062644,75.7824525397639,82.7413479052823,80.6919121084619,83.1569259088818,85.4069223573433,85.2763210972167,87.6923076923077,93.3608058608059,90.5513007472939,92.9040124359552,88.2796003619778,98.9637305699482,96.0726067680733,96.8377731555657	5.64e-11
209726	106	92.2	14.1	-1.15	3.97	-2.2	10.1	5.4	FALSE	inactive	Response Difference lower than 25%	3.7418	1.14576	91.3865	106.784	3.9695	50,50,25,25,12.5,12.5,6.25,6.25,3.125,3.125,1.5625,1.5625,0.78125,0.78125,0.390625,0.390625,0.1953125,0.1953125	98.3438035408338,87.2911169744943,111.923847695391,90.2809765085214,95.177013853258,94.2167577413479,101.729780271155,97.9751495628164,93.732460243218,99.3142396127471,104.289044289044,104.075091575092,104.223339798203,106.033015751991,106.408158702055,108.376511226252,108.364407159171,100.700726261511	9.6e-05
209730	98.4	65	33.4	-0.385	138	-2400	2680	3.86	FALSE	inactive	IC50 larger than highest measured concentration	2.77448	0.384755	4.46594	105.925	138.157	50,50,25,25,12.5,12.5,6.25,6.25,3.125,3.125,1.5625,1.5625,0.78125,0.78125,0.390625,0.390625,0.1953125,0.1953125	89.4346087949742,52.990325417766,92.3847695390782,70.38231229848,76.500769625449,78.7340619307833,80.8789153810191,83.8932351587668,87.6520112254444,86.0024203307785,90.5827505827506,91.9871794871795,91.1206876539275,94.5879932561892,90.3665270460214,99.481865284974,96.8786851965189,102.591431735257	2.18e-08
209812	103	90.8	12.6	-1.41	37.5	-62.9	138	4.43	FALSE	inactive	Response Difference lower than 25%	4.03881	1.41008	82.4323	103.442	37.5285	50,50,25,25,12.5,12.5,6.25,6.25,3.125,3.125,1.5625,1.5625,0.78125,0.78125,0.390625,0.390625,0.1953125,0.1953125	91.2621359223301,89.1380826737027,98.7975951903807,95.9005066789498,100.307850179579,98.7704918032787,100.888265544647,100.092038656236,94.9485500467726,106.01048810004,112.400932400932,106.730769230769,98.7184222059487,103.462085783114,103.086232682481,104.317789291883,105.037393082653,99.3047586370393	0.00147
209857	94.8	89.8	4.96	-9.96	1.53	1.02	2.04	5.82	FALSE	inactive	Response Difference lower than 25%	2.38212	9.95758	89.818	94.7762	1.53135	50,50,25,25,12.5,12.5,6.25,6.25,3.125,3.125,1.5625,1.5625,0.78125,0.78125,0.390625,0.390625,0.1953125,0.1953125	87.6070816676184,93.4476693051891,89.9799599198397,92.0313219714417,88.9173935351462,89.207650273224,89.5745675549322,92.9130234698573,86.7165575304022,87.7773295683744,89.7435897435897,94.3681318681319,93.4932034450229,96.9861870191502,92.8327287480479,92.4870466321244,96.6747772088787,96.1731253378546	0.00307
209858	107	100	7.17	-0.311	1.89			5.72	FALSE	inactive	Response Difference lower than 25%	5.26046	0.311001	95.6214	113.357	1.89056	50,50,25,25,12.5,12.5,6.25,6.25,3.125,3.125,1.5625,1.5625,0.78125,0.78125,0.390625,0.390625,0.1953125,0.1953125	99.3717875499715,99.0765171503957,101.803607214429,105.112851220636,97.331965110313,104.052823315118,102.477793361384,108.375517717441,95.4162768942937,98.5881403791852,107.179487179487,113.415750915751,104.033684856236,107.186825249196,98.6245128102001,110.189982728843,113.500768759983,103.496805656027	0.25
209859	94.4	93.8	0.625	-0.0358	103000	103000	103000	0.987	FALSE	inactive	IC50 larger than highest measured concentration	1.78088	0.0357677	86.3748	99.435	103400	50,50,25,25,12.5,12.5,6.25,6.25,3.125,3.125,1.5625,1.5625,0.78125,0.78125,0.390625,0.390625,0.1953125,0.1953125	94.346087949743,94.415127528584,93.186372745491,94.3344081068633,93.5351462288353,93.7613843351548,93.7821411874707,97.2388403129315,92.0486435921421,89.8749495764422,94.965034965035,93.1776556776556,96.9162781765268,94.8545906881513,94.6371328102422,94.2141623488773,95.0632174471198,93.5430555394734	0.961
209881	103	83.9	19.6	-1.07	53.5	-127	234	4.27	FALSE	inactive	IC50 larger than highest measured concentration	4.18742	1.07147	62.7094	103.597	53.508	50,50,25,25,12.5,12.5,6.25,6.25,3.125,3.125,1.5625,1.5625,0.78125,0.78125,0.390625,0.390625,0.1953125,0.1953125	84.6373500856653,82.2779243623571,93.9879759519037,88.8070013818517,94.458696767573,101.684881602914,101.823281907433,97.5149562816383,94.5743685687558,97.2166196046793,111.002331002331,104.624542124542,100.901564442231,105.501924220863,99.1946206792777,105.699481865285,106.048275141437,101.607197161992	1.44e-05
209945	101	95.4	5.3	-7.51	1.43	0.58	2.28	5.84	FALSE	inactive	Response Difference lower than 25%	1.92017	7.50678	95.4302	100.733	1.43242	50,50,25,25,12.5,12.5,6.25,6.25,3.125,3.125,1.5625,1.5625,0.78125,0.78125,0.390625,0.390625,0.1953125,0.1953125	95.6025128498,96.9656992084432,91.4829659318637,95.8083832335329,94.7665469471524,96.7668488160291,97.4287050023375,95.7662218131615,96.7259120673526,93.0213795885438,97.5757575757577,96.9322344322345,101.661591145872,99.7348486093355,98.3393182471784,103.281519861831,98.9928497857921,102.263191028656	0.000176
210049	107	128	20.9	1.5	67.6	-497	632	4.17	FALSE	inactive	IC50 larger than highest measured concentration	7.71676	-1.49731	106.984	160.714	67.5547	50,50,25,25,12.5,12.5,6.25,6.25,3.125,3.125,1.5625,1.5625,0.78125,0.78125,0.390625,0.390625,0.1953125,0.1953125	125.414049114792,130.47493403694,103.006012024048,131.644403500691,102.052334530528,113.069216757741,112.482468443198,118.131615278417,98.3161833489242,105.526421944332,114.545454545455,110.943223443223,104.510214001966,105.324586974454,104.507564757659,102.677029360967,111.790240480064,105.472588000627	0.00698
210075	104	96.5	7.98	-5.74	1.89	0.572	3.2	5.72	FALSE	inactive	Response Difference lower than 25%	3.5857	5.74059	96.4693	104.454	1.88848	50,50,25,25,12.5,12.5,6.25,6.25,3.125,3.125,1.5625,1.5625,0.78125,0.78125,0.390625,0.390625,0.1953125,0.1953125	93.5465448315248,101.363236587511,91.8837675350701,100.230308613542,93.7403796818881,100.68306010929,91.4446002805049,99.6318453750575,97.2871842843779,95.6030657523195,98.6946386946387,106.364468864469,104.696351604505,105.058383917392,100.522575441907,105.267702936097,106.447433237301,104.565142007071	0.00135
210119	116	96.8	19.5	-0.516	15.3	-48.8	79.4	4.82	FALSE	inactive	Response Difference lower than 25%	3.86212	0.516265	84.4402	119.69	15.2758	50,50,25,25,12.5,12.5,6.25,6.25,3.125,3.125,1.5625,1.5625,0.78125,0.78125,0.390625,0.390625,0.1953125,0.1953125	97.8869217589948,92.7440633245383,103.707414829659,101.427913403961,99.6921498204207,102.595628415301,102.851799906498,111.504832029452,104.115996258185,112.46470350948,109.230769230769,116.895604395604,108.879734426804,114.107447441328,110.868472289509,118.480138169258,117.429206908391,116.826815547128	4.24e-06
210717	102	83	18.7	-0.533	135	-1010	1280	3.87	FALSE	inactive	IC50 larger than highest measured concentration	2.58286	0.533199	48.5322	103.303	135.02	50,50,25,25,12.5,12.5,6.25,6.25,3.125,3.125,1.5625,1.5625,0.78125,0.78125,0.390625,0.390625,0.1953125,0.1953125	86.5790976584809,79.7273526824978,87.1743486973948,86.5039152464303,89.7383273473576,92.3952641165756,93.3146330060776,99.8159226875288,96.0710944808231,95.0383219039935,99.1608391608392,99.1300366300367,100.237631451768,97.2476575774207,100.23709962192,99.7409326424871,100.401546476392,106.046674048934	2.96e-08
210753	110	104	5.88	-0.074	14.4	-2430	2460	4.84	FALSE	inactive	Response Difference lower than 25%	4.48549	0.0739811	76.3627	134.065	14.3828	50,50,25,25,12.5,12.5,6.25,6.25,3.125,3.125,1.5625,1.5625,0.78125,0.78125,0.390625,0.390625,0.1953125,0.1953125	94.5745288406625,106.024626209323,110.320641282565,106.034085674804,108.106721395587,106.967213114754,106.311360448808,109.387942936033,99.8129092609916,104.396934247681,106.713286713287,110.851648351648,101.280874326166,112.24376312529,109.253213536616,109.585492227979,111.484229224821,109.668047845379	0.291
210799	103	83.3	19.8	-0.315	0.413			6.38	FALSE	inactive	Response Difference lower than 25%	3.06514	0.31532	73.8068	126.187	0.413331	50,50,25,25,12.5,12.5,6.25,6.25,3.125,3.125,1.5625,1.5625,0.78125,0.78125,0.390625,0.390625,0.1953125,0.1953125	82.0102798400913,87.0272647317503,80.060120240481,83.4638415476739,92.9194458696767,87.0218579234972,85.7410004675082,92.4528301886792,93.3582787652011,87.9386849536103,95.6177156177156,95.467032967033,98.9076550671847,97.6930382970892,98.5307136122043,98.3592400690846,104.838858951202,102.757563218027	1.64e-07
211065	105	94.4	10.8	-4.65	81.5	-163	326	4.09	FALSE	inactive	IC50 larger than highest measured concentration	3.86846	4.64523	-10.0799	105.172	81.5237	50,50,25,25,12.5,12.5,6.25,6.25,3.125,3.125,1.5625,1.5625,0.78125,0.78125,0.390625,0.390625,0.1953125,0.1953125	91.9474585950885,96.6138962181178,107.214428857715,105.849838783971,100.410466906106,104.781420765027,107.620383356709,106.074551311551,97.1936389148737,102.137958854377,104.662004662005,106.181318681319,101.568733384968,108.962563962679,102.611752181675,111.312607944732,106.449523070263,108.929049180648	0.00634
211265	97.5	84.9	12.6	-3.45	18.6	12.1	25	4.73	FALSE	inactive	Response Difference lower than 25%	1.75871	3.4516	84.5197	97.5072	18.552	50,50,25,25,12.5,12.5,6.25,6.25,3.125,3.125,1.5625,1.5625,0.78125,0.78125,0.390625,0.390625,0.1953125,0.1953125	85.208452312964,84.6525945470537,87.0741482965931,88.8070013818517,91.8932786044125,97.7686703096539,99.6727442730247,95.3980671882191,95.3227315247895,96.6518757563534,95.8974358974359,97.3901098901098,97.3884458213656,97.872741792894,99.1929331374847,97.1502590673574,99.3982773805436,98.1486639091848	7.36e-09
211351	105	137	32.4	3.13	37.9	-42.1	118	4.42	TRUE	active		5.97754	-3.13434	105.006	151.065	37.9001	50,50,25,25,12.5,12.5,6.25,6.25,3.125,3.125,1.5625,1.5625,0.78125,0.78125,0.390625,0.390625,0.1953125,0.1953125	132.609937178755,142.348284960423,125.350701402806,104.191616766467,112.211390456644,101.95810564663,106.124357176251,97.9751495628164,98.0355472404116,106.091165792658,106.153846153846,106.364468864469,101.472358284636,107.985434420384,109.253494793582,107.253886010363,109.56964368348,102.921013194838	3.53e-06
211481	103	71.7	31.2	-0.351	98.9	-364	562	4	FALSE	inactive	IC50 larger than highest measured concentration	3.62283	0.351354	20.1613	112.193	98.9436	50,50,25,25,12.5,12.5,6.25,6.25,3.125,3.125,1.5625,1.5625,0.78125,0.78125,0.390625,0.390625,0.1953125,0.1953125	65.9051970302684,69.4371152154793,82.4649298597194,82.1741133118379,83.4787070292457,84.5628415300546,86.0215053763441,85.4578923147722,88.7745556594948,88.7454618797902,94.032634032634,94.9175824175825,98.148894605738,100.001577499597,93.6862030098714,103.540587219344,103.829618904032,105.553155066005	1.88e-09
211730	103	79.6	23.5	-0.747	507	-2450	3460	3.29	FALSE	inactive	IC50 larger than highest measured concentration	4.55424	0.746887	-55.4753	103.523	506.873	50,50,25,25,12.5,12.5,6.25,6.25,3.125,3.125,1.5625,1.5625,0.78125,0.78125,0.390625,0.390625,0.1953125,0.1953125	72.6442033123928,83.3333333333334,92.5851703406813,92.8604329801935,91.6880451513596,93.3060109289617,95.3716690042075,97.9751495628164,91.4873713751169,103.751512706737,98.5081585081586,104.258241758242,100.522113864719,106.478922304858,103.370302217641,105.354058721934,107.459360212566,97.9035498872854	5.45e-06
211764	93	70.8	22.2	-2.25	5.17	3.08	7.26	5.29	FALSE	inactive	Response Difference lower than 25%	3.16006	2.24729	70.6715	92.9938	5.16959	50,50,25,25,12.5,12.5,6.25,6.25,3.125,3.125,1.5625,1.5625,0.78125,0.78125,0.390625,0.390625,0.1953125,0.1953125	72.7584237578526,71.7238346525946,66.9338677354709,75.7254721326578,72.4987172909184,68.5336976320583,80.5049088359046,83.0648872526461,86.9036482694107,85.4376764824526,90.4895104895105,93.1776556776556,90.07449021441,93.6999924411478,90.7467864633835,89.9827288428325,95.2648863280142,97.8217639555627	1.01e-09
211865	107	104	3.18	-0.159	4.48			5.35	FALSE	inactive	Response Difference lower than 25%	5.70906	0.158987	98.3725	113.035	4.47657	50,50,25,25,12.5,12.5,6.25,6.25,3.125,3.125,1.5625,1.5625,0.78125,0.78125,0.390625,0.390625,0.1953125,0.1953125	97.6584808680754,102.066842568162,103.907815631263,109.442653155228,103.078501795793,112.249544626594,105.563347358579,107.823285780028,97.4742750233863,113.513513513514,105.034965034965,110.119047619048,102.231962907545,112.777615280713,101.662228666132,106.217616580311,114.510605902285,101.029942061188	0.864
211969	98.6	95.1	3.45	-12.5	2.31	-0.204	4.82	5.64	FALSE	inactive	Response Difference lower than 25%	3.21032	12.5351	95.1375	98.5874	2.30954	50,50,25,25,12.5,12.5,6.25,6.25,3.125,3.125,1.5625,1.5625,0.78125,0.78125,0.390625,0.390625,0.1953125,0.1953125	96.4020559680182,92.3043095866315,92.3847695390782,96.6374942422847,98.2555156490508,93.3060109289617,95.3716690042075,98.2512655315232,95.6033676333022,92.9407018959258,102.424242424242,99.2216117216117,100.428271248775,95.2972107835244,104.698397608753,96.1139896373057,96.1714260124494,94.3659122087138	0.135
212152	105	97.4	8.08	-0.993	54.5	-174	283	4.26	FALSE	inactive	IC50 larger than highest measured concentration	3.15419	0.993433	88.5373	105.538	54.4683	50,50,25,25,12.5,12.5,6.25,6.25,3.125,3.125,1.5625,1.5625,0.78125,0.78125,0.390625,0.390625,0.1953125,0.1953125	93.5465448315248,99.1644678979771,101.002004008016,104.744357438968,98.8712160082093,101.047358834244,108.181393174381,103.405430280718,101.12254443405,104.477611940299,103.822843822844,103.342490842491,105.269818624875,106.47787063846,108.400864302655,108.290155440414,107.558030183159,100.288749437036	0.00853
212441	96.4	42.7	53.7	-1.74	20	5.33	34.8	4.7	TRUE	active		4.14423	1.7351	31.7457	96.4329	20.0413	50,50,25,25,12.5,12.5,6.25,6.25,3.125,3.125,1.5625,1.5625,0.78125,0.78125,0.390625,0.390625,0.1953125,0.1953125	42.9468874928612,43.4036939313984,55.6112224448898,76.5545831414095,69.6254489481785,85.7468123861566,92.192613370734,88.7712839392545,91.4873713751169,87.4546187979025,93.6596736596736,95.6501831501831,99.6664155286315,97.8712957515964,95.1127383389105,98.272884283247,97.6837187084832,96.5044132103173	5.37e-12
212856	111	108	3.54	-0.162	3.29			5.48	FALSE	inactive	Response Difference lower than 25%	5.88517	0.162187	101.403	117.417	3.29407	50,50,25,25,12.5,12.5,6.25,6.25,3.125,3.125,1.5625,1.5625,0.78125,0.78125,0.390625,0.390625,0.1953125,0.1953125	100.17133066819,110.070360598065,113.72745490982,113.680331644403,103.283735248846,111.065573770492,106.685366993922,113.805798435343,99.4387277829747,105.123033481242,114.731934731935,113.049450549451,106.789590645003,115.439514393041,104.412499903318,113.557858376511,117.73357615202,107.197040104969	0.835
213018	101	69.8	30.8	-3.94	78.3	-303	459	4.11	FALSE	inactive	IC50 larger than highest measured concentration	5.32172	3.93659	-110.316	100.546	78.3201	50,50,25,25,12.5,12.5,6.25,6.25,3.125,3.125,1.5625,1.5625,0.78125,0.78125,0.390625,0.390625,0.1953125,0.1953125	69.6744717304397,59.1468777484609,93.2865731462925,105.204974666053,93.7403796818881,93.3970856102003,96.3066853669938,100.552231937414,99.7193638914873,94.7156111335216,98.8811188811189,103.891941391941,100.425035296501,101.685821236431,100.710455094864,105.354058721934,107.960173754683,108.021968846995	0.000116
213033	114	110	3.42	-0.104	4.3			5.37	FALSE	inactive	Response Difference lower than 25%	4.87524	0.104141	99.8581	123.738	4.29952	50,50,25,25,12.5,12.5,6.25,6.25,3.125,3.125,1.5625,1.5625,0.78125,0.78125,0.390625,0.390625,0.1953125,0.1953125	107.252998286693,112.181178540018,110.62124248497,116.075541225242,108.004104669061,113.524590163934,107.433380084152,112.517257248044,107.764265668849,115.046389673255,111.934731934732,114.423076923077,104.414542369519,119.077359922965,105.270333648107,118.221070811745,118.939857592811,113.204466657606	0.764
213087	93.7	60.3	33.4	-0.799	470	-1990	2930	3.33	FALSE	inactive	IC50 larger than highest measured concentration	5.34768	0.799203	-142.871	94.1745	469.679	50,50,25,25,12.5,12.5,6.25,6.25,3.125,3.125,1.5625,1.5625,0.78125,0.78125,0.390625,0.390625,0.1953125,0.1953125	59.5088520845231,56.7722075637643,75.8517034068136,82.726853984339,74.8589020010262,80.8287795992714,85.273492286115,93.741371375978,87.1842843779233,84.4695441710367,88.2517482517482,94.7344322344322,87.4160850745922,92.989986164014,89.0373066270469,94.0414507772021,97.6816288755205,102.343270547496	3.61e-07
213283	111	78.2	32.6	-0.0527	7.25			5.14	TRUE	active		3.76983	0.0526525	-134.286	313.428	7.24633	50,50,25,25,12.5,12.5,6.25,6.25,3.125,3.125,1.5625,1.5625,0.78125,0.78125,0.390625,0.390625,0.1953125,0.1953125	79.154768703598,74.8900615655232,82.565130260521,82.726853984339,85.5310415597742,89.5719489981785,87.6110331930809,95.9502991256328,88.7745556594948,95.1189995966116,96.9230769230769,104.807692307692,97.2934776568048,106.210878831599,102.608377098089,107.599309153713,111.385111432879,112.547253924597	2.23e-09
213355	100	63.3	36.8	-0.102	6.22	-231	243	5.21	TRUE	active		6.00203	0.101624	-54.4619	208.833	6.21902	50,50,25,25,12.5,12.5,6.25,6.25,3.125,3.125,1.5625,1.5625,0.78125,0.78125,0.390625,0.390625,0.1953125,0.1953125	52.1987435750999,62.1372031662269,75.0501002004007,76.8309534776601,74.1405849153412,73.6338797814207,72.4637681159421,79.1072250345145,79.7942001870907,74.2234772085518,84.8018648018648,94.3681318681319,90.3605202567096,94.5882561727888,88.0884862539174,98.7910189982729,102.920392291502,97.9872860051595	4.27e-07
213408	105	103	1.58	-0.222	2.76			5.56	FALSE	inactive	Response Difference lower than 25%	3.86453	0.221969	101.11	106.417	2.75686	50,50,25,25,12.5,12.5,6.25,6.25,3.125,3.125,1.5625,1.5625,0.78125,0.78125,0.390625,0.390625,0.1953125,0.1953125	97.6584808680754,103.737906772208,107.414829659319,104.744357438968,106.362237044638,103.142076502732,107.059373539037,103.865623561896,97.2871842843779,99.4755949979831,105.780885780886,100.961538461538,102.232807069008,106.391765452102,101.852077117847,109.844559585492,107.858518308429,101.439968699512	0.939
213435	98.1	79.8	18.3	-0.478	202	-707	1110	3.69	FALSE	inactive	IC50 larger than highest measured concentration	2.54121	0.477597	40.1209	100.215	202.068	50,50,25,25,12.5,12.5,6.25,6.25,3.125,3.125,1.5625,1.5625,0.78125,0.78125,0.390625,0.390625,0.1953125,0.1953125	77.2130211307824,79.6394019349164,84.3687374749498,86.3196683555965,88.1990764494612,91.120218579235,88.8265544647031,91.9926369075012,90.9260991580917,91.085114965712,91.6083916083916,96.2912087912089,94.5406671267346,99.5561967799289,94.3536257890136,98.272884283247,96.9778029884612,102.01734568695	3.34e-08
213793	106	98.9	6.98	-3.96	120	-467	707	3.92	FALSE	inactive	IC50 larger than highest measured concentration	4.25438	3.96191	-128.659	105.903	120.487	50,50,25,25,12.5,12.5,6.25,6.25,3.125,3.125,1.5625,1.5625,0.78125,0.78125,0.390625,0.390625,0.1953125,0.1953125	94.6887492861221,102.682497801231,109.218436873747,108.245048364809,106.259620318112,104.59927140255,111.079943899018,100,98.5032740879326,110.205728116176,108.578088578089,105.448717948718,105.553034795632,108.786409840968,102.326276361688,105.008635578584,108.965681957278,101.02835753494	0.154
213895	97.8	37.1	60.7	-2.21	38.7	1.75	75.7	4.41	TRUE	active		3.3931	2.21457	2.58096	97.7817	38.7181	50,50,25,25,12.5,12.5,6.25,6.25,3.125,3.125,1.5625,1.5625,0.78125,0.78125,0.390625,0.390625,0.1953125,0.1953125	33.8092518560823,40.325417766051,71.8436873747495,71.1192998618149,93.1246793227296,88.7522768670309,92.9406264609631,99.3557294063507,95.2291861552853,95.9257765227914,98.7878787878788,96.5659340659341,95.3934108977024,98.8477680023925,90.8342573796554,100.690846286701,102.218059142273,101.852920617063	1.28e-14
213900	103	84.8	17.8	-0.862	257	-1550	2060	3.59	FALSE	inactive	IC50 larger than highest measured concentration	3.56988	0.862284	11.184	102.783	257.31	50,50,25,25,12.5,12.5,6.25,6.25,3.125,3.125,1.5625,1.5625,0.78125,0.78125,0.390625,0.390625,0.1953125,0.1953125	83.495145631068,85.0043975373791,93.9879759519037,92.1234454168586,97.7424320164187,96.8579234972677,100.514258999533,97.6069949378739,93.9195509822263,97.3779749899154,102.424242424242,107.371794871795,101.945792171669,103.638108446524,103.941113229132,104.145077720207,106.750160469317,95.5179846776312	8.61e-06
213922	96.8	90.6	6.29	-0.217	11.1	-271	293	4.95	FALSE	inactive	Response Difference lower than 25%	2.81098	0.216776	81.3635	103.295	11.1178	50,50,25,25,12.5,12.5,6.25,6.25,3.125,3.125,1.5625,1.5625,0.78125,0.78125,0.390625,0.390625,0.1953125,0.1953125	88.8635065676757,88.6103781882146,94.6893787575151,92.9525564256104,92.9194458696767,93.3970856102003,93.3146330060776,92.268752876208,93.1711880261926,86.8091972569585,95.2447552447553,96.9322344322345,97.576975214716,98.8510544598871,95.9655094583202,92.4006908462867,96.0735024107716,97.9052563001678	0.025
214097	104	105	0.983	-0.0666	4.05			5.39	FALSE	inactive	Response Difference lower than 25%	4.42559	0.0666051	109.398	98.7241	4.0473	50,50,25,25,12.5,12.5,6.25,6.25,3.125,3.125,1.5625,1.5625,0.78125,0.78125,0.390625,0.390625,0.1953125,0.1953125	100.17133066819,103.737906772208,108.016032064128,107.508060801474,102.360184710108,104.690346083789,104.81533426835,107.271053842614,94.8550046772685,104.558289632917,104.009324009324,105.357142857143,102.802475362796,112.955215443721,99.7648691768382,104.145077720207,106.448776701348,98.8078268283452	0.99
214710	95.4	101	5.52	0.956	0.0411	-0.348	0.431	7.39	FALSE	inconclusive	IC50 lower than lowest measured concentration	3.27787	-0.956033	70.7736	101.001	0.0410624	50,50,25,25,12.5,12.5,6.25,6.25,3.125,3.125,1.5625,1.5625,0.78125,0.78125,0.390625,0.390625,0.1953125,0.1953125	98.9149057681325,95.7343887423043,97.6953907815631,99.6775679410411,106.87532067727,104.143897996357,101.823281907433,105.154164749195,102.338634237605,95.5223880597016,102.424242424242,99.5879120879121,99.2890753547764,98.8465848776945,96.1580298512079,97.3229706390328,96.8767446373394,95.1061297397904	0.13
214785	105	101	4.22	-4.01	63	-149	274	4.2	FALSE	inactive	IC50 larger than highest measured concentration	2.90649	4.01072	90.6372	105.482	62.9552	50,50,25,25,12.5,12.5,6.25,6.25,3.125,3.125,1.5625,1.5625,0.78125,0.78125,0.390625,0.390625,0.1953125,0.1953125	97.5442604226156,104.793315743184,106.813627254509,105.849838783971,103.078501795793,105.601092896175,108.555399719495,107.731247123792,100.748362956034,106.978620411456,106.060606060606,105.082417582418,105.458348018225,110.560308138255,103.94097260065,103.108808290155,105.139496350256,102.426519118833	0.24
214938	95.2	72.7	22.4	-1.05	16.8	-6.1	39.8	4.77	FALSE	inactive	Response Difference lower than 25%	2.29624	1.05436	65.529	95.4545	16.83	50,50,25,25,12.5,12.5,6.25,6.25,3.125,3.125,1.5625,1.5625,0.78125,0.78125,0.390625,0.390625,0.1953125,0.1953125	73.6721873215305,72.07563764292,76.25250501002,77.4758175955781,82.6577732170343,84.3806921675774,88.35904628331,88.3110906580764,89.1487371375116,86.4058087938685,95.0582750582751,98.397435897436,93.6877826621898,95.0341627256564,92.1699467088365,94.300518134715,94.6610738755951,96.6678631871284	9.22e-11
215072	108	105	2.79	-0.137	3.98			5.4	FALSE	inactive	Response Difference lower than 25%	6.12074	0.137095	98.7	113.564	3.98207	50,50,25,25,12.5,12.5,6.25,6.25,3.125,3.125,1.5625,1.5625,0.78125,0.78125,0.390625,0.390625,0.1953125,0.1953125	95.0314106225015,103.737906772208,114.328657314629,116.99677567941,105.233453052848,105.510018214936,102.664796633941,109.019788311091,97.3807296538821,98.9108511496572,105.221445221445,109.935897435897,106.032799893636,107.09874818834,107.356557189737,111.39896373057,111.487363974265,105.223573606424	0.919
215096	109	100	8.66	-1.12	0.505	-5.83	6.84	6.3	FALSE	inactive	Response Difference lower than 25%	3.71822	1.11864	100.084	111.825	0.504715	50,50,25,25,12.5,12.5,6.25,6.25,3.125,3.125,1.5625,1.5625,0.78125,0.78125,0.390625,0.390625,0.1953125,0.1953125	102.113078241005,99.6042216358839,96.4929859719439,102.809765085214,99.7947665469472,106.693989071038,94.4366526414212,100.368154624942,100.654817586529,98.2654296087132,104.009324009324,107.005494505494,105.838220676469,104.969255190138,101.472380214416,107.512953367876,113.301338985834,106.211586665359	0.0123
215274	114	85	28.6	-0.806	61.8	-269	393	4.21	FALSE	inactive	IC50 larger than highest measured concentration	6.6393	0.806023	50.3262	114.278	61.8461	50,50,25,25,12.5,12.5,6.25,6.25,3.125,3.125,1.5625,1.5625,0.78125,0.78125,0.390625,0.390625,0.1953125,0.1953125	70.5882352941176,98.1090589270009,99.6993987975952,88.2542607093506,98.6659825551565,106.693989071038,104.628330995792,103.313391624482,104.115996258185,109.963695038322,108.671328671329,115.064102564103,109.067560352269,115.791296803263,112.006156714975,117.530224525043,117.027809705781,108.840803257298	3.88e-05
215513	97.1	62	35.2	-0.645	46.9	-286	380	4.33	TRUE	active		3.79839	0.645325	26.2599	99.2083	46.8627	50,50,25,25,12.5,12.5,6.25,6.25,3.125,3.125,1.5625,1.5625,0.78125,0.78125,0.390625,0.390625,0.1953125,0.1953125	63.1639063392347,59.3227792436235,76.5531062124249,68.0792261630584,78.2452539763981,72.2677595628415,84.7124824684432,83.7091578462955,92.7970065481758,80.7583703106091,92.4475524475525,95.5586080586081,97.1992129601296,93.255400471278,95.395682846208,93.4369602763385,99.6975713155498,95.0221498486473	4.69e-10
215642	107	67.6	39.4	-0.407	120	-1210	1450	3.92	FALSE	inactive	IC50 larger than highest measured concentration	5.26624	0.407207	0.153128	114.742	120.276	50,50,25,25,12.5,12.5,6.25,6.25,3.125,3.125,1.5625,1.5625,0.78125,0.78125,0.390625,0.390625,0.1953125,0.1953125	67.3900628212449,64.4239226033421,80.5611222444889,76.1860893597421,81.8368394048229,83.5610200364298,83.5904628330996,86.1942015646572,90.0841908325538,97.2166196046793,95.8041958041959,103.525641025641,93.4941883000629,107.985040045485,97.9580744304371,114.421416234888,108.160349897747,103.746673256671	1.79e-08
215765	91.7	74.4	17.3	-2.86	9.56	-3.98	23.1	5.02	FALSE	inactive	Response Difference lower than 25%	5.69537	2.85621	74.2933	91.7124	9.56325	50,50,25,25,12.5,12.5,6.25,6.25,3.125,3.125,1.5625,1.5625,0.78125,0.78125,0.390625,0.390625,0.1953125,0.1953125	84.1804683038263,78.4960422163589,66.0320641282565,65.5918931368033,82.2473063109286,84.7449908925319,83.9644693782141,89.139438564197,88.9616463985033,87.6159741831384,88.1585081585082,94.9175824175825,87.6068655651767,91.3931621965368,89.4155972456505,95.1640759930915,96.5740174053231,96.0104066808503	0.000219
215766	101	71.4	29.5	-2.53	2.73	1.64	3.81	5.56	TRUE	active		4.42904	2.53114	71.3837	100.972	2.72862	50,50,25,25,12.5,12.5,6.25,6.25,3.125,3.125,1.5625,1.5625,0.78125,0.78125,0.390625,0.390625,0.1953125,0.1953125	77.0988006853226,80.6948109058927,70.3406813627255,66.2367572547214,70.0359158542842,64.2531876138433,73.3052828424497,76.0699493787391,83.3489242282506,85.7603872529246,96.4568764568765,93.543956043956,95.0142417073447,100.002892082595,98.2448159067689,101.554404145078,105.239509784897,102.425544025757	1.33e-09
215771	101	96.7	4.37	-1.31	0.367	-2.24	2.98	6.44	FALSE	inactive	Response Difference lower than 25%	2.3285	1.30631	96.6885	102.989	0.367178	50,50,25,25,12.5,12.5,6.25,6.25,3.125,3.125,1.5625,1.5625,0.78125,0.78125,0.390625,0.390625,0.1953125,0.1953125	96.1736150770988,101.099384344767,98.1963927855712,92.7683095347766,93.5351462288353,96.4025500910747,99.5792426367462,97.0547630004603,96.7259120673526,96.4098426784994,95.7109557109558,99.1300366300367,98.2427372216817,99.2905195560654,97.674286152243,101.208981001727,99.2933379110627,103.005114972615	0.0565
215932	108	92.2	15.9	0.607	4440	-206000	215000	2.35	FALSE	inactive	IC50 larger than highest measured concentration	3.75604	-0.606623	108.627	-158.418	4444.9	50,50,25,25,12.5,12.5,6.25,6.25,3.125,3.125,1.5625,1.5625,0.78125,0.78125,0.390625,0.390625,0.1953125,0.1953125	79.7258709308966,646.130167106421,115.731462925852,99.3090741593736,99.3842996408415,99.6812386156648,103.786816269285,102.393005062126,99.4387277829747,114.320290439694,109.137529137529,105.540293040293,106.218093334712,107.542682866711,109.919370659414,109.412780656304,106.25039184368,104.978459584525	0.0255
216063	102	99.5	2.17	-0.251	2.2			5.66	FALSE	inactive	Response Difference lower than 25%	2.93812	0.251473	97.4601	103.957	2.19681	50,50,25,25,12.5,12.5,6.25,6.25,3.125,3.125,1.5625,1.5625,0.78125,0.78125,0.390625,0.390625,0.1953125,0.1953125	96.7447173043975,101.802990325418,99.1983967935872,100.506678949793,97.8450487429451,105.054644808743,97.4287050023375,104.786010124252,95.9775491113189,98.6688180718032,100.09324009324,101.053113553114,100.61806688432,102.755234505175,99.2872948494115,105.354058721934,101.917123195653,101.194245244441	0.729
216193	105	105	0.101	-0.306	2.18	-286	290	5.66	FALSE	inactive	Response Difference lower than 25%	4.15599	0.30607	105.38	105.126	2.1845	50,50,25,25,12.5,12.5,6.25,6.25,3.125,3.125,1.5625,1.5625,0.78125,0.78125,0.390625,0.390625,0.1953125,0.1953125	99.6002284408908,102.066842568162,106.613226452906,109.258406264394,111.390456644433,106.785063752277,106.591865357644,105.430280717902,101.028999064546,101.411859620815,108.018648018648,107.09706959707,103.938857385252,108.076403563835,100.903256744718,105.094991364421,111.483781403472,99.8788446853466	1
216197	97.4	85.7	11.8	-0.581	143	-734	1020	3.84	FALSE	inactive	IC50 larger than highest measured concentration	2.38475	0.580877	62.6672	98.1653	142.587	50,50,25,25,12.5,12.5,6.25,6.25,3.125,3.125,1.5625,1.5625,0.78125,0.78125,0.390625,0.390625,0.1953125,0.1953125	84.2946887492861,85.971855760774,88.7775551102204,88.8070013818517,91.0723447922011,95.6739526411658,90.7900888265545,93.5572940635066,91.5809167446212,93.2634126663978,98.041958041958,96.8406593406593,98.2420337537961,95.0331110592581,92.5469716710953,99.3091537132988,97.3805436551178,99.2210225191652	7.67e-06
216407	103	-5.56	108	-1.41	451	-1190	2090	3.35	FALSE	inactive	IC50 larger than highest measured concentration	7.48538	1.40767	-2404.43	102.806	451.376	50,50,25,25,12.5,12.5,6.25,6.25,3.125,3.125,1.5625,1.5625,0.78125,0.78125,0.390625,0.390625,0.1953125,0.1953125	-0.913763563677899,-13.4124890061565,67.935871743487,67.9871027176417,85.4284248332478,79.0072859744991,84.8994857410004,93.0971007823286,92.89055191768,101.815248083905,100.466200466201,106.730769230769,98.621343637731,117.745687346153,100.332164476261,105.52677029361,108.669074950367,101.68776422737	7.17e-13
216434	94.8	83.3	11.6	-6.39	1.98	1.3	2.65	5.7	FALSE	inactive	Response Difference lower than 25%	1.74182	6.38618	83.2696	94.8396	1.97696	50,50,25,25,12.5,12.5,6.25,6.25,3.125,3.125,1.5625,1.5625,0.78125,0.78125,0.390625,0.390625,0.1953125,0.1953125	86.4648772130211,82.8056288478452,82.4649298597194,82.9111008751728,83.273473576193,80.91985428051,83.8709677419355,83.4330418775886,85.7811038353602,81.968535699879,91.7948717948719,93.6355311355311,97.3863354177087,93.4352354253827,96.4412556154711,93.3506044905009,95.2632443164007,93.1308349417291	3.42e-10
216441	105	83.2	22.3	-0.995	118	-342	578	3.93	FALSE	inactive	IC50 larger than highest measured concentration	3.92117	0.994813	30.705	105.57	117.767	50,50,25,25,12.5,12.5,6.25,6.25,3.125,3.125,1.5625,1.5625,0.78125,0.78125,0.390625,0.390625,0.1953125,0.1953125	84.2946887492861,80.6068601583114,94.0881763527054,93.9659143251958,94.7665469471524,102.595628415301,99.9532491818606,101.932811780948,94.5743685687558,104.800322710771,107.179487179487,104.349816849817,106.504123377012,109.674673572609,103.747608436865,107.253886010363,109.270946843606,99.6310491574891	1.34e-06
216451	99.6	19	80.6	-1.21	9.66	7.68	11.6	5.02	TRUE	active		2.19132	1.21391	7.92421	100.416	9.65522	50,50,25,25,12.5,12.5,6.25,6.25,3.125,3.125,1.5625,1.5625,0.78125,0.78125,0.390625,0.390625,0.1953125,0.1953125	17.2472872644203,20.0087950747581,29.4589178356713,32.7959465684017,42.4320164186763,49.1347905282331,64.4226273959794,68.338702254947,81.1038353601497,84.6308995562728,89.1841491841492,90.521978021978,95.9661744501871,96.1836340989684,97.6751299231395,101.12262521589,100.000149273783,98.8080706016142	0
300151	109	102	7.71	-2.87	168	43.4	292	3.77	FALSE	inactive	IC50 larger than highest measured concentration	5.61404	2.86751	-146.219	109.297	167.661	50,50,25,25,12.5,12.5,6.25,6.25,3.125,3.125,1.5625,1.5625,0.78125,0.78125,0.390625,0.390625,0.1953125,0.1953125	96.8589377498573,105.408970976253,111.122244488978,115.983417779825,102.975885069266,114.890710382514,102.197288452548,108.559595029913,104.303086997194,111.819281968535,111.934731934732,115.430402930403,102.992833772649,115.795109093957,103.753374204658,108.894645941278,112.19193623024,105.222476626714	0.313
301051	108	95.7	12.1	-0.579	0.028	-0.211	0.267	7.55	FALSE	inconclusive	IC50 lower than lowest measured concentration	2.23349	0.57877	94.9949	147.081	0.0279966	50,50,25,25,12.5,12.5,6.25,6.25,3.125,3.125,1.5625,1.5625,0.78125,0.78125,0.390625,0.390625,0.1953125,0.1953125	96.2878355225586,93.4476693051891,95.5911823647294,100.322432058959,93.6377629553616,96.4936247723132,95.3716690042075,99.7238840312932,96.6323666978485,97.5393303751513,100.09324009324,102.42673992674,100.044740557526,102.309853785506,101.375065304352,106.390328151986,108.663253272828,107.283092068898	2.36e-06
301054	113	98.5	15	-1.08	24.3	-32.9	81.6	4.61	FALSE	inactive	Response Difference lower than 25%	4.11289	1.07931	91.5644	113.613	24.3361	50,50,25,25,12.5,12.5,6.25,6.25,3.125,3.125,1.5625,1.5625,0.78125,0.78125,0.390625,0.390625,0.1953125,0.1953125	97.0873786407767,96.5259454705365,107.715430861723,102.901888530631,105.541303232427,107.695810564663,106.498363721365,107.179015186378,105.706267539757,120.45179507866,110.25641025641,113.049450549451,113.05931852252,115.081159067829,108.876047945875,117.530224525043,116.725082473765,109.665975772594	0.0002
301065	101	92.9	8.47	-0.55	128	-699	954	3.89	FALSE	inactive	IC50 larger than highest measured concentration	2.51716	0.550258	77.5739	102.047	127.849	50,50,25,25,12.5,12.5,6.25,6.25,3.125,3.125,1.5625,1.5625,0.78125,0.78125,0.390625,0.390625,0.1953125,0.1953125	95.6025128498,88.7862796833772,94.2885771543087,95.9926301243667,99.0764494612622,97.5865209471766,98.083216456288,101.012425218592,97.754911131899,93.4247680516337,100.37296037296,101.419413919414,100.237772145345,99.3795168250191,99.9533113437263,102.93609671848,101.008344404472,103.331161719796	0.000721
301097	110	102	8.59	-0.0628	1.79	-92.1	95.7	5.75	FALSE	inactive	Response Difference lower than 25%	3.81741	0.0627933	57.3526	156.288	1.79285	50,50,25,25,12.5,12.5,6.25,6.25,3.125,3.125,1.5625,1.5625,0.78125,0.78125,0.390625,0.390625,0.1953125,0.1953125	98.1153626499144,99.6921723834652,104.008016032064,104.836480884385,104.925602873268,106.147540983607,106.965871902758,107.179015186378,100.187090739008,106.091165792658,109.88344988345,106.364468864469,102.991989611186,107.186693790896,106.027336770762,118.307426597583,109.773700944903,108.599345834433	0.0252
301122	98	65	32.9	-0.659	518	-1500	2540	3.29	FALSE	inactive	IC50 larger than highest measured concentration	1.96505	0.658647	-93.4787	99.0168	518.224	50,50,25,25,12.5,12.5,6.25,6.25,3.125,3.125,1.5625,1.5625,0.78125,0.78125,0.390625,0.390625,0.1953125,0.1953125	62.3643632210166,66.88654353562,75.250501002004,77.9364348226624,85.6336582863007,82.7413479052823,90.3225806451613,88.3110906580764,92.7970065481758,91.2464703509479,93.3799533799534,93.7271062271062,93.8725133289577,97.7825613992421,97.0110822275833,100.086355785838,96.071561851592,100.697922868919	3.49e-14
301160	105	102	2.38	-0.14	0.0727			7.14	FALSE	inconclusive	IC50 lower than lowest measured concentration	4.7676	0.139801	98.5932	111.872	0.0727431	50,50,25,25,12.5,12.5,6.25,6.25,3.125,3.125,1.5625,1.5625,0.78125,0.78125,0.390625,0.390625,0.1953125,0.1953125	100.628212450029,103.91380826737,113.12625250501,97.3744818056195,100.513083632632,98.3151183970856,106.217858812529,101.564657156006,99.2516370439662,110.609116579266,100.559440559441,105.082417582418,101.474468688293,104.171434768748,101.567304440274,109.326424870466,107.960920123599,102.263191028656	0.898
301171	100	90	10.3	-0.0917	1.4			5.85	FALSE	inactive	Response Difference lower than 25%	3.31848	0.0917393	55.9771	137.277	1.40029	50,50,25,25,12.5,12.5,6.25,6.25,3.125,3.125,1.5625,1.5625,0.78125,0.78125,0.390625,0.390625,0.1953125,0.1953125	91.9474585950885,89.1380826737027,88.9779559118236,91.8470750806081,92.8168291431502,92.5774134790527,92.9406264609631,96.5945697192822,94.1066417212348,91.488503428802,98.5081585081586,99.6794871794872,95.2992868946043,101.952813043293,92.8341350328754,97.0639032815199,98.3891866071561,106.377961921397	0.00191
301403	101	108	6.53	2.35	0.0598	-1.14	1.26	7.22	FALSE	inconclusive	IC50 lower than lowest measured concentration	4.63269	-2.35053	-4.27517	107.65	0.0598313	50,50,25,25,12.5,12.5,6.25,6.25,3.125,3.125,1.5625,1.5625,0.78125,0.78125,0.390625,0.390625,0.1953125,0.1953125	102.227298686465,107.959542656113,115.130260521042,104.744357438968,109.235505387378,104.508196721311,113.604488078541,102.300966405891,100.280636108513,113.110125050424,111.655011655012,107.738095238095,104.417637628216,106.478922304858,107.640626724896,108.721934369603,103.225060082698,98.311626339458	0.261
301409	99.3	53.1	46.2	-0.867	40.7	-168	249	4.39	TRUE	active		2.35757	0.866644	13.7998	100.154	40.6662	50,50,25,25,12.5,12.5,6.25,6.25,3.125,3.125,1.5625,1.5625,0.78125,0.78125,0.390625,0.390625,0.1953125,0.1953125	91.3763563677898,91.6007036059806,67.2344689378758,65.2233993551358,74.1405849153412,77.823315118397,85.4604955586723,90.8881730326738,89.5229186155285,90.76240419524,96.0839160839162,96.474358974359,95.6795816335791,98.0491588312043,95.8712883748761,98.1001727115717,102.520637100506,99.3863007954931	7.34e-12
301415	105	103	1.84	-0.142	1.05			5.98	FALSE	inactive	Response Difference lower than 25%	3.07279	0.142164	99.9858	109.498	1.05476	50,50,25,25,12.5,12.5,6.25,6.25,3.125,3.125,1.5625,1.5625,0.78125,0.78125,0.390625,0.390625,0.1953125,0.1953125	100.285551113649,102.682497801231,105.210420841683,105.757715338554,103.899435608004,102.413479052823,106.124357176251,105.982512655315,101.12254443405,106.01048810004,104.755244755245,104.258241758242,103.941811950372,108.161982916994,102.136568538455,106.649395509499,110.579033004433,98.8929036991984	0.837
301416	97.6	96.9	0.66	-0.0607	0.745	-140	142	6.13	FALSE	inactive	Response Difference lower than 25%	2.03291	0.0607395	93.4594	101.33	0.745067	50,50,25,25,12.5,12.5,6.25,6.25,3.125,3.125,1.5625,1.5625,0.78125,0.78125,0.390625,0.390625,0.1953125,0.1953125	94.8029697315819,95.3825857519789,97.8957915831663,100.59880239521,97.0241149307337,96.3114754098361,97.0546984572229,99.4477680625863,95.1356407857811,98.5074626865672,96.3636363636364,98.0311355311356,96.057906662474,97.608510610328,95.2051312520786,96.286701208981,96.8795808392172,101.440578132685	0.967
301761	106	97.8	8.24	-1.64	48.6	-145	242	4.31	FALSE	inactive	Response Difference lower than 25%	4.43562	1.63509	89.9191	106.017	48.5537	50,50,25,25,12.5,12.5,6.25,6.25,3.125,3.125,1.5625,1.5625,0.78125,0.78125,0.390625,0.390625,0.1953125,0.1953125	94.0034266133638,100.747581354441,100.501002004008,105.57346844772,102.154951257055,106.6029143898,101.729780271155,105.706396686608,96.9130028063611,112.948769665187,104.382284382284,111.401098901099,100.427567780889,109.850301861121,105.553700040853,106.908462867012,107.960920123599,105.55413015908	0.0784
302113	99.1	97.1	1.98	-0.169	0.725			6.14	FALSE	inactive	Response Difference lower than 25%	2.49822	0.168741	94.2489	102.98	0.725319	50,50,25,25,12.5,12.5,6.25,6.25,3.125,3.125,1.5625,1.5625,0.78125,0.78125,0.390625,0.390625,0.1953125,0.1953125	99.1433466590519,94.9428320140721,96.9939879759519,96.2690004606172,99.5895330938942,95.127504553734,99.2987377279102,96.134376438104,100.374181478017,96.6518757563534,98.3216783216784,97.8479853479853,105.080022989331,99.2920970556627,98.2442533928379,97.8411053540587,95.8701915182636,98.6432798718241	0.687
302114	107	101	5.58	-3.83	20.3	-6.54	47.1	4.69	FALSE	inactive	Response Difference lower than 25%	3.71631	3.83251	101.311	107.066	20.2662	50,50,25,25,12.5,12.5,6.25,6.25,3.125,3.125,1.5625,1.5625,0.78125,0.78125,0.390625,0.390625,0.1953125,0.1953125	101.427755568247,101.802990325418,101.202404809619,104.467987102718,107.593637762955,105.327868852459,108.648901355774,110.860561435803,98.8774555659495,109.076240419524,110.34965034965,107.28021978022,104.319292817804,107.632863260363,104.890496116193,113.039723661485,108.465465510292,101.110996673104	0.131
302120	100	98.1	2.2	-2.01	7.1	-20.5	34.7	5.15	FALSE	inactive	Response Difference lower than 25%	2.29723	2.0114	98.0953	100.342	7.10468	50,50,25,25,12.5,12.5,6.25,6.25,3.125,3.125,1.5625,1.5625,0.78125,0.78125,0.390625,0.390625,0.1953125,0.1953125	99.4860079954311,98.3729111697449,95.2905811623246,98.7563334868724,101.43663417137,96.7668488160291,102.664796633941,96.6866083755178,100.748362956034,97.4586526825334,102.703962703963,98.2142857142857,101.661591145872,102.307750452709,101.376893474627,97.8411053540587,98.5899598453523,100.866126424474	0.374
302817	110	109	1.36	0.00673	4.25e+16	4.25e+16	4.25e+16	-10.6	FALSE	inactive	IC50 larger than highest measured concentration	9.10097	-0.00672789	174.623	26.0118	4.25315e+16	50,50,25,25,12.5,12.5,6.25,6.25,3.125,3.125,1.5625,1.5625,0.78125,0.78125,0.390625,0.390625,0.1953125,0.1953125	96.4020559680182,109.366754617414,108.216432865732,125.103638876094,102.462801436634,120.810564663024,105.002337540907,112.057063966866,96.1646398503274,113.432835820896,108.484848484848,110.393772893773,100.333162390637,122.802756680546,105.459478957408,116.753022452504,112.292098938663,106.456822573892	0.997
302837	108	77.9	30	-0.528	62.6	-470	595	4.2	FALSE	inactive	IC50 larger than highest measured concentration	3.08859	0.527891	40.4655	111.137	62.558	50,50,25,25,12.5,12.5,6.25,6.25,3.125,3.125,1.5625,1.5625,0.78125,0.78125,0.390625,0.390625,0.1953125,0.1953125	81.6676185037121,73.5708003518029,84.9699398797595,84.5693228926762,88.7121600820934,91.575591985428,92.4731182795699,95.1219512195122,102.057998129093,96.3291649858814,100.18648018648,107.64652014652,102.13769821087,106.923908649627,101.660963009787,107.858376511226,109.269901927125,108.762064491437	2.33e-10
303562	115	113	1.99	-0.117	0.471			6.33	FALSE	inactive	Response Difference lower than 25%	3.14653	0.116835	108.591	121.108	0.471404	50,50,25,25,12.5,12.5,6.25,6.25,3.125,3.125,1.5625,1.5625,0.78125,0.78125,0.390625,0.390625,0.1953125,0.1953125	111.821816105083,112.181178540018,115.430861723447,113.49608475357,115.084658799384,115.8014571949,115.942028985507,111.872986654395,109.541627689429,113.836224283985,113.053613053613,115.613553113553,112.391727499052,116.502091830195,113.814498374686,120.20725388601,119.344240271081,109.090792744576	0.816
303704	103	99.1	3.73	-0.126	161	-6790	7110	3.79	FALSE	inactive	IC50 larger than highest measured concentration	1.72995	0.12624	86.8279	109.652	160.556	50,50,25,25,12.5,12.5,6.25,6.25,3.125,3.125,1.5625,1.5625,0.78125,0.78125,0.390625,0.390625,0.1953125,0.1953125	99.1433466590519,98.2849604221635,98.6973947895791,99.7696913864578,102.154951257055,100.409836065574,99.9532491818606,100.644270593649,101.403180542563,82.6139572408229,107.086247086247,102.335164835165,102.13572850079,101.154072413804,101.660822381304,98.5319516407599,102.622740368109,106.375646075342	0.0337
303745	106	87	18.5	-1.15	64.5	-94.6	224	4.19	FALSE	inactive	IC50 larger than highest measured concentration	3.56248	1.14951	62.0257	105.56	64.5193	50,50,25,25,12.5,12.5,6.25,6.25,3.125,3.125,1.5625,1.5625,0.78125,0.78125,0.390625,0.390625,0.1953125,0.1953125	85.665334094803,86.8513632365875,97.8957915831663,93.5052970981115,99.8973832734736,102.413479052823,101.35577372604,102.669121030833,100.187090739008,102.460669624849,103.263403263403,104.807692307692,103.466267659682,104.079939792099,102.421622472994,116.148531951641,107.355167112,104.812693761659	4.04e-06
303881	97.6	95.4	2.2	-0.0442	5.45			5.26	FALSE	inactive	Response Difference lower than 25%	3.59474	0.044213	78.2753	114.248	5.45123	50,50,25,25,12.5,12.5,6.25,6.25,3.125,3.125,1.5625,1.5625,0.78125,0.78125,0.390625,0.390625,0.1953125,0.1953125	95.8309537407196,95.6464379947229,95.0901803607215,95.8083832335329,101.744484350949,93.943533697632,94.5301542776998,99.1716520938795,97.6613657623947,89.0681726502622,94.1258741258741,99.404761904762,94.6338062747929,95.2101853890672,93.4048054158841,102.417962003454,98.2866355182039,100.701823241222	0.831
303905	104	95.8	7.98	-6.06	61.1	-136	258	4.21	FALSE	inactive	IC50 larger than highest measured concentration	2.35577	6.0555	69.03	103.809	61.0734	50,50,25,25,12.5,12.5,6.25,6.25,3.125,3.125,1.5625,1.5625,0.78125,0.78125,0.390625,0.390625,0.1953125,0.1953125	93.7749857224444,97.8452066842568,105.410821643287,103.730999539383,102.668034889687,105.783242258652,102.571294997662,103.037275655775,101.028999064546,98.9108511496572,103.170163170163,105.265567765568,102.518837111308,105.767864361326,103.847032774171,107.3402417962,106.348912540491,103.248522581632	0.00107
304056	99.1	98.7	0.425	-0.0222	450			3.35	FALSE	inactive	IC50 larger than highest measured concentration	3.08773	0.0221803	91.572	105.438	450.243	50,50,25,25,12.5,12.5,6.25,6.25,3.125,3.125,1.5625,1.5625,0.78125,0.78125,0.390625,0.390625,0.1953125,0.1953125	96.2878355225586,100.835532102023,99.3987975951904,100.414555504376,98.1528989225244,101.775956284153,96.1196820944366,99.3557294063507,95.8840037418148,99.1528842275111,96.0839160839162,102.335164835165,95.6809885693504,99.9127116889434,92.9320124568709,101.208981001727,102.824110701437,101.605856409013	0.997
304491	105	66.9	37.7	-0.843	361	-2260	2980	3.44	FALSE	inactive	IC50 larger than highest measured concentration	4.46432	0.843432	-134.895	104.946	360.967	50,50,25,25,12.5,12.5,6.25,6.25,3.125,3.125,1.5625,1.5625,0.78125,0.78125,0.390625,0.390625,0.1953125,0.1953125	65.9051970302684,66.4467897977132,84.6693386773548,83.6480884385077,91.2775782452539,89.207650273224,100.981767180926,93.9254486884491,92.5163704396632,107.866075030254,102.703962703963,99.0384615384616,106.126501816002,105.858439129878,101.188873193188,106.908462867012,110.679643534206,98.06846250371	3.68e-09
400248	99.2	80.8	18.4	-1.82	2.31	0.804	3.82	5.64	FALSE	inactive	Response Difference lower than 25%	3.42543	1.81816	80.7205	99.3757	2.31419	50,50,25,25,12.5,12.5,6.25,6.25,3.125,3.125,1.5625,1.5625,0.78125,0.78125,0.390625,0.390625,0.1953125,0.1953125	86.1222158766419,57.0360598065084,77.6553106212425,77.6600644864117,81.4263724987172,83.3788706739527,83.1229546517064,83.0648872526461,82.6941066417212,91.9725695845099,89.93006993007,98.2142857142857,94.7293372136621,98.4029131159232,96.5357579558806,97.3229706390328,100.505441029392,101.279200228659	2.78e-07
400705	101	95.7	5.37	-5.56	64.5	-241	370	4.19	FALSE	inactive	IC50 larger than highest measured concentration	2.69276	5.56374	73.4866	101.107	64.5441	50,50,25,25,12.5,12.5,6.25,6.25,3.125,3.125,1.5625,1.5625,0.78125,0.78125,0.390625,0.390625,0.1953125,0.1953125	94.8029697315819,96.6138962181178,102.404809619239,101.427913403961,99.5895330938942,101.047358834244,99.7662459093034,102.208927749655,94.8550046772685,103.670835014119,99.5337995337996,103.434065934066,103.17840860088,104.792443776928,99.0028034288036,98.9637305699482,104.131301219567,99.4666240876024	0.062
400737	83.8	2.23	81.6	-0.882	1.23	0.667	1.79	5.91	TRUE	active		3.13174	0.882036	-1.52291	100.657	1.23066	50,50,25,25,12.5,12.5,6.25,6.25,3.125,3.125,1.5625,1.5625,0.78125,0.78125,0.390625,0.390625,0.1953125,0.1953125	2.96973158195317,4.00175901495163,4.90981963927856,4.60617227084293,8.26064648537712,9.60837887067395,17.391304347826,17.5333640128855,26.7539756782039,32.5131101250504,48.5314685314686,46.474358974359,53.7054819141924,60.957673713927,67.7735768924903,77.4611398963731,85.2911585138302,84.2462743826594	0
400793	105	105	0.405	0.117	6.96	-252	266	5.16	FALSE	inactive	Response Difference lower than 25%	4.75098	-0.117263	106.225	103.704	6.96463	50,50,25,25,12.5,12.5,6.25,6.25,3.125,3.125,1.5625,1.5625,0.78125,0.78125,0.390625,0.390625,0.1953125,0.1953125	97.6584808680754,101.802990325418,106.212424849699,113.588208198987,105.4386865059,106.420765027322,104.347826086956,107.179015186378,96.7259120673526,104.881000403389,106.247086247086,110.576923076923,105.460599115459,109.407550307448,99.2901074190665,106.649395509499,106.753444492544,101.771134685341	0.999
401070	95.8	84.7	11.1	-18.4	2.34	-4.35	9.02	5.63	FALSE	inactive	Response Difference lower than 25%	4.98217	18.4252	84.6573	95.7621	2.33532	50,50,25,25,12.5,12.5,6.25,6.25,3.125,3.125,1.5625,1.5625,0.78125,0.78125,0.390625,0.390625,0.1953125,0.1953125	85.5511136493432,82.981530343008,80.6613226452906,78.3970520497466,91.3801949717804,83.287795992714,86.7695184665732,88.5872066267832,94.1066417212348,74.9495764421138,98.4149184149184,95.8333333333333,96.8180740596921,93.3442662819321,99.4806590131959,93.0051813471503,94.6598796853308,94.5299716186972	0.000701
401124	102	55.9	46.5	-1.39	7.61	4.89	10.3	5.12	TRUE	active		3.15298	1.39344	52.5443	102.725	7.60764	50,50,25,25,12.5,12.5,6.25,6.25,3.125,3.125,1.5625,1.5625,0.78125,0.78125,0.390625,0.390625,0.1953125,0.1953125	58.1382067390062,55.0131926121372,55.1102204408818,62.551819438047,70.1385325808107,72.3588342440801,76.2038335670874,84.0773124712379,86.5294667913938,94.8769665187576,99.9067599067599,98.0311355311356,101.185765468028,133.364905234998,101.093245824916,102.331606217617,103.527936588497,100.455246579709	1.18e-13
401162	98.2	77.2	21	-1.49	4.31	3.07	5.55	5.37	FALSE	inactive	Response Difference lower than 25%	1.47815	1.49222	76.6932	98.4058	4.30767	50,50,25,25,12.5,12.5,6.25,6.25,3.125,3.125,1.5625,1.5625,0.78125,0.78125,0.390625,0.390625,0.1953125,0.1953125	78.8121073672187,76.6490765171504,75.8517034068136,78.9497927222478,81.2211390456645,79.8269581056466,82.6554464703132,87.2986654394846,88.5874649204864,90.681726502622,94.4055944055944,95.0091575091575,95.8671261718895,98.5813020287302,97.2944486203291,96.4594127806563,98.9940439760565,98.4771483890549	2.28e-14
401189	112	70.5	41.5	-0.957	6.87	-6.35	20.1	5.16	TRUE	active		6.69894	0.956984	64.0145	113.573	6.87014	50,50,25,25,12.5,12.5,6.25,6.25,3.125,3.125,1.5625,1.5625,0.78125,0.78125,0.390625,0.390625,0.1953125,0.1953125	76.984580239863,56.5963060686015,77.1543086172345,86.596038691847,81.4263724987172,79.4626593806922,81.439925198691,91.6244822825587,94.7614593077643,101.169826542961,106.620046620047,105.906593406593,104.700431718241,110.38047318415,108.116091625082,117.616580310881,114.911406009763,103.909270027041	8.34e-08
401386	108	91.7	15.8	-0.616	10.5	-26.4	47.4	4.98	FALSE	inactive	Response Difference lower than 25%	4.05522	0.616495	84.9589	109.467	10.4737	50,50,25,25,12.5,12.5,6.25,6.25,3.125,3.125,1.5625,1.5625,0.78125,0.78125,0.390625,0.390625,0.1953125,0.1953125	87.2644203312392,93.0079155672823,91.2825651302605,99.8618148318747,93.5351462288353,101.229508196721,95.2781673679289,104.141739530603,102.151543498597,95.2803549818476,104.568764568765,107.005494505494,102.799802184831,109.22968722784,102.136568538455,106.563039723661,108.966577599976,108.188100329764	9.73e-05
401434	112	39.6	72.2	-0.605	554	-1530	2640	3.26	FALSE	inactive	IC50 larger than highest measured concentration	4.32049	0.60549	-283.97	115.094	553.799	50,50,25,25,12.5,12.5,6.25,6.25,3.125,3.125,1.5625,1.5625,0.78125,0.78125,0.390625,0.390625,0.1953125,0.1953125	42.2615648201027,32.4098504837292,67.0340681362725,67.2501151543068,75.5772190867111,78.4608378870674,87.7980364656381,91.9005982512656,93.1711880261926,101.008471157725,104.662004662005,103.159340659341,105.270100012029,106.655076426569,108.97083154325,111.744386873921,120.352733949336,108.102048365835	3.44e-14
401492	98.6	48.8	49.8	-0.761	433	-1350	2220	3.36	FALSE	inactive	IC50 larger than highest measured concentration	2.53201	0.760768	-213.371	99.4865	433.152	50,50,25,25,12.5,12.5,6.25,6.25,3.125,3.125,1.5625,1.5625,0.78125,0.78125,0.390625,0.390625,0.1953125,0.1953125	48.6579097658481,46.8337730870712,69.438877755511,71.3035467526485,77.4243201641867,78.3697632058288,84.6189808321646,87.6668200644271,89.8035547240412,96.5711980637354,95.0582750582751,96.6575091575092,95.4878162879547,99.0226075411054,97.5804869542472,94.300518134715,100.302577958233,99.8760412927541	2.22e-15
401820	106	86.9	19.5	-2.01	0.786	0.239	1.33	6.1	FALSE	inactive	Response Difference lower than 25%	3.48163	2.01483	86.8811	107.542	0.786451	50,50,25,25,12.5,12.5,6.25,6.25,3.125,3.125,1.5625,1.5625,0.78125,0.78125,0.390625,0.390625,0.1953125,0.1953125	90.1199314677327,86.3236587510994,89.5791583166333,87.5172731460157,87.5833760903028,87.8415300546448,81.7204301075269,88.403129314312,86.0617399438728,81.807180314643,93.2867132867134,96.3827838827839,94.1562922740232,96.8916685016054,100.807488747963,107.253886010363,108.563239838187,104.068941518183	1.9e-07
401849	96.9	82.8	14.1	-0.63	9.09	-22.2	40.4	5.04	FALSE	inactive	Response Difference lower than 25%	2.00081	0.630469	77.424	98.673	9.0852	50,50,25,25,12.5,12.5,6.25,6.25,3.125,3.125,1.5625,1.5625,0.78125,0.78125,0.390625,0.390625,0.1953125,0.1953125	82.3529411764705,83.245382585752,83.0661322645291,86.4117918010134,86.2493586454592,87.4772313296903,89.2940626460963,91.9005982512656,88.6810102899906,89.3102057281162,92.913752913753,97.3901098901098,92.5468984452657,96.8960066254983,94.7321976645827,97.3229706390328,97.4801092684092,96.2590554151489	2.47e-08
401858	100	86	14.1	-2.29	1.42	0.624	2.22	5.85	FALSE	inactive	Response Difference lower than 25%	2.73015	2.28662	85.9482	100.216	1.42402	50,50,25,25,12.5,12.5,6.25,6.25,3.125,3.125,1.5625,1.5625,0.78125,0.78125,0.390625,0.390625,0.1953125,0.1953125	85.3226727584238,82.1020228671943,88.5771543086172,85.7669276830954,88.4043099025142,84.8360655737704,86.7695184665732,88.6792452830189,86.4359214218896,86.8898749495765,91.3286713286714,94.9175824175825,93.9700139779069,99.3795168250191,95.8708664894278,104.231433506045,101.814124285352,97.9034280006509	1.6e-07
401922	95.1	89.1	6.02	-6.73	1.95	0.807	3.09	5.71	FALSE	inactive	Response Difference lower than 25%	1.61363	6.73416	89.0839	95.1076	1.94764	50,50,25,25,12.5,12.5,6.25,6.25,3.125,3.125,1.5625,1.5625,0.78125,0.78125,0.390625,0.390625,0.1953125,0.1953125	89.2061679040548,89.7537379067722,87.6753507014028,88.5306310456011,91.8932786044125,90.4826958105646,87.2370266479664,87.8508973768983,91.3938260056127,87.2932634126664,93.2867132867134,94.7344322344322,93.6865164199957,97.0720292889092,93.4988858708454,94.9913644214162,96.0711140302429,95.2687265101602	2.25e-06
402113	104	95.5	8.79	-11.3	18.1	4.83	31.4	4.74	FALSE	inactive	Response Difference lower than 25%	3.06238	11.3321	95.5253	104.318	18.101	50,50,25,25,12.5,12.5,6.25,6.25,3.125,3.125,1.5625,1.5625,0.78125,0.78125,0.390625,0.390625,0.1953125,0.1953125	95.9451741861794,96.3500439753738,94.188376753507,95.9926301243667,106.772703950744,103.870673952641,106.591865357644,103.313391624482,101.77736202058,110.04437273094,107.738927738928,101.419413919414,106.316578838701,104.526372178165,102.98962091483,104.231433506045,103.323580779508,97.3295857256125	0.000364
402538	99.1	19.9	79.1	-1.21	12.8	2.47	23.2	4.89	TRUE	active		2.68426	1.20734	4.53939	99.6759	12.8129	50,50,25,25,12.5,12.5,6.25,6.25,3.125,3.125,1.5625,1.5625,0.78125,0.78125,0.390625,0.390625,0.1953125,0.1953125	99.3717875499715,101.451187335092,33.4669338677355,30.2164900967296,50.128270908158,57.0582877959926,69.5652173913044,71.0998619420157,86.9036482694107,84.6308995562728,95.6177156177156,89.3315018315018,99.5763716392701,96.2736830343205,96.2525321916175,96.2003454231433,97.9865952142825,101.769062612555	4.66e-14
402606	101	88.3	12.4	-1.34	17	-39.3	73.3	4.77	FALSE	inactive	Response Difference lower than 25%	3.90129	1.34426	85.3493	100.721	17.0354	50,50,25,25,12.5,12.5,6.25,6.25,3.125,3.125,1.5625,1.5625,0.78125,0.78125,0.390625,0.390625,0.1953125,0.1953125	85.0942318675042,90.457343887423,90.0801603206413,94.6107784431138,92.7142124166239,94.6721311475409,94.9041608228143,99.1716520938795,92.3292797006548,106.655909640984,101.678321678322,103.434065934066,97.0102614860478,102.661110362529,97.6740048952775,100.604490500864,104.736457136033,96.9984197397842	0.000636
402745	96.5	65.6	30.9	-2.01	18.8	10.6	27.1	4.73	TRUE	active		2.55845	2.00794	61.2251	96.5231	18.8418	50,50,25,25,12.5,12.5,6.25,6.25,3.125,3.125,1.5625,1.5625,0.78125,0.78125,0.390625,0.390625,0.1953125,0.1953125	64.6487721302114,66.622691292876,74.3486973947895,73.4223859972363,85.6336582863007,85.8378870673953,92.4731182795699,95.4901058444547,92.89055191768,92.0532472771279,96.9230769230769,102.976190476191,94.5416519817746,96.6303294016347,95.0162671997423,94.0414507772021,97.0787120657998,98.8897346467024	2.12e-12
402809	102	88.8	13.1	-2.74	2.3	0.894	3.7	5.64	FALSE	inactive	Response Difference lower than 25%	3.40138	2.7416	88.8451	101.972	2.29953	50,50,25,25,12.5,12.5,6.25,6.25,3.125,3.125,1.5625,1.5625,0.78125,0.78125,0.390625,0.390625,0.1953125,0.1953125	82.5813820673901,88.3465259454706,88.8777555110221,92.4919391985261,87.891226269882,92.75956284153,87.8915381019168,92.268752876208,89.1487371375116,95.8450988301735,97.3892773892774,99.6794871794872,100.235943128842,104.082174583195,97.5804869542472,105.267702936097,104.83826185607,98.5614939401013	4.49e-06
402833	96.2	87.3	8.94	-1.21	10.6	-14.8	36	4.97	FALSE	inactive	Response Difference lower than 25%	2.92368	1.20948	85.8798	96.2843	10.5977	50,50,25,25,12.5,12.5,6.25,6.25,3.125,3.125,1.5625,1.5625,0.78125,0.78125,0.390625,0.390625,0.1953125,0.1953125	90.8052541404911,83.7730870712401,90.7815631262525,86.2275449101796,92.8168291431502,88.023679417122,94.6236559139784,93.2811780947998,94.8550046772685,88.5034288019363,99.7202797202798,94.9175824175825,98.1493166864693,94.0562444335627,97.8639939754758,95.1640759930915,95.7689838933587,94.6135858499369	0.000721
402849	99.4	88	11.4	-1.49	127	-851	1100	3.9	FALSE	inactive	IC50 larger than highest measured concentration	2.82937	1.49081	42.6188	99.3645	126.592	50,50,25,25,12.5,12.5,6.25,6.25,3.125,3.125,1.5625,1.5625,0.78125,0.78125,0.390625,0.390625,0.1953125,0.1953125	90.5768132495717,85.3562005277045,94.2885771543087,95.5320128972823,101.744484350949,95.3096539162113,97.1482000935016,97.6069949378739,94.8550046772685,96.0871319080275,102.051282051282,99.4963369963371,100.046850961183,101.155255538503,100.239912191575,101.208981001727,102.920392291502,95.4340047864882	0.000171
402967	99.7	73.7	26	-0.831	33.8	-81.9	149	4.47	TRUE	active		2.34311	0.830728	54.4158	100.306	33.762	50,50,25,25,12.5,12.5,6.25,6.25,3.125,3.125,1.5625,1.5625,0.78125,0.78125,0.390625,0.390625,0.1953125,0.1953125	76.6419189034836,71.6358839050132,77.1543086172345,80.4237678489176,87.3781426372498,87.0218579234972,91.3510986442262,93.0971007823286,96.3517305893359,92.2952803549819,95.8041958041959,95.7417582417582,96.1517492784178,101.862632649641,95.302586790626,100.690846286701,101.209416190234,100.69767909565	1.97e-11
403136	109	102	6.66	-0.149	4.46	-379	388	5.35	FALSE	inactive	Response Difference lower than 25%	6.52329	0.148862	88.5802	121.311	4.4557	50,50,25,25,12.5,12.5,6.25,6.25,3.125,3.125,1.5625,1.5625,0.78125,0.78125,0.390625,0.390625,0.1953125,0.1953125	96.9731581953169,98.3729111697449,105.01002004008,113.035467526486,96.4084145715751,112.887067395264,101.449275362319,107.36309249885,95.0420954162769,103.186768858411,109.69696969697,106.822344322344,105.080022989331,115.084576983624,101.566741926343,112.953367875648,111.988326790166,103.743504204175	0.499
403265	108	54.3	53.7	-0.561	324	-3010	3660	3.49	FALSE	inactive	IC50 larger than highest measured concentration	2.98315	0.560963	-108.705	111.349	324.27	50,50,25,25,12.5,12.5,6.25,6.25,3.125,3.125,1.5625,1.5625,0.78125,0.78125,0.390625,0.390625,0.1953125,0.1953125	54.4831524842947,53.0782761653474,68.5370741482966,71.8562874251497,77.2190867111339,85.2003642987249,84.9929873772791,89.7837091578463,93.732460243218,98.8301734570392,100.745920745921,105.723443223443,100.428974716661,106.743547862324,104.982748400878,106.044905008636,109.069875057844,107.363415361007	8.66e-15
403372	112	87.5	24.7	-1	113	-187	413	3.95	FALSE	inactive	IC50 larger than highest measured concentration	2.83511	1.00253	31.1582	112.34	112.97	50,50,25,25,12.5,12.5,6.25,6.25,3.125,3.125,1.5625,1.5625,0.78125,0.78125,0.390625,0.390625,0.1953125,0.1953125	84.5231296402055,88.96218117854,102.50501002004,96.0847535697836,104.822986146742,104.872495446266,105.750350631136,106.350667280258,105.238540692236,111.819281968535,111.095571095571,116.071428571429,108.973717736325,111.535334347753,110.868331661026,114.075993091537,113.703034736009,112.792977379669	1.94e-09
403392	98.4	93.7	4.65	-2.06	47.8	-126	222	4.32	FALSE	inactive	Response Difference lower than 25%	2.1679	2.06496	89.4837	98.3778	47.8412	50,50,25,25,12.5,12.5,6.25,6.25,3.125,3.125,1.5625,1.5625,0.78125,0.78125,0.390625,0.390625,0.1953125,0.1953125	94.1176470588236,93.0958663148637,95.9919839679358,98.0193459235375,95.4848640328374,99.1347905282332,95.2781673679289,101.380579843534,97.0065481758653,96.8939088342073,100.466200466201,97.9395604395605,101.279608083972,94.9439823320045,97.4858439853549,100.604490500864,97.5828096311444,99.7107630164261	0.0383
403521	106	101	5.37	-3.35	0.596	0.0578	1.13	6.22	FALSE	inactive	Response Difference lower than 25%	3.84879	3.34725	100.546	106.042	0.595819	50,50,25,25,12.5,12.5,6.25,6.25,3.125,3.125,1.5625,1.5625,0.78125,0.78125,0.390625,0.390625,0.1953125,0.1953125	95.9451741861794,100.395778364116,101.803607214429,101.151543067711,106.772703950744,100.774134790528,99.9532491818606,104.878048780488,96.6323666978485,96.7325534489714,100.09324009324,104.532967032967,98.3395344027452,100.619300050283,104.793603091577,112.348877374784,104.130554850652,103.249375788073	0.148
403958	99.6	124	24.1	1.95	4.49	2.86	6.11	5.35	FALSE	inactive	Response Difference lower than 25%	2.8219	-1.94588	99.5907	123.918	4.4886	50,50,25,25,12.5,12.5,6.25,6.25,3.125,3.125,1.5625,1.5625,0.78125,0.78125,0.390625,0.390625,0.1953125,0.1953125	123.586521987436,124.582233948989,118.837675350701,124.182404421925,123.293996921498,122.176684881603,117.718560074801,112.517257248044,107.015902712816,106.575231948366,99.1608391608392,108.562271062271,101.944525929475,99.6451940488827,96.7261689215271,98.1865284974093,102.014151154633,99.5499945455731	5.61e-11
404221	103	82.2	20.3	-1.76	75.8	-183	335	4.12	FALSE	inactive	IC50 larger than highest measured concentration	5.17617	1.75986	40.0868	102.533	75.7564	50,50,25,25,12.5,12.5,6.25,6.25,3.125,3.125,1.5625,1.5625,0.78125,0.78125,0.390625,0.390625,0.1953125,0.1953125	83.495145631068,80.0791556728232,101.402805611222,92.3998157531092,100.410466906106,93.8524590163934,109.770920991117,96.6866083755178,101.12254443405,90.1976603469141,105.034965034965,107.46336996337,102.802193975642,102.840025108535,104.319403847736,101.554404145078,104.537325909451,104.318321572289	0.000212
404225	99.5	95.9	3.66	-0.0465	5.59	-344	355	5.25	FALSE	inactive	Response Difference lower than 25%	1.88517	0.0465474	68.9355	125.699	5.58908	50,50,25,25,12.5,12.5,6.25,6.25,3.125,3.125,1.5625,1.5625,0.78125,0.78125,0.390625,0.390625,0.1953125,0.1953125	93.3181039406054,95.9982409850483,97.0941883767534,97.3744818056195,97.8450487429451,97.040072859745,96.9611968209444,98.803497468937,95.4162768942937,98.2654296087132,95.8041958041959,101.053113553114,100.713175742458,97.1622096825611,98.1518604796696,96.3730569948187,99.7986296666716,101.440578132685	0.0612
404232	101	105	3.25	1.36	1.1	-6.72	8.91	5.96	FALSE	inactive	Response Difference lower than 25%	4.49873	-1.35788	101.111	104.693	1.09705	50,50,25,25,12.5,12.5,6.25,6.25,3.125,3.125,1.5625,1.5625,0.78125,0.78125,0.390625,0.390625,0.1953125,0.1953125	98.5722444317533,100.307827616535,107.815631262525,104.744357438968,108.825038481272,110.063752276867,106.217858812529,99.4477680625863,99.8129092609916,109.64098426785,108.484848484848,97.3901098901098,104.038187050704,100.622323591178,102.51949989699,100.949913644214,104.936185457748,98.228743428025	0.665
404253	99.4	87.6	11.9	-0.735	234	-1290	1760	3.63	FALSE	inactive	IC50 larger than highest measured concentration	1.96731	0.73526	49.911	99.7081	233.504	50,50,25,25,12.5,12.5,6.25,6.25,3.125,3.125,1.5625,1.5625,0.78125,0.78125,0.390625,0.390625,0.1953125,0.1953125	86.8075385494003,87.8188214599824,93.5871743486974,90.0967296176878,93.6377629553616,97.9508196721311,95.3716690042075,94.8458352508054,99.2516370439662,93.9895118999597,99.8135198135198,99.0384615384616,100.808425294173,99.7349800676353,98.0525767708466,96.8048359240068,100.099117791942,100.371266688566	5.4e-07
404313	99.8	82.2	17.6	-4.84	57.8	-207	322	4.24	FALSE	inactive	IC50 larger than highest measured concentration	2.57447	4.84016	46.5591	99.8033	57.8449	50,50,25,25,12.5,12.5,6.25,6.25,3.125,3.125,1.5625,1.5625,0.78125,0.78125,0.390625,0.390625,0.1953125,0.1953125	82.8098229583095,81.5743183817063,97.7955911823648,100.322432058959,100.410466906106,94.6721311475409,97.9897148200094,100.184077312471,95.6033676333022,100.847115772489,104.755244755245,100.961538461538,100.330770599826,99.0273400398976,99.7634628920106,101.381692573402,102.719917600872,98.2309373874454	1.41e-07
404408	98.3	85.5	12.7	-0.832	221	-1180	1620	3.66	FALSE	inactive	IC50 larger than highest measured concentration	1.80667	0.831559	41.0302	98.4518	221.38	50,50,25,25,12.5,12.5,6.25,6.25,3.125,3.125,1.5625,1.5625,0.78125,0.78125,0.390625,0.390625,0.1953125,0.1953125	83.9520274129069,86.6754617414248,93.186372745491,89.1754951635191,93.0220625962032,92.3041894353369,97.4287050023375,96.870685687989,93.4518241347054,94.7962888261396,99.0675990675991,98.3058608058608,99.0981541706148,99.5560653216291,98.3404432750405,96.5457685664939,97.5820632622293,98.5607626202946	5.57e-08
404661	101	90.3	10.6	-3.06	1.51	0.666	2.35	5.82	FALSE	inactive	Response Difference lower than 25%	2.76311	3.05966	90.2826	100.929	1.50696	50,50,25,25,12.5,12.5,6.25,6.25,3.125,3.125,1.5625,1.5625,0.78125,0.78125,0.390625,0.390625,0.1953125,0.1953125	93.6607652769846,91.688654353562,89.6793587174349,89.912482726854,90.1487942534633,90.3005464480874,89.4810659186535,85.9180855959503,88.5874649204864,96.3291649858814,94.032634032634,95.7417582417582,97.1018530047575,103.193253560055,98.2435502504242,101.986183074266,103.5261453031,98.9727394447698	5.59e-06
404666	95.3	89.4	5.84	-16	2.21	-0.641	5.07	5.66	FALSE	inactive	Response Difference lower than 25%	3.14695	16.0477	89.4258	95.2687	2.21454	50,50,25,25,12.5,12.5,6.25,6.25,3.125,3.125,1.5625,1.5625,0.78125,0.78125,0.390625,0.390625,0.1953125,0.1953125	93.6607652769846,88.3465259454706,90.7815631262525,89.4518654997697,89.7383273473576,87.6593806921675,93.5016362786348,84.5375057524161,90.3648269410664,86.2444534086326,97.4825174825176,95.467032967033,100.142241206476,94.3225789489252,97.2020557071608,90.7599309153714,94.3581973697959,92.3901298641147	0.00408
404683	104	85.6	18.6	-2.18	3.11	1.26	4.96	5.51	FALSE	inactive	Response Difference lower than 25%	3.96133	2.17876	85.5358	104.225	3.11044	50,50,25,25,12.5,12.5,6.25,6.25,3.125,3.125,1.5625,1.5625,0.78125,0.78125,0.390625,0.390625,0.1953125,0.1953125	84.8657909765848,84.8284960422163,84.0681362725451,86.4117918010134,88.9173935351462,88.023679417122,84.5254791958859,90.7961343764381,88.868101028999,102.299314239613,102.144522144522,97.2069597069597,105.174006298851,105.145540770148,100.144284823304,107.685664939551,107.758952695138,98.7255533500847	4.3e-07
404769	95.2	83.4	11.9	-1.44	3.31	0.371	6.25	5.48	FALSE	inactive	Response Difference lower than 25%	2.03004	1.44301	83.127	95.4412	3.31184	50,50,25,25,12.5,12.5,6.25,6.25,3.125,3.125,1.5625,1.5625,0.78125,0.78125,0.390625,0.390625,0.1953125,0.1953125	84.1804683038263,79.4635004397537,85.0701402805612,84.75356978351,86.454592098512,83.9253187613843,89.8550724637681,85.3658536585366,87.1842843779233,88.0193626462284,92.913752913753,92.0787545787545,96.3442180919278,95.2943187009291,95.9674782570787,95.4231433506045,93.9553074293562,92.8840145069473	5.34e-08
404880	104	54.7	48.8	-0.93	23.7	-25	72.4	4.63	TRUE	active		4.50554	0.93047	29.931	104.365	23.704	50,50,25,25,12.5,12.5,6.25,6.25,3.125,3.125,1.5625,1.5625,0.78125,0.78125,0.390625,0.390625,0.1953125,0.1953125	55.8537978298116,52.9023746701847,63.7274549098197,69.8295716259789,74.1405849153412,83.287795992714,84.0579710144927,87.3907040957203,89.2422825070159,99.3949173053651,94.1258741258741,105.540293040293,99.6696514809054,106.389793577605,100.6172184108,106.217616580311,105.44013374931,97.4110059974319	2.37e-11
404929	109	102	6.3	-0.482	0.0182	-0.208	0.244	7.74	FALSE	inconclusive	IC50 lower than lowest measured concentration	3.43662	0.481845	101.791	130.416	0.0181591	50,50,25,25,12.5,12.5,6.25,6.25,3.125,3.125,1.5625,1.5625,0.78125,0.78125,0.390625,0.390625,0.1953125,0.1953125	98.6864648772129,104.177660510114,99.4989979959919,105.020727775219,102.975885069266,108.242258652095,100.514258999533,106.7188219052,103.086997193639,99.2335619201291,103.263403263403,108.01282051282,105.649550589541,110.381130475649,102.325010705343,106.735751295337,110.981325849741,108.184931277268	0.0799
405081	113	110	3.13	-0.0844	3.55	-484	492	5.45	FALSE	inactive	Response Difference lower than 25%	3.08077	0.0844117	98.2593	125.104	3.54973	50,50,25,25,12.5,12.5,6.25,6.25,3.125,3.125,1.5625,1.5625,0.78125,0.78125,0.390625,0.390625,0.1953125,0.1953125	110.108509423187,106.904133685136,112.625250501002,109.442653155228,114.879425346331,110.610200364299,107.433380084152,116.751035434883,108.980355472404,114.239612747076,109.60372960373,114.148351648352,110.969456127874,109.937195797278,112.763862980044,116.062176165803,115.615231896822,110.488344895296	0.506
405097	103	96.6	6.86	-2.32	104			3.98	FALSE	inactive	IC50 larger than highest measured concentration	2.50393	2.32244	58.9749	103.418	103.962	50,50,25,25,12.5,12.5,6.25,6.25,3.125,3.125,1.5625,1.5625,0.78125,0.78125,0.390625,0.390625,0.1953125,0.1953125	99.2575671045117,94.0633245382586,102.905811623246,98.387839705205,105.951770138533,107.149362477231,105.750350631136,100.828347906121,100.841908325538,103.509479628883,105.407925407925,102.60989010989,105.459332873265,101.598664383674,103.369458446744,102.072538860104,103.223418071084,101.439237379706	0.00775
405098	104	66.8	36.9	-0.836	437	-2380	3250	3.36	FALSE	inactive	IC50 larger than highest measured concentration	2.5323	0.835772	-161.876	104.204	436.932	50,50,25,25,12.5,12.5,6.25,6.25,3.125,3.125,1.5625,1.5625,0.78125,0.78125,0.390625,0.390625,0.1953125,0.1953125	64.4203312392918,68.9973614775726,82.3647294589179,81.6213726393367,91.4828116983068,91.7577413479053,95.5586722767649,98.4353428439945,97.6613657623947,100.605082694635,102.237762237762,102.06043956044,96.3398565910368,104.968466440339,106.975875886926,117.27115716753,103.125345195623,105.228449071803	1.64e-12
405104	99.6	96.3	3.27	-0.0608	2.35			5.63	FALSE	inactive	Response Difference lower than 25%	2.79621	0.0608143	78.6778	117.501	2.35169	50,50,25,25,12.5,12.5,6.25,6.25,3.125,3.125,1.5625,1.5625,0.78125,0.78125,0.390625,0.390625,0.1953125,0.1953125	96.7447173043975,93.1838170624451,95.8917835671343,96.7296176877016,98.5633658286301,97.3132969034608,94.8106591865358,98.8955361251726,96.3517305893359,104.638967325534,97.9487179487179,99.9542124542124,98.9089213093789,97.6934326719885,95.8714290033589,102.93609671848,99.8993894702273,96.2575927755354	0.386
405105	102	103	0.0781	0.175	21.4	-8020	8060	4.67	FALSE	inactive	Response Difference lower than 25%	3.72957	-0.175159	102.392	102.729	21.4038	50,50,25,25,12.5,12.5,6.25,6.25,3.125,3.125,1.5625,1.5625,0.78125,0.78125,0.390625,0.390625,0.1953125,0.1953125	102.455739577384,100.571679859279,110.921843687375,98.387839705205,102.87326834274,99.3169398907103,107.713884992987,103.221352968247,100.280636108513,96.2484872932634,101.958041958042,106.730769230769,102.03977548119,103.016179230246,101.377877874007,102.504317789292,103.627651475571,102.344976960379	1
405112	98.2	96.7	1.5	-0.0636	0.174	-19.1	19.4	6.76	FALSE	inconclusive	IC50 lower than lowest measured concentration	2.03008	0.0635599	89.5658	106.818	0.174376	50,50,25,25,12.5,12.5,6.25,6.25,3.125,3.125,1.5625,1.5625,0.78125,0.78125,0.390625,0.390625,0.1953125,0.1953125	95.0314106225015,95.9982409850483,100.300601202405,95.3477660064487,97.2293483837865,97.495446265938,98.2702197288452,98.9875747814082,95.4162768942937,95.4417103670835,97.6689976689977,101.327838827839,94.8227577488746,96.4503629892303,97.0105197136523,98.1001727115717,98.690719648908,99.7130788624809	0.731
405165	102	69.8	31.7	-0.332	102	-731	934	3.99	FALSE	inactive	IC50 larger than highest measured concentration	3.9629	0.331823	16.0758	112.229	101.573	50,50,25,25,12.5,12.5,6.25,6.25,3.125,3.125,1.5625,1.5625,0.78125,0.78125,0.390625,0.390625,0.1953125,0.1953125	68.9891490576813,65.1275285839929,81.062124248497,76.0939659143252,84.9153412006156,84.016393442623,80.6919121084619,77.5425678785089,85.9681945743685,90.5203711173861,91.7016317016317,94.6428571428571,99.7653231133519,96.3614971785763,99.9521863158641,100.259067357513,103.426430416026,97.2459714943728	6.3e-09
405185	100	62.7	37.4	-0.779	597	-2130	3320	3.22	FALSE	inactive	IC50 larger than highest measured concentration	3.57019	0.779224	-199.702	100.685	596.692	50,50,25,25,12.5,12.5,6.25,6.25,3.125,3.125,1.5625,1.5625,0.78125,0.78125,0.390625,0.390625,0.1953125,0.1953125	60.6510565391205,62.2251539138083,82.7655310621243,77.1994472593275,87.891226269882,86.3843351548269,90.8835904628332,92.0846755637369,94.66791393826,87.9386849536103,98.2284382284383,98.8553113553113,103.277175492023,95.6521481929413,106.408861844469,98.7910189982729,99.5999462614381,98.9726175581354	1.09e-10
405319	102	72.4	29.6	-0.423	11.4	-59.9	82.8	4.94	TRUE	active		2.77123	0.422962	51.7609	110.999	11.4401	50,50,25,25,12.5,12.5,6.25,6.25,3.125,3.125,1.5625,1.5625,0.78125,0.78125,0.390625,0.390625,0.1953125,0.1953125	72.7584237578526,70.9322779243623,73.6472945891783,80.7001381851681,80.2975885069266,83.5610200364298,83.4034595605423,86.2862402208928,86.0617399438728,86.0024203307785,94.8717948717949,96.7490842490842,95.6800037143104,97.6951416298857,99.478268328989,99.7409326424871,105.342060873849,97.9024529075753	4.7e-11
405369	98.1	82.4	15.7	-1.61	18.9	-1.92	39.7	4.72	FALSE	inactive	Response Difference lower than 25%	2.19374	1.6068	79.0917	98.0643	18.8813	50,50,25,25,12.5,12.5,6.25,6.25,3.125,3.125,1.5625,1.5625,0.78125,0.78125,0.390625,0.390625,0.1953125,0.1953125	84.1804683038263,80.782761653474,85.370741482966,86.9645324735145,91.995895330939,92.0309653916211,96.8676951846657,93.005062126093,94.5743685687558,101.250504235579,93.5664335664336,98.1227106227106,98.9058260506821,99.2897308062666,96.6313853241521,96.9775474956822,98.3866489528444,100.291430942994	1.29e-08
405386	103	66.9	36.4	-0.304	74.9	-766	916	4.13	FALSE	inactive	IC50 larger than highest measured concentration	3.71563	0.303511	8.08583	118.936	74.8765	50,50,25,25,12.5,12.5,6.25,6.25,3.125,3.125,1.5625,1.5625,0.78125,0.78125,0.390625,0.390625,0.1953125,0.1953125	62.4785836664762,66.88654353562,74.0480961923848,79.5025333947489,78.1426372498718,78.7340619307833,82.3749415614773,80.2116889093419,81.1038353601497,91.6498588140379,92.4475524475525,94.6428571428571,97.8630052570156,99.2898622645664,101.47153644352,99.5682210708117,106.551029242734,98.2324000270589	2.49e-10
405409	96.3	90.9	5.41	-1.11	8.47	-58.1	75.1	5.07	FALSE	inactive	Response Difference lower than 25%	3.6123	1.10693	90.1169	96.399	8.47346	50,50,25,25,12.5,12.5,6.25,6.25,3.125,3.125,1.5625,1.5625,0.78125,0.78125,0.390625,0.390625,0.1953125,0.1953125	95.1456310679611,85.8839050131926,89.4789579158316,93.3210502072777,98.1528989225244,90.9380692167577,91.2575970079477,93.005062126093,93.4518241347054,93.4247680516337,101.678321678322,94.0018315018315,100.807440439133,91.9259626855616,97.8642752324413,94.8186528497409,95.6682240898031,94.6123669835923	0.124
405569	104	87.8	16.6	-2.28	13.2	-2.39	28.9	4.88	FALSE	inactive	Response Difference lower than 25%	4.67716	2.27701	86.9699	104.398	13.2288	50,50,25,25,12.5,12.5,6.25,6.25,3.125,3.125,1.5625,1.5625,0.78125,0.78125,0.390625,0.390625,0.1953125,0.1953125	90.8052541404911,82.981530343008,89.0781563126252,94.5186549976969,95.9979476654694,94.9453551912569,101.35577372604,99.6318453750575,99.9999999999999,116.740621218233,101.398601398601,107.188644688645,102.423587559593,104.617867154815,99.1925112520365,107.253886010363,105.036198892388,101.275421742991	8.61e-05
405578	100	85.5	14.6	-1.61	3.07	1.32	4.83	5.51	FALSE	inactive	Response Difference lower than 25%	2.25227	1.61324	85.3142	100.226	3.07254	50,50,25,25,12.5,12.5,6.25,6.25,3.125,3.125,1.5625,1.5625,0.78125,0.78125,0.390625,0.390625,0.1953125,0.1953125	88.5208452312963,84.9164467897977,81.062124248497,86.6881621372639,87.4807593637763,86.5664845173042,89.107059373539,90.8881730326738,90.4583723105706,92.2146026623639,94.3123543123544,100.503663003663,97.4797559529211,100.087945602556,98.6219814975105,99.1364421416235,99.4942604230419,101.606100182282	7.82e-09
405579	106	85.4	20.7	-2.01	1.84	0.699	2.98	5.74	FALSE	inactive	Response Difference lower than 25%	3.83108	2.00509	85.3431	106.31	1.83733	50,50,25,25,12.5,12.5,6.25,6.25,3.125,3.125,1.5625,1.5625,0.78125,0.78125,0.390625,0.390625,0.1953125,0.1953125	85.7795545402627,83.509234828496,83.4669338677355,92.5840626439428,84.7101077475628,87.568306010929,81.8139317438055,84.3534284399448,90.5519176800749,95.3610326744655,95.4312354312354,98.8553113553113,98.5289079575584,106.744468070422,105.36146090493,104.576856649395,111.585735397292,102.09632822608	8.43e-08
405586	105	95.2	9.31	-2.07	65.9	-175	306	4.18	FALSE	inactive	IC50 larger than highest measured concentration	2.70468	2.07286	78.7135	104.503	65.8802	50,50,25,25,12.5,12.5,6.25,6.25,3.125,3.125,1.5625,1.5625,0.78125,0.78125,0.390625,0.390625,0.1953125,0.1953125	94.1176470588236,95.9102902374671,100.300601202405,104.467987102718,100.205233453053,105.054644808743,101.075268817204,106.626783248965,99.2516370439662,101.008471157725,104.568764568765,105.815018315018,105.364786789436,107.542157033512,104.130258538434,106.563039723661,105.945574778702,106.29471335006	0.000911
405626	108	94	14.3	-6.81	4.35	3.13	5.57	5.36	FALSE	inactive	Response Difference lower than 25%	3.80734	6.80614	93.9856	108.288	4.35053	50,50,25,25,12.5,12.5,6.25,6.25,3.125,3.125,1.5625,1.5625,0.78125,0.78125,0.390625,0.390625,0.1953125,0.1953125	96.6304968589377,92.9199648197009,96.4929859719439,93.8737908797789,96.613648024628,94.9453551912569,85.7410004675082,95.6741831569259,107.951356407858,112.787414279951,102.703962703963,106.91391941392,106.598106686533,106.741707446127,110.869316060406,106.303972366149,110.880118224836,109.666219545863	1.75e-06
405642	100	85.9	14.4	-3.15	1.86	1.2	2.52	5.73	FALSE	inactive	Response Difference lower than 25%	2.32149	3.14606	85.8719	100.246	1.86017	50,50,25,25,12.5,12.5,6.25,6.25,3.125,3.125,1.5625,1.5625,0.78125,0.78125,0.390625,0.390625,0.1953125,0.1953125	87.7213021130782,80.6068601583114,88.9779559118236,86.3196683555965,87.0702924576706,85.8378870673953,84.24497428705,87.2986654394846,87.4649204864359,88.1807180314643,95.4312354312354,95.5586080586081,98.5272196346328,98.5793301542334,100.618484067144,96.2003454231433,102.419728023167,102.507451844114	3.51e-09
[truncated: 58 more rows]

## Sheet: Suppl Fig 1C
	to Supplementary Figure 1C
		TM [°C]				TM [°C]
[truncated: 14 more rows]

[truncated: 7 more sheets: Supplementary Fig 2B, D, Supplementary Fig 3, Supplementary Figure 11, SupplementaryTable 2, Supplementary Fig 18B, C, Supplementary Fig 18D, Mass spectrometry]
